# Supplementary material for: Dynamics of coral‐associated microbiomes during a thermal bleaching event
Source: Microbiologyopen. 2018 Mar 23;7(5):e00604. doi: 10.1002/mbo3.604 (PMC6182559; doi:10.1002/mbo3.604)
Supplement: Supplementary file 1 [file MBO3-7-e00604-s001.xls]

## Sheet: Sheet1
Supplementary Dataset 1. A list of OTUs present in coral-associated bacterial communities from Maiton (MT) and Racha (RC) islands in the Andaman Sea. The number in black represents the number of reads that belongs to each OTU while the number in blue represents the relative abundance (%) of each OTU. The OTU ID is also provided in the first column.
		Maiton (MT) Island																Racha (RC) Island
OTU ID	Taxonomy	MT Mar [1]		MT Mar [2]		MT May [1]		MT May [2]		MT May [3]		MT Aug [1]		MT Aug [2]		MT Aug [3]		RC Mar [1]		RC Mar [2]		RC Mar [3]		RC May [1]		RC May [2]		RC May [3]		RC May [4]		RC Aug [1]		RC Aug [2]		RC Aug [3]		RC Aug [4]
4328978	k__Bacteria; p__Proteobacteria; c__Alphaproteobacteria; o__Caulobacterales; f__Caulobacteraceae; g__Phenylobacterium; s__	0	0	0	0	0	0	0	0	0	0	0	0	1	0.0114116	0	0	0	0	0	0	0	0	0	0	0	0	0	0	1	0.00738989	0	0	0	0	0	0	0	0
536001	k__Bacteria; p__Cyanobacteria; c__Synechococcophycideae; o__Synechococcales; f__Synechococcaceae; g__Synechococcus; s__	0	0	0	0	0	0	0	0	0	0	0	0	0	0	0	0	0	0	0	0	0	0	0	0	0	0	0	0	0	0	2	0.0151343	8	0.053195	0	0	4	0.024854
27497	k__Bacteria; p__Proteobacteria; c__Alphaproteobacteria; o__Rhizobiales; f__Hyphomicrobiaceae; g__Hyphomicrobium; s__	16	0.131741	4	0.0486677	5	0.0629723	9	0.101226	6	0.0638706	9	0.115666	6	0.0684697	56	0.493523	0	0	0	0	0	0	0	0	0	0	0	0	0	0	0	0	0	0	0	0	0	0
673010	k__Bacteria; p__Proteobacteria; c__Alphaproteobacteria; o__Caulobacterales; f__Caulobacteraceae; g__; s__	1	0.00823384	0	0	0	0	0	0	0	0	0	0	0	0	1	0.0088129	0	0	0	0	0	0	0	0	0	0	0	0	0	0	0	0	0	0	0	0	0	0
785526	k__Bacteria; p__Proteobacteria; c__Alphaproteobacteria; o__Rhizobiales; f__Methylobacteriaceae; g__; s__	0	0	0	0	0	0	0	0	0	0	0	0	0	0	0	0	0	0	1	0.0097924	0	0	0	0	3	0.0307724	0	0	1	0.00738989	0	0	0	0	0	0	0	0
347931	k__Bacteria; p__Cyanobacteria; c__Chloroplast; o__Stramenopiles; f__; g__; s__	0	0	0	0	0	0	0	0	0	0	0	0	0	0	0	0	0	0	0	0	10	0.0456184	0	0	0	0	0	0	26	0.192137	0	0	6	0.0398963	4	0.0152689	0	0
580223	k__Bacteria; p__Proteobacteria; c__Alphaproteobacteria; o__Rhodobacterales; f__Rhodobacteraceae; g__; s__	0	0	0	0	0	0	0	0	0	0	0	0	0	0	0	0	0	0	0	0	0	0	0	0	2	0.0205149	0	0	0	0	0	0	0	0	0	0	0	0
180118	k__Bacteria; p__Proteobacteria; c__Deltaproteobacteria; o__Myxococcales; f__Haliangiaceae; g__Haliangium; s__	0	0	0	0	0	0	0	0	0	0	0	0	0	0	0	0	0	0	0	0	0	0	0	0	0	0	0	0	2	0.0147798	0	0	0	0	0	0	0	0
210359	k__Bacteria; p__Actinobacteria; c__Acidimicrobiia; o__Acidimicrobiales; f__koll13; g__; s__	0	0	0	0	0	0	0	0	0	0	0	0	0	0	0	0	0	0	0	0	0	0	0	0	3	0.0307724	0	0	0	0	0	0	0	0	0	0	0	0
317660	k__Bacteria; p__Cyanobacteria; c__Chloroplast; o__Stramenopiles; f__; g__; s__	0	0	0	0	0	0	0	0	0	0	0	0	0	0	0	0	0	0	0	0	0	0	0	0	0	0	2	0.024325	0	0	0	0	0	0	0	0	0	0
1029559	k__Bacteria; p__Cyanobacteria; c__Chloroplast; o__Stramenopiles; f__; g__; s__	0	0	0	0	0	0	0	0	0	0	0	0	0	0	0	0	0	0	0	0	4	0.0182473	0	0	0	0	4	0.04865	18	0.133018	0	0	5	0.0332469	0	0	0	0
358682	k__Bacteria; p__Cyanobacteria; c__Chloroplast; o__Stramenopiles; f__; g__; s__	0	0	0	0	0	0	0	0	0	0	0	0	0	0	0	0	0	0	0	0	0	0	0	0	0	0	0	0	4	0.0295596	0	0	0	0	0	0	0	0
139410	k__Bacteria; p__Proteobacteria; c__Betaproteobacteria; o__Burkholderiales; f__Burkholderiaceae; g__Burkholderia; s__	0	0	0	0	0	0	0	0	11	0.117096	3	0.0385555	1	0.0114116	37	0.326077	1	0.0078604	0	0	0	0	0	0	60	0.615448	0	0	0	0	0	0	0	0	0	0	1	0.0062135
967720	k__Bacteria; p__Proteobacteria; c__Betaproteobacteria; o__Burkholderiales; f__Oxalobacteraceae; g__; s__	0	0	0	0	0	0	0	0	0	0	0	0	0	0	0	0	0	0	0	0	0	0	0	0	3	0.0307724	0	0	0	0	0	0	0	0	0	0	0	0
826270	k__Bacteria; p__Proteobacteria; c__Alphaproteobacteria; o__Rhizobiales; f__Bradyrhizobiaceae; g__; s__	0	0	0	0	0	0	0	0	3	0.0319353	3	0.0385555	1	0.0114116	3	0.0264387	0	0	1	0.0097924	0	0	0	0	7	0.0718022	0	0	0	0	0	0	0	0	0	0	0	0
4344155	k__Bacteria; p__Proteobacteria; c__Deltaproteobacteria; o__Myxococcales; f__OM27; g__; s__	0	0	0	0	0	0	0	0	0	0	0	0	0	0	0	0	0	0	0	0	9	0.0410565	0	0	0	0	0	0	0	0	0	0	0	0	0	0	0	0
4480819	k__Bacteria; p__Proteobacteria; c__Alphaproteobacteria; o__Sphingomonadales; f__Sphingomonadaceae; g__Sphingomonas; s__changbaiensis	0	0	0	0	0	0	0	0	0	0	0	0	0	0	2	0.0176258	1	0.0078604	244	2.38935	2	0.00912367	41	0.4768	0	0	1	0.0121625	0	0	2	0.0151343	0	0	0	0	0	0
287547	k__Bacteria; p__Proteobacteria; c__Betaproteobacteria; o__Burkholderiales; f__Oxalobacteraceae; g__Ralstonia; s__	0	0	0	0	4	0.0503778	0	0	2	0.0212902	0	0	0	0	0	0	0	0	2	0.0195848	0	0	29	0.337249	0	0	5	0.0608125	0	0	0	0	0	0	0	0	5	0.0310675
348378	k__Bacteria; p__Proteobacteria; c__Deltaproteobacteria; o__Bdellovibrionales; f__Bacteriovoracaceae; g__; s__	0	0	0	0	0	0	0	0	0	0	0	0	0	0	0	0	0	0	0	0	0	0	0	0	0	0	0	0	6	0.0443393	0	0	0	0	0	0	0	0
544086	k__Bacteria; p__Proteobacteria; c__Alphaproteobacteria; o__Rhodobacterales; f__Rhodobacteraceae; g__; s__	0	0	0	0	0	0	0	0	0	0	0	0	0	0	0	0	0	0	0	0	0	0	0	0	16	0.164119	21	0.255412	0	0	0	0	0	0	0	0	0	0
3876492	k__Bacteria; p__Proteobacteria; c__Alphaproteobacteria; o__Rhodobacterales; f__Rhodobacteraceae; g__; s__	0	0	0	0	0	0	0	0	0	0	0	0	0	0	0	0	0	0	0	0	0	0	0	0	21	0.215407	43	0.522987	0	0	0	0	0	0	0	0	0	0
637901	k__Bacteria; p__Proteobacteria; c__Betaproteobacteria; o__Burkholderiales; f__Comamonadaceae; g__Delftia; s__	0	0	0	0	0	0	0	0	0	0	0	0	0	0	0	0	1	0.0078604	0	0	2	0.00912367	0	0	0	0	0	0	3	0.0221697	0	0	0	0	5	0.0190862	0	0
3882802	k__Bacteria; p__Proteobacteria; c__Betaproteobacteria; o__Burkholderiales; f__Burkholderiaceae; g__Burkholderia; s__	0	0	0	0	0	0	0	0	1	0.0106451	0	0	0	0	5	0.0440645	0	0	0	0	0	0	0	0	9	0.0923172	0	0	0	0	0	0	0	0	0	0	0	0
230061	k__Bacteria; p__Planctomycetes; c__Phycisphaerae; o__Phycisphaerales; f__; g__; s__	0	0	0	0	0	0	0	0	0	0	0	0	0	0	0	0	0	0	0	0	0	0	0	0	0	0	0	0	2	0.0147798	0	0	0	0	0	0	0	0
150673	k__Bacteria; p__Proteobacteria; c__Alphaproteobacteria; o__Sphingomonadales; f__Sphingomonadaceae; g__Sphingomonas; s__	0	0	0	0	0	0	0	0	0	0	0	0	0	0	0	0	0	0	0	0	0	0	0	0	0	0	2	0.024325	0	0	0	0	0	0	0	0	0	0
332293	k__Bacteria; p__Proteobacteria; c__Betaproteobacteria; o__Burkholderiales; f__Oxalobacteraceae; g__; s__	0	0	0	0	0	0	0	0	0	0	0	0	0	0	0	0	0	0	0	0	0	0	0	0	8	0.0820597	0	0	0	0	0	0	0	0	0	0	0	0
273429	k__Bacteria; p__Proteobacteria; c__Alphaproteobacteria; o__Rhizobiales; f__; g__; s__	0	0	0	0	0	0	0	0	0	0	0	0	0	0	0	0	0	0	0	0	0	0	0	0	0	0	0	0	2	0.0147798	0	0	0	0	0	0	0	0
4296853	k__Bacteria; p__Proteobacteria; c__Deltaproteobacteria; o__Myxococcales; f__; g__; s__	0	0	0	0	0	0	0	0	0	0	0	0	0	0	0	0	0	0	0	0	0	0	0	0	0	0	0	0	2	0.0147798	0	0	0	0	0	0	0	0
4471424	k__Bacteria; p__Bacteroidetes; c__[Saprospirae]; o__[Saprospirales]; f__Saprospiraceae; g__; s__	0	0	0	0	0	0	0	0	0	0	0	0	0	0	0	0	0	0	0	0	10	0.0456184	0	0	0	0	0	0	2	0.0147798	0	0	0	0	0	0	0	0
3776225	k__Bacteria; p__Proteobacteria; c__Alphaproteobacteria; o__Rhodobacterales; f__Rhodobacteraceae; g__; s__	0	0	0	0	0	0	0	0	0	0	0	0	0	0	0	0	0	0	0	0	1	0.00456184	0	0	0	0	52	0.63245	20	0.147798	0	0	0	0	0	0	0	0
94336	k__Bacteria; p__Proteobacteria; c__Betaproteobacteria; o__Burkholderiales; f__Oxalobacteraceae; g__Ralstonia; s__	0	0	0	0	1	0.0125945	0	0	0	0	0	0	0	0	0	0	0	0	0	0	0	0	4	0.046517	0	0	0	0	0	0	0	0	0	0	0	0	0	0
1090165	k__Bacteria; p__Proteobacteria; c__Alphaproteobacteria; o__Sphingomonadales; f__Sphingomonadaceae; g__; s__	0	0	0	0	0	0	0	0	0	0	0	0	1	0.0114116	0	0	0	0	0	0	0	0	4	0.046517	0	0	2	0.024325	0	0	0	0	0	0	0	0	0	0
547946	k__Bacteria; p__Proteobacteria; c__Alphaproteobacteria; o__Sphingomonadales; f__Erythrobacteraceae; g__; s__	0	0	0	0	0	0	0	0	0	0	0	0	0	0	0	0	0	0	0	0	0	0	0	0	0	0	0	0	2	0.0147798	0	0	0	0	0	0	0	0
1111145	k__Bacteria; p__Bacteroidetes; c__Flavobacteriia; o__Flavobacteriales; f__Flavobacteriaceae; g__; s__	0	0	0	0	0	0	0	0	0	0	0	0	0	0	0	0	0	0	0	0	0	0	0	0	0	0	0	0	4	0.0295596	0	0	0	0	0	0	0	0
573764	k__Bacteria; p__Proteobacteria; c__Alphaproteobacteria; o__Rhizobiales; f__Bradyrhizobiaceae; g__Bradyrhizobium; s__	0	0	0	0	0	0	0	0	0	0	1	0.0128518	0	0	0	0	0	0	1	0.0097924	0	0	0	0	0	0	0	0	0	0	0	0	0	0	0	0	0	0
855733	k__Bacteria; p__Proteobacteria; c__Alphaproteobacteria; o__Rhodobacterales; f__Rhodobacteraceae; g__; s__	0	0	0	0	0	0	0	0	0	0	0	0	0	0	0	0	0	0	0	0	0	0	0	0	26	0.266694	0	0	0	0	0	0	0	0	0	0	0	0
104069	k__Bacteria; p__Bacteroidetes; c__[Saprospirae]; o__[Saprospirales]; f__Chitinophagaceae; g__Sediminibacterium; s__	78	0.64224	0	0	124	1.56171	215	2.41818	113	1.2029	119	1.52937	148	1.68892	154	1.35719	1	0.0078604	0	0	1	0.00456184	0	0	1	0.0102575	0	0	0	0	0	0	0	0	0	0	0	0
238105	k__Bacteria; p__Cyanobacteria; c__Synechococcophycideae; o__Pseudanabaenales; f__Pseudanabaenaceae; g__Halomicronema; s__	0	0	0	0	0	0	0	0	0	0	0	0	0	0	0	0	0	0	0	0	2	0.00912367	0	0	0	0	0	0	10	0.0738989	0	0	0	0	0	0	0	0
1137185	k__Bacteria; p__Proteobacteria; c__Betaproteobacteria; o__Burkholderiales; f__Oxalobacteraceae; g__Massilia	0	0	0	0	0	0	0	0	0	0	0	0	0	0	0	0	0	0	0	0	0	0	0	0	0	0	0	0	3	0.0221697	0	0	0	0	0	0	0	0
313351	k__Bacteria; p__Cyanobacteria; c__Chloroplast; o__Stramenopiles; f__; g__; s__	0	0	0	0	0	0	0	0	0	0	0	0	0	0	0	0	0	0	0	0	1	0.00456184	0	0	0	0	1	0.0121625	0	0	0	0	0	0	0	0	0	0
309755	k__Bacteria; p__Proteobacteria; c__Alphaproteobacteria; o__Rhodospirillales; f__Acetobacteraceae; g__; s__	1	0.00823384	0	0	26	0.327456	0	0	0	0	0	0	0	0	0	0	0	0	0	0	0	0	0	0	0	0	0	0	0	0	0	0	0	0	0	0	0	0
136015	k__Bacteria; p__Proteobacteria; c__Betaproteobacteria; o__Burkholderiales; f__Comamonadaceae; g__Delftia; s__	0	0	0	0	0	0	0	0	0	0	0	0	0	0	0	0	3	0.0235812	0	0	0	0	0	0	0	0	0	0	7	0.0517292	0	0	0	0	1	0.00381723	0	0
50190	k__Bacteria; p__Proteobacteria; c__Alphaproteobacteria; o__Sphingomonadales; f__Sphingomonadaceae; g__Sphingomonas; s__	0	0	0	0	0	0	0	0	0	0	0	0	0	0	0	0	0	0	0	0	2	0.00912367	0	0	0	0	0	0	0	0	0	0	0	0	0	0	0	0
251481	k__Bacteria; p__Proteobacteria; c__Alphaproteobacteria; o__Rhodobacterales; f__Rhodobacteraceae; g__; s__	0	0	0	0	0	0	0	0	0	0	0	0	0	0	0	0	0	0	0	0	0	0	0	0	26	0.266694	22	0.267575	6	0.0443393	0	0	0	0	0	0	0	0
739464	k__Bacteria; p__Proteobacteria; c__Gammaproteobacteria; o__Oceanospirillales; f__Endozoicimonaceae; g__; s__	4131	34.014	5437	66.1516	0	0	32	0.359915	13	0.138386	27	0.346999	706	8.0566	119	1.04874	7539	59.2596	5837	57.1582	13234	60.3713	193	2.24445	291	2.98492	1168	14.2058	3954	29.2196	7910	59.8562	10309	68.5484	17380	66.3435	9425	58.5622
878375	k__Bacteria; p__Proteobacteria; c__Alphaproteobacteria; o__Rhizobiales; f__Methylobacteriaceae; g__Methylobacterium; s__adhaesivum	0	0	0	0	0	0	0	0	0	0	0	0	0	0	0	0	0	0	0	0	0	0	0	0	0	0	0	0	2	0.0147798	0	0	0	0	0	0	0	0
4467220	k__Bacteria; p__Bacteroidetes; c__Cytophagia; o__Cytophagales; f__Cytophagaceae; g__; s__	0	0	0	0	0	0	0	0	0	0	0	0	0	0	0	0	9	0.0707436	0	0	9	0.0410565	0	0	0	0	0	0	1	0.00738989	0	0	0	0	0	0	0	0
626867	k__Bacteria; p__Cyanobacteria; c__Oscillatoriophycideae; o__Oscillatoriales; f__Phormidiaceae	0	0	0	0	0	0	0	0	0	0	0	0	0	0	0	0	0	0	0	0	0	0	0	0	0	0	0	0	14	0.103458	0	0	6	0.0398963	4	0.0152689	0	0
929908	k__Bacteria; p__Cyanobacteria; c__Chloroplast; o__Stramenopiles; f__; g__; s__	0	0	0	0	0	0	0	0	0	0	0	0	0	0	0	0	0	0	0	0	20	0.0912367	0	0	0	0	0	0	45	0.332545	1	0.00756716	9	0.0598444	0	0	0	0
2563205	k__Bacteria; p__Bacteroidetes; c__Flavobacteriia; o__Flavobacteriales; f__Cryomorphaceae; g__; s__	0	0	0	0	0	0	0	0	0	0	0	0	0	0	0	0	0	0	0	0	0	0	0	0	0	0	0	0	3	0.0221697	0	0	0	0	0	0	0	0
3544894	k__Bacteria; p__Proteobacteria; c__Gammaproteobacteria; o__Pseudomonadales; f__Pseudomonadaceae; g__Pseudomonas; s__	0	0	0	0	0	0	0	0	0	0	0	0	0	0	0	0	0	0	0	0	0	0	0	0	5	0.0512873	0	0	0	0	0	0	0	0	0	0	0	0
541275	k__Bacteria; p__Proteobacteria; c__Betaproteobacteria; o__Burkholderiales; f__Burkholderiaceae; g__Burkholderia; s__	0	0	0	0	0	0	0	0	1	0.0106451	0	0	0	0	9	0.0793161	0	0	1	0.0097924	0	0	0	0	17	0.174377	0	0	0	0	0	0	0	0	0	0	0	0
1137803	k__Bacteria; p__Proteobacteria; c__Alphaproteobacteria; o__Sphingomonadales; f__Sphingomonadaceae; g__Sphingomonas; s__	3	0.0247015	0	0	4	0.0503778	0	0	0	0	0	0	1	0.0114116	0	0	0	0	0	0	1	0.00456184	0	0	0	0	2	0.024325	0	0	0	0	0	0	0	0	0	0
868948	k__Bacteria; p__Proteobacteria; c__Alphaproteobacteria; o__Rhodobacterales; f__Rhodobacteraceae; g__; s__	0	0	0	0	0	0	0	0	0	0	0	0	0	0	0	0	0	0	0	0	0	0	0	0	20	0.205149	0	0	0	0	0	0	0	0	0	0	0	0
299883	k__Bacteria; p__Proteobacteria; c__Betaproteobacteria; o__Burkholderiales; f__Oxalobacteraceae; g__Ralstonia; s__	0	0	0	0	15	0.188917	6	0.067484	14	0.149031	0	0	0	0	8	0.0705032	0	0	0	0	0	0	198	2.30259	3	0.0307724	18	0.218925	1	0.00738989	0	0	0	0	6	0.0229034	22	0.136697
4401165	k__Bacteria; p__Cyanobacteria; c__Chloroplast; o__Stramenopiles; f__; g__; s__	0	0	0	0	0	0	0	0	0	0	0	0	0	0	0	0	0	0	0	0	0	0	0	0	0	0	0	0	0	0	2	0.0151343	0	0	0	0	0	0
432284	k__Bacteria; p__Cyanobacteria; c__Chloroplast; o__Streptophyta; f__; g__; s__	0	0	0	0	10	0.125945	3	0.033742	0	0	0	0	0	0	0	0	0	0	0	0	0	0	0	0	0	0	4	0.04865	0	0	0	0	0	0	0	0	0	0
190481	k__Bacteria; p__Bacteroidetes; c__Flavobacteriia; o__Flavobacteriales; f__Cryomorphaceae; g__; s__	0	0	0	0	0	0	0	0	0	0	0	0	0	0	0	0	0	0	0	0	0	0	0	0	0	0	0	0	67	0.495123	0	0	0	0	0	0	0	0
1145810	k__Bacteria; p__Proteobacteria; c__Alphaproteobacteria; o__Sphingomonadales; f__Sphingomonadaceae; g__Sphingomonas; s__	0	0	0	0	0	0	0	0	0	0	0	0	0	0	0	0	0	0	0	0	2	0.00912367	0	0	0	0	0	0	0	0	0	0	0	0	0	0	0	0
1136276	k__Bacteria; p__Proteobacteria; c__Gammaproteobacteria; o__Pseudomonadales; f__Pseudomonadaceae; g__Pseudomonas; s__	0	0	0	0	0	0	0	0	0	0	0	0	0	0	0	0	0	0	0	0	0	0	0	0	91	0.933429	0	0	0	0	0	0	0	0	0	0	0	0
170834	k__Bacteria; p__Actinobacteria; c__Actinobacteria; o__Actinomycetales; f__Microbacteriaceae; g__; s__	0	0	0	0	0	0	0	0	1	0.0106451	0	0	0	0	1	0.0088129	0	0	0	0	0	0	0	0	0	0	0	0	0	0	0	0	0	0	0	0	0	0
1806981	k__Bacteria; p__Proteobacteria; c__Alphaproteobacteria; o__Rhizobiales; f__Bradyrhizobiaceae; g__Bradyrhizobium; s__	0	0	0	0	4	0.0503778	0	0	0	0	1	0.0128518	0	0	0	0	1	0.0078604	0	0	1	0.00456184	105	1.22107	0	0	2	0.024325	0	0	0	0	0	0	1	0.00381723	0	0
4358096	k__Bacteria; p__Proteobacteria; c__Betaproteobacteria; o__Burkholderiales; f__Oxalobacteraceae; g__Massilia	0	0	0	0	0	0	0	0	0	0	0	0	0	0	0	0	0	0	0	0	0	0	0	0	0	0	0	0	4	0.0295596	0	0	0	0	0	0	0	0
100208	k__Bacteria; p__Proteobacteria; c__Betaproteobacteria; o__Burkholderiales; f__Oxalobacteraceae; g__; s__	0	0	0	0	0	0	0	0	0	0	0	0	0	0	0	0	0	0	0	0	0	0	0	0	0	0	0	0	1	0.00738989	0	0	1	0.00664938	0	0	0	0
554415	k__Bacteria; p__Proteobacteria; c__Betaproteobacteria; o__Burkholderiales; f__Burkholderiaceae; g__Burkholderia; s__	0	0	0	0	0	0	0	0	0	0	0	0	0	0	4	0.0352516	0	0	0	0	0	0	0	0	5	0.0512873	0	0	0	0	0	0	0	0	0	0	0	0
249332	k__Bacteria; p__Proteobacteria; c__Gammaproteobacteria; o__Xanthomonadales; f__Xanthomonadaceae; g__Stenotrophomonas; s__	0	0	0	0	0	0	0	0	0	0	0	0	0	0	7	0.0616903	1	0.0078604	0	0	0	0	0	0	0	0	0	0	5	0.0369495	0	0	0	0	0	0	0	0
279314	k__Bacteria; p__Proteobacteria; c__Alphaproteobacteria; o__Rhodobacterales; f__Rhodobacteraceae; g__; s__	0	0	0	0	0	0	0	0	0	0	0	0	0	0	0	0	0	0	0	0	0	0	0	0	0	0	39	0.474337	0	0	0	0	0	0	0	0	0	0
582828	k__Bacteria; p__Cyanobacteria; c__Nostocophycideae; o__Stigonematales; f__Rivulariaceae; g__Rivularia; s__	0	0	0	0	0	0	0	0	0	0	0	0	0	0	0	0	0	0	0	0	0	0	0	0	0	0	0	0	6	0.0443393	0	0	0	0	0	0	0	0
150989	k__Bacteria; p__Proteobacteria; c__Gammaproteobacteria; o__Alteromonadales; f__; g__; s__	0	0	0	0	0	0	0	0	0	0	0	0	0	0	0	0	5	0.039302	0	0	0	0	0	0	0	0	0	0	0	0	3	0.0227015	0	0	0	0	0	0
321995	k__Bacteria; p__Proteobacteria; c__Alphaproteobacteria; o__Rhizobiales; f__Bradyrhizobiaceae; g__Bradyrhizobium; s__	4	0.0329354	0	0	112	1.41058	0	0	14	0.149031	5	0.0642591	1	0.0114116	14	0.123381	0	0	15	0.146886	1	0.00456184	1491	17.3392	0	0	302	3.67307	18	0.133018	3	0.0227015	8	0.053195	23	0.0877963	0	0
547634	k__Bacteria; p__Proteobacteria; c__Gammaproteobacteria; o__Alteromonadales; f__Alteromonadaceae; g__; s__	0	0	0	0	0	0	0	0	0	0	0	0	0	0	0	0	0	0	0	0	1	0.00456184	0	0	3	0.0307724	0	0	0	0	0	0	0	0	0	0	0	0
4422872	k__Bacteria; p__Bacteroidetes; c__[Saprospirae]; o__[Saprospirales]; f__Chitinophagaceae; g__Sediminibacterium; s__	1196	9.84767	10	0.121669	785	9.88665	1517	17.0622	1176	12.5186	1238	15.9106	1141	13.0207	1127	9.93214	12	0.0943248	0	0	26	0.118608	0	0	821	8.42138	0	0	1	0.00738989	2	0.0151343	0	0	0	0	1	0.0062135
816420	k__Bacteria; p__Proteobacteria; c__Betaproteobacteria; o__Burkholderiales; f__Comamonadaceae; g__Delftia; s__	0	0	0	0	0	0	0	0	0	0	0	0	0	0	0	0	1	0.0078604	1	0.0097924	0	0	0	0	0	0	0	0	8	0.0591191	0	0	0	0	6	0.0229034	0	0
589014	k__Bacteria; p__Proteobacteria; c__Alphaproteobacteria; o__Rhodobacterales; f__Rhodobacteraceae	0	0	0	0	0	0	0	0	0	0	0	0	0	0	9	0.0793161	0	0	0	0	0	0	0	0	34	0.348754	87	1.05814	5	0.0369495	0	0	0	0	0	0	0	0
316000	k__Bacteria; p__Proteobacteria; c__Gammaproteobacteria; o__Xanthomonadales; f__Xanthomonadaceae; g__Stenotrophomonas; s__	0	0	0	0	0	0	0	0	0	0	0	0	0	0	2	0.0176258	0	0	0	0	0	0	0	0	0	0	0	0	3	0.0221697	0	0	0	0	0	0	0	0
152125	k__Bacteria; p__Proteobacteria; c__Betaproteobacteria; o__Burkholderiales; f__Oxalobacteraceae; g__Ralstonia; s__	0	0	0	0	2	0.0251889	1	0.0112473	2	0.0212902	0	0	0	0	2	0.0176258	0	0	7	0.0685468	1	0.00456184	23	0.267473	1	0.0102575	6	0.0729749	0	0	0	0	0	0	0	0	2	0.012427
554705	k__Bacteria; p__Proteobacteria; c__Gammaproteobacteria; o__Pseudomonadales; f__Moraxellaceae; g__Acinetobacter	0	0	0	0	0	0	0	0	0	0	0	0	0	0	0	0	0	0	0	0	1	0.00456184	0	0	0	0	0	0	3	0.0221697	0	0	0	0	0	0	0	0
165421	k__Bacteria; p__Actinobacteria; c__Actinobacteria; o__Actinomycetales; f__Propionibacteriaceae; g__Propionibacterium; s__acnes	0	0	0	0	8	0.100756	0	0	0	0	0	0	0	0	4	0.0352516	0	0	0	0	0	0	0	0	0	0	0	0	0	0	0	0	0	0	0	0	0	0
334409	k__Bacteria; p__Proteobacteria; c__Alphaproteobacteria; o__Sphingomonadales; f__Sphingomonadaceae; g__Sphingomonas; s__	0	0	0	0	0	0	0	0	0	0	0	0	0	0	0	0	1	0.0078604	0	0	6	0.027371	0	0	0	0	0	0	2	0.0147798	0	0	0	0	6	0.0229034	0	0
844535	k__Bacteria; p__Proteobacteria; c__Alphaproteobacteria; o__Caulobacterales; f__Caulobacteraceae; g__Asticcacaulis; s__	0	0	0	0	0	0	0	0	0	0	0	0	0	0	0	0	3	0.0235812	4	0.0391696	2	0.00912367	0	0	0	0	0	0	12	0.0886787	0	0	0	0	0	0	1	0.0062135
310378	k__Bacteria; p__Proteobacteria; c__Gammaproteobacteria; o__Alteromonadales; f__Alteromonadaceae; g__Spongiibacter; s__	0	0	0	0	0	0	0	0	0	0	0	0	0	0	0	0	0	0	0	0	4	0.0182473	0	0	0	0	0	0	833	6.15578	0	0	0	0	0	0	0	0
194558	k__Bacteria; p__Proteobacteria; c__Alphaproteobacteria; o__Rhodospirillales; f__Acetobacteraceae; g__; s__	0	0	0	0	0	0	0	0	0	0	0	0	0	0	0	0	0	0	0	0	0	0	0	0	0	0	0	0	0	0	0	0	0	0	3	0.0114517	0	0
583651	k__Bacteria; p__Bacteroidetes; c__Flavobacteriia; o__Flavobacteriales; f__Cryomorphaceae; g__; s__	0	0	0	0	0	0	0	0	0	0	0	0	0	0	0	0	0	0	0	0	0	0	0	0	0	0	0	0	6	0.0443393	0	0	0	0	0	0	0	0
161321	k__Bacteria; p__Proteobacteria; c__Alphaproteobacteria; o__Rhizobiales; f__Bradyrhizobiaceae	0	0	0	0	0	0	0	0	0	0	1	0.0128518	0	0	0	0	0	0	0	0	0	0	0	0	1	0.0102575	0	0	0	0	0	0	0	0	0	0	0	0
570079	k__Bacteria; p__Proteobacteria; c__Alphaproteobacteria; o__Rhodospirillales; f__Rhodospirillaceae; g__Phaeospirillum; s__fulvum	0	0	0	0	0	0	0	0	0	0	0	0	0	0	0	0	0	0	1	0.0097924	0	0	0	0	0	0	0	0	1	0.00738989	0	0	0	0	0	0	0	0
3208	k__Bacteria; p__Cyanobacteria; c__Oscillatoriophycideae; o__Chroococcales; f__Xenococcaceae; g__; s__	0	0	0	0	0	0	0	0	0	0	0	0	0	0	0	0	0	0	0	0	0	0	0	0	0	0	0	0	2	0.0147798	0	0	0	0	0	0	0	0
1110791	k__Bacteria; p__Bacteroidetes; c__[Saprospirae]; o__[Saprospirales]; f__Chitinophagaceae; g__; s__	2	0.0164677	0	0	1	0.0125945	16	0.179957	15	0.159676	0	0	0	0	5	0.0440645	0	0	0	0	0	0	0	0	0	0	0	0	0	0	0	0	0	0	0	0	0	0
1122854	k__Bacteria; p__Proteobacteria; c__Alphaproteobacteria; o__Rhodospirillales; f__Acetobacteraceae; g__; s__	0	0	0	0	0	0	0	0	0	0	0	0	0	0	0	0	0	0	0	0	0	0	0	0	10	0.102575	0	0	0	0	0	0	0	0	0	0	0	0
831789	k__Bacteria; p__Cyanobacteria; c__Synechococcophycideae; o__Synechococcales; f__Synechococcaceae; g__Synechococcus; s__	0	0	0	0	0	0	0	0	0	0	0	0	0	0	0	0	0	0	0	0	0	0	0	0	0	0	0	0	0	0	0	0	0	0	0	0	2	0.012427
364651	k__Bacteria; p__Bacteroidetes; c__Flavobacteriia; o__Flavobacteriales; f__; g__; s__	0	0	0	0	0	0	0	0	0	0	0	0	0	0	0	0	0	0	0	0	3	0.0136855	0	0	0	0	0	0	11	0.0812888	0	0	0	0	0	0	0	0
814808	k__Bacteria; p__Bacteroidetes; c__Flavobacteriia; o__Flavobacteriales; f__Cryomorphaceae; g__; s__	0	0	0	0	0	0	0	0	0	0	0	0	0	0	0	0	0	0	0	0	0	0	0	0	0	0	0	0	6	0.0443393	0	0	0	0	0	0	0	0
4447845	k__Bacteria; p__Proteobacteria; c__Alphaproteobacteria; o__; f__; g__; s__	0	0	0	0	0	0	0	0	0	0	0	0	0	0	0	0	0	0	0	0	0	0	0	0	0	0	0	0	2	0.0147798	0	0	0	0	0	0	0	0
574102	k__Bacteria; p__Proteobacteria; c__Gammaproteobacteria; o__Pseudomonadales; f__Moraxellaceae; g__Enhydrobacter; s__	0	0	0	0	0	0	0	0	0	0	0	0	11	0.125528	0	0	2	0.0157208	0	0	8	0.0364947	2	0.0232585	0	0	0	0	0	0	0	0	0	0	0	0	0	0
525199	k__Bacteria; p__Proteobacteria; c__Betaproteobacteria; o__Burkholderiales; f__Comamonadaceae; g__Delftia; s__	0	0	0	0	0	0	0	0	0	0	0	0	0	0	0	0	4	0.0314416	1	0.0097924	0	0	0	0	0	0	0	0	4	0.0295596	0	0	0	0	3	0.0114517	0	0
4614	k__Bacteria; p__Proteobacteria; c__Alphaproteobacteria; o__Rhizobiales; f__Hyphomicrobiaceae; g__Pedomicrobium; s__	0	0	0	0	0	0	0	0	0	0	0	0	0	0	9	0.0793161	0	0	0	0	0	0	0	0	0	0	0	0	0	0	0	0	0	0	0	0	0	0
140201	k__Bacteria; p__Cyanobacteria; c__Chloroplast; o__CAB-I; f__; g__; s__	0	0	1	0.0121669	0	0	0	0	0	0	0	0	0	0	0	0	94	0.738878	15	0.146886	289	1.31837	0	0	0	0	0	0	117	0.864617	129	0.976163	55	0.365716	422	1.61087	334	2.07531
361402	k__Bacteria; p__Cyanobacteria; c__Synechococcophycideae; o__Pseudanabaenales; f__Pseudanabaenaceae; g__; s__	0	0	0	0	0	0	0	0	0	0	0	0	0	0	0	0	0	0	0	0	8	0.0364947	0	0	0	0	0	0	8	0.0591191	0	0	0	0	0	0	0	0
558740	k__Bacteria; p__Proteobacteria; c__Alphaproteobacteria; o__Rhizobiales; f__Bradyrhizobiaceae; g__Bradyrhizobium; s__elkanii	0	0	0	0	22	0.277078	1	0.0112473	4	0.0425804	0	0	0	0	5	0.0440645	1	0.0078604	6	0.0587544	4	0.0182473	361	4.19816	0	0	77	0.936512	4	0.0295596	3	0.0227015	0	0	5	0.0190862	0	0
1657389	k__Bacteria; p__Bacteroidetes; c__Cytophagia; o__Cytophagales; f__Flammeovirgaceae; g__Sediminitomix; s__flava	0	0	0	0	0	0	0	0	0	0	0	0	0	0	0	0	0	0	0	0	20	0.0912367	0	0	0	0	0	0	0	0	0	0	0	0	0	0	0	0
1783870	k__Bacteria; p__Planctomycetes; c__C6; o__d113; f__; g__; s__	0	0	0	0	0	0	0	0	0	0	0	0	0	0	0	0	0	0	0	0	0	0	0	0	0	0	18	0.218925	0	0	0	0	0	0	0	0	0	0
202662	k__Bacteria; p__Proteobacteria; c__Betaproteobacteria; o__Burkholderiales; f__Comamonadaceae; g__Delftia; s__	0	0	0	0	0	0	0	0	0	0	0	0	0	0	0	0	1	0.0078604	0	0	0	0	0	0	0	0	0	0	3	0.0221697	0	0	0	0	0	0	0	0
615514	k__Bacteria; p__Proteobacteria; c__Alphaproteobacteria; o__Rhizobiales; f__Methylobacteriaceae; g__; s__	0	0	0	0	0	0	0	0	0	0	0	0	0	0	1	0.0088129	0	0	0	0	2	0.00912367	0	0	0	0	0	0	0	0	0	0	0	0	0	0	0	0
1132384	k__Bacteria; p__Proteobacteria; c__Gammaproteobacteria; o__Oceanospirillales; f__Oceanospirillaceae; g__; s__	0	0	0	0	0	0	0	0	0	0	0	0	0	0	0	0	0	0	0	0	2	0.00912367	0	0	0	0	0	0	0	0	0	0	0	0	0	0	0	0
1126072	k__Bacteria; p__Cyanobacteria; c__Chloroplast; o__Streptophyta; f__; g__; s__	0	0	0	0	49	0.617128	10	0.112473	0	0	8	0.102815	3	0.0342349	0	0	0	0	0	0	0	0	0	0	1	0.0102575	17	0.206762	3	0.0221697	1	0.00756716	0	0	0	0	0	0
928776	k__Bacteria; p__Proteobacteria; c__Gammaproteobacteria; o__Pseudomonadales; f__Moraxellaceae; g__Acinetobacter; s__	0	0	0	0	0	0	0	0	0	0	0	0	0	0	0	0	1	0.0078604	0	0	3	0.0136855	0	0	0	0	0	0	5	0.0369495	0	0	0	0	0	0	0	0
340298	k__Bacteria; p__Cyanobacteria; c__Chloroplast; o__Stramenopiles; f__; g__; s__	0	0	0	0	0	0	0	0	0	0	0	0	0	0	0	0	0	0	0	0	1	0.00456184	0	0	0	0	0	0	10	0.0738989	0	0	3	0.0199481	0	0	0	0
148456	k__Bacteria; p__Cyanobacteria; c__Chloroplast; o__Stramenopiles; f__; g__; s__	0	0	0	0	0	0	0	0	0	0	0	0	0	0	0	0	0	0	0	0	0	0	0	0	0	0	0	0	5	0.0369495	1	0.00756716	5	0.0332469	0	0	0	0
147536	k__Bacteria; p__Proteobacteria; c__Alphaproteobacteria; o__Rhizobiales; f__Bradyrhizobiaceae; g__Bradyrhizobium; s__elkanii	0	0	1	0.0121669	8	0.100756	0	0	0	0	1	0.0128518	0	0	0	0	0	0	5	0.048962	0	0	108	1.25596	0	0	18	0.218925	0	0	1	0.00756716	0	0	1	0.00381723	0	0
1086282	k__Bacteria; p__Proteobacteria; c__Gammaproteobacteria; o__Xanthomonadales; f__Sinobacteraceae; g__; s__	0	0	0	0	0	0	0	0	36	0.383223	0	0	3	0.0342349	2	0.0176258	0	0	0	0	0	0	0	0	34	0.348754	0	0	0	0	0	0	0	0	0	0	0	0
284413	k__Bacteria; p__Proteobacteria; c__Gammaproteobacteria; o__Xanthomonadales; f__Sinobacteraceae; g__; s__	8	0.0658707	0	0	1	0.0125945	2	0.0224947	1	0.0106451	7	0.0899627	7	0.0798813	13	0.114568	0	0	0	0	0	0	0	0	28	0.287209	0	0	1	0.00738989	0	0	0	0	0	0	0	0
148890	k__Bacteria; p__Proteobacteria; c__Alphaproteobacteria; o__Rhizobiales; f__Bradyrhizobiaceae; g__Bradyrhizobium; s__	0	0	0	0	1	0.0125945	0	0	0	0	0	0	0	0	0	0	0	0	1	0.0097924	0	0	6	0.0697756	0	0	1	0.0121625	1	0.00738989	0	0	0	0	0	0	0	0
171996	k__Bacteria; p__Proteobacteria; c__Alphaproteobacteria; o__Rhodobacterales; f__Rhodobacteraceae; g__Paracoccus; s__aminovorans	0	0	0	0	0	0	0	0	0	0	0	0	0	0	0	0	1	0.0078604	0	0	0	0	0	0	0	0	0	0	0	0	4	0.0302686	0	0	0	0	0	0
332304	k__Bacteria; p__Proteobacteria; c__Alphaproteobacteria; o__Sphingomonadales; f__Sphingomonadaceae; g__Sphingomonas; s__	0	0	0	0	0	0	0	0	0	0	0	0	0	0	2	0.0176258	0	0	0	0	0	0	0	0	0	0	0	0	1	0.00738989	0	0	0	0	0	0	0	0
226373	k__Bacteria; p__Proteobacteria; c__Alphaproteobacteria; o__Rhizobiales; f__; g__; s__	0	0	0	0	0	0	0	0	0	0	0	0	0	0	0	0	1	0.0078604	0	0	1	0.00456184	0	0	0	0	0	0	1	0.00738989	0	0	0	0	0	0	0	0
4420570	k__Bacteria; p__Cyanobacteria; c__Chloroplast; o__Streptophyta; f__; g__; s__	0	0	0	0	46	0.579345	10	0.112473	0	0	10	0.128518	3	0.0342349	0	0	0	0	0	0	0	0	0	0	11	0.112832	27	0.328387	11	0.0812888	1	0.00756716	1	0.00664938	5	0.0190862	0	0
362119	k__Bacteria; p__Proteobacteria; c__Gammaproteobacteria; o__Alteromonadales; f__OM60; g__; s__	0	0	0	0	0	0	0	0	0	0	0	0	0	0	0	0	0	0	0	0	0	0	0	0	0	0	0	0	0	0	0	0	0	0	0	0	77	0.478439
4229057	k__Bacteria; p__Verrucomicrobia; c__Opitutae; o__Puniceicoccales; f__Puniceicoccaceae; g__Coraliomargarita; s__	0	0	0	0	0	0	0	0	0	0	0	0	0	0	0	0	0	0	0	0	0	0	0	0	0	0	0	0	3	0.0221697	0	0	0	0	0	0	0	0
189882	k__Bacteria; p__Proteobacteria; c__Alphaproteobacteria; o__Sphingomonadales; f__Sphingomonadaceae; g__Sphingomonas; s__	0	0	0	0	0	0	0	0	0	0	0	0	0	0	0	0	0	0	0	0	0	0	3	0.0348878	0	0	0	0	0	0	0	0	0	0	0	0	0	0
651436	k__Bacteria; p__Proteobacteria; c__Betaproteobacteria; o__Burkholderiales; f__Oxalobacteraceae; g__Ralstonia; s__	0	0	0	0	2	0.0251889	1	0.0112473	4	0.0425804	0	0	0	0	0	0	0	0	2	0.0195848	1	0.00456184	41	0.4768	0	0	0	0	1	0.00738989	0	0	0	0	2	0.00763446	2	0.012427
137516	k__Bacteria; p__Cyanobacteria; c__Oscillatoriophycideae; o__Chroococcales; f__Cyanobacteriaceae	0	0	0	0	0	0	0	0	0	0	0	0	0	0	0	0	0	0	0	0	0	0	0	0	0	0	0	0	0	0	0	0	3	0.0199481	0	0	0	0
4396977	k__Bacteria; p__Actinobacteria; c__Acidimicrobiia; o__Acidimicrobiales; f__koll13; g__; s__	0	0	0	0	0	0	0	0	0	0	0	0	0	0	0	0	0	0	0	0	0	0	0	0	10	0.102575	0	0	0	0	0	0	3	0.0199481	0	0	0	0
574920	k__Bacteria; p__Cyanobacteria; c__Chloroplast; o__Stramenopiles; f__; g__; s__	0	0	0	0	0	0	0	0	0	0	0	0	0	0	0	0	0	0	0	0	5	0.0228092	0	0	0	0	0	0	8	0.0591191	0	0	7	0.0465456	0	0	0	0
1112912	k__Bacteria; p__Proteobacteria; c__Betaproteobacteria; o__Burkholderiales; f__Oxalobacteraceae; g__; s__	0	0	0	0	0	0	0	0	0	0	0	0	0	0	0	0	0	0	0	0	0	0	0	0	0	0	0	0	2	0.0147798	0	0	0	0	0	0	0	0
335783	k__Bacteria; p__Cyanobacteria; c__Oscillatoriophycideae; o__Chroococcales; f__; g__; s__	0	0	0	0	0	0	0	0	0	0	0	0	0	0	0	0	0	0	0	0	0	0	0	0	0	0	0	0	3	0.0221697	0	0	0	0	0	0	0	0
249831	k__Bacteria; p__Proteobacteria; c__Alphaproteobacteria; o__Rhizobiales; f__Bradyrhizobiaceae; g__Bradyrhizobium; s__	1	0.00823384	0	0	0	0	1	0.0112473	0	0	1	0.0128518	0	0	1	0.0088129	0	0	0	0	0	0	0	0	2	0.0205149	0	0	0	0	0	0	0	0	0	0	0	0
324273	k__Bacteria; p__Proteobacteria; c__Alphaproteobacteria; o__Caulobacterales; f__Caulobacteraceae; g__; s__	0	0	0	0	0	0	0	0	0	0	0	0	0	0	0	0	0	0	0	0	1	0.00456184	0	0	0	0	0	0	1	0.00738989	0	0	1	0.00664938	0	0	0	0
139064	k__Bacteria; p__Proteobacteria; c__Alphaproteobacteria; o__Rhodobacterales; f__Rhodobacteraceae; g__; s__	0	0	0	0	0	0	0	0	1	0.0106451	0	0	0	0	0	0	0	0	0	0	0	0	0	0	3	0.0307724	20	0.24325	14	0.103458	0	0	0	0	0	0	0	0
358538	k__Bacteria; p__Cyanobacteria; c__Chloroplast; o__Haptophyceae; f__; g__; s__	0	0	0	0	0	0	0	0	0	0	0	0	0	0	0	0	0	0	0	0	0	0	0	0	0	0	0	0	2	0.0147798	0	0	0	0	0	0	0	0
435644	k__Bacteria; p__Proteobacteria; c__Alphaproteobacteria; o__Rhodobacterales; f__Rhodobacteraceae; g__; s__	0	0	0	0	0	0	0	0	0	0	0	0	0	0	0	0	0	0	0	0	0	0	0	0	1	0.0102575	18	0.218925	11	0.0812888	0	0	0	0	0	0	0	0
254401	k__Bacteria; p__Proteobacteria; c__Alphaproteobacteria; o__Caulobacterales; f__Caulobacteraceae; g__Phenylobacterium; s__	0	0	0	0	0	0	0	0	0	0	0	0	0	0	8	0.0705032	0	0	123	1.20447	0	0	20	0.232585	26	0.266694	2	0.024325	3	0.0221697	0	0	1	0.00664938	0	0	0	0
349263	k__Bacteria; p__Proteobacteria; c__Alphaproteobacteria; o__Rhizobiales; f__Bradyrhizobiaceae; g__; s__	10	0.0823384	0	0	9	0.11335	11	0.123721	22	0.234192	17	0.218481	10	0.114116	57	0.502335	0	0	1	0.0097924	0	0	3	0.0348878	71	0.72828	0	0	1	0.00738989	0	0	0	0	0	0	0	0
643321	k__Bacteria; p__Proteobacteria; c__Betaproteobacteria; o__Burkholderiales; f__Burkholderiaceae; g__Burkholderia	0	0	0	0	0	0	0	0	1	0.0106451	0	0	0	0	12	0.105755	1	0.0078604	0	0	0	0	0	0	45	0.461586	0	0	1	0.00738989	0	0	0	0	0	0	0	0
344629	k__Bacteria; p__Bacteroidetes; c__[Saprospirae]; o__[Saprospirales]; f__Saprospiraceae; g__; s__	0	0	0	0	0	0	0	0	0	0	0	0	0	0	0	0	0	0	0	0	0	0	0	0	0	0	0	0	24	0.177357	0	0	0	0	0	0	0	0
355163	k__Bacteria; p__Proteobacteria; c__Deltaproteobacteria; o__Spirobacillales; f__; g__; s__	0	0	0	0	0	0	0	0	0	0	0	0	0	0	0	0	0	0	0	0	2	0.00912367	0	0	0	0	0	0	0	0	0	0	0	0	0	0	0	0
110394	k__Bacteria; p__Fusobacteria; c__Fusobacteriia; o__Fusobacteriales; f__Fusobacteriaceae; g__Propionigenium; s__	0	0	0	0	0	0	0	0	0	0	0	0	0	0	0	0	0	0	0	0	0	0	0	0	0	0	0	0	2	0.0147798	0	0	0	0	0	0	0	0
4456103	k__Bacteria; p__Proteobacteria; c__Gammaproteobacteria; o__Alteromonadales; f__; g__; s__	0	0	0	0	0	0	0	0	0	0	0	0	0	0	0	0	2	0.0157208	0	0	0	0	0	0	0	0	0	0	0	0	0	0	0	0	0	0	0	0
368717	k__Bacteria; p__Proteobacteria; c__Gammaproteobacteria; o__Xanthomonadales; f__Xanthomonadaceae; g__Stenotrophomonas; s__	0	0	0	0	0	0	0	0	0	0	0	0	0	0	0	0	0	0	0	0	0	0	0	0	0	0	0	0	2	0.0147798	0	0	0	0	0	0	0	0
4306551	k__Bacteria; p__Proteobacteria; c__Alphaproteobacteria; o__Rhodobacterales; f__Rhodobacteraceae; g__; s__	0	0	0	0	0	0	0	0	0	0	0	0	0	0	0	0	0	0	0	0	1	0.00456184	0	0	4	0.0410298	1	0.0121625	5	0.0369495	0	0	0	0	0	0	0	0
829415	k__Bacteria; p__Proteobacteria; c__Alphaproteobacteria; o__Rhizobiales; f__Bradyrhizobiaceae; g__Bradyrhizobium; s__	0	0	0	0	4	0.0503778	0	0	0	0	0	0	0	0	0	0	0	0	0	0	1	0.00456184	2	0.0232585	0	0	1	0.0121625	0	0	0	0	0	0	0	0	0	0
35330	k__Bacteria; p__Cyanobacteria; c__Chloroplast; o__Streptophyta; f__; g__; s__	0	0	0	0	4	0.0503778	1	0.0112473	0	0	0	0	0	0	0	0	0	0	0	0	0	0	0	0	0	0	0	0	0	0	0	0	0	0	0	0	0	0
580625	k__Bacteria; p__Proteobacteria; c__Alphaproteobacteria; o__Rhizobiales; f__Bradyrhizobiaceae; g__; s__	0	0	0	0	0	0	0	0	0	0	0	0	0	0	0	0	0	0	1	0.0097924	0	0	0	0	0	0	0	0	0	0	0	0	1	0.00664938	0	0	0	0
815169	k__Bacteria; p__Cyanobacteria; c__Chloroplast; o__Streptophyta; f__; g__; s__	0	0	0	0	0	0	0	0	0	0	1	0.0128518	0	0	0	0	0	0	0	0	0	0	0	0	0	0	1	0.0121625	0	0	0	0	0	0	0	0	0	0
4337197	k__Bacteria; p__Bacteroidetes; c__[Saprospirae]; o__[Saprospirales]; f__Chitinophagaceae; g__; s__	0	0	0	0	8	0.100756	44	0.494882	8	0.0851607	0	0	0	0	3	0.0264387	0	0	0	0	0	0	0	0	0	0	0	0	0	0	0	0	0	0	0	0	0	0
701620	k__Bacteria; p__Bacteroidetes; c__[Saprospirae]; o__[Saprospirales]; f__Chitinophagaceae; g__Sediminibacterium; s__	54	0.444627	4	0.0486677	87	1.09572	131	1.4734	77	0.819672	87	1.11811	108	1.23245	84	0.740284	0	0	0	0	1	0.00456184	0	0	1	0.0102575	0	0	0	0	0	0	0	0	0	0	0	0
173557	k__Bacteria; p__Proteobacteria; c__Alphaproteobacteria; o__Rickettsiales; f__; g__; s__	1	0.00823384	0	0	0	0	0	0	0	0	0	0	1	0.0114116	0	0	0	0	0	0	0	0	0	0	0	0	0	0	0	0	0	0	0	0	0	0	0	0
71872	k__Bacteria; p__Proteobacteria; c__Betaproteobacteria; o__Burkholderiales; f__Comamonadaceae; g__Comamonas; s__	0	0	0	0	0	0	0	0	11	0.117096	0	0	0	0	0	0	0	0	0	0	0	0	0	0	0	0	0	0	0	0	0	0	0	0	0	0	0	0
555869	k__Bacteria; p__Proteobacteria; c__Gammaproteobacteria; o__Oceanospirillales; f__Endozoicimonaceae; g__; s__	528	4.34747	939	11.4247	0	0	3	0.033742	2	0.0212902	5	0.0642591	154	1.75739	35	0.308452	1655	13.009	393	3.84841	1994	9.0963	33	0.383766	17	0.174377	199	2.42034	423	3.12592	1638	12.395	831	5.52563	2997	11.4402	1682	10.4511
616682	k__Bacteria; p__Proteobacteria; c__Alphaproteobacteria; o__Rhizobiales; f__Hyphomicrobiaceae; g__Rhodoplanes; s__	0	0	0	0	0	0	24	0.269936	0	0	1	0.0128518	7	0.0798813	21	0.185071	0	0	0	0	0	0	0	0	0	0	0	0	0	0	0	0	0	0	0	0	0	0
369436	k__Bacteria; p__Proteobacteria; c__Alphaproteobacteria; o__Rhodospirillales; f__Acetobacteraceae; g__; s__	0	0	0	0	0	0	0	0	0	0	0	0	0	0	0	0	0	0	0	0	0	0	0	0	5	0.0512873	0	0	0	0	0	0	0	0	0	0	0	0
4391571	k__Bacteria; p__Cyanobacteria; c__4C0d-2; o__MLE1-12; f__; g__; s__	1	0.00823384	0	0	0	0	0	0	1	0.0106451	1	0.0128518	0	0	0	0	0	0	0	0	0	0	0	0	0	0	0	0	0	0	0	0	0	0	0	0	0	0
141336	k__Bacteria; p__Bacteroidetes; c__Flavobacteriia; o__Flavobacteriales; f__Flavobacteriaceae; g__; s__	0	0	0	0	0	0	0	0	0	0	0	0	0	0	0	0	0	0	0	0	0	0	0	0	0	0	0	0	3	0.0221697	0	0	0	0	0	0	0	0
1073575	k__Bacteria; p__Proteobacteria; c__Alphaproteobacteria; o__Rhodobacterales; f__Rhodobacteraceae; g__; s__	0	0	0	0	0	0	0	0	0	0	0	0	0	0	0	0	0	0	0	0	0	0	0	0	0	0	7	0.0851374	0	0	0	0	0	0	0	0	0	0
227434	k__Bacteria; p__Proteobacteria; c__Alphaproteobacteria; o__Caulobacterales; f__Caulobacteraceae; g__; s__	0	0	0	0	4	0.0503778	1	0.0112473	0	0	6	0.0771109	1	0.0114116	1	0.0088129	0	0	0	0	0	0	0	0	0	0	0	0	0	0	0	0	0	0	0	0	0	0
2373126	k__Bacteria; p__Bacteroidetes; c__[Saprospirae]; o__[Saprospirales]; f__Chitinophagaceae; g__Sediminibacterium; s__	1	0.00823384	0	0	2	0.0251889	1	0.0112473	3	0.0319353	0	0	1	0.0114116	0	0	0	0	0	0	0	0	0	0	0	0	0	0	0	0	0	0	0	0	0	0	0	0
263634	k__Bacteria; p__Planctomycetes; c__Planctomycetia; o__Planctomycetales; f__Planctomycetaceae; g__Planctomyces; s__	0	0	0	0	0	0	0	0	0	0	0	0	0	0	0	0	0	0	0	0	0	0	0	0	2	0.0205149	0	0	0	0	0	0	0	0	0	0	0	0
990864	k__Bacteria; p__Proteobacteria; c__Gammaproteobacteria; o__Pseudomonadales; f__Moraxellaceae; g__Enhydrobacter; s__	0	0	0	0	0	0	0	0	0	0	0	0	4	0.0456465	0	0	1	0.0078604	0	0	3	0.0136855	0	0	0	0	0	0	0	0	0	0	0	0	0	0	0	0
4472772	k__Bacteria; p__Proteobacteria; c__Alphaproteobacteria; o__Rhizobiales; f__Bradyrhizobiaceae; g__Bosea; s__genosp.	1	0.00823384	0	0	0	0	2	0.0224947	8	0.0851607	0	0	0	0	3	0.0264387	0	0	0	0	0	0	4	0.046517	1	0.0102575	0	0	0	0	0	0	0	0	0	0	0	0
580362	k__Bacteria; p__Proteobacteria; c__Alphaproteobacteria; o__Rhodospirillales; f__Rhodospirillaceae; g__; s__	35	0.288184	0	0	7	0.0881612	44	0.494882	45	0.479029	30	0.385555	9	0.102705	30	0.264387	0	0	0	0	0	0	0	0	198	2.03098	0	0	0	0	0	0	1	0.00664938	0	0	0	0
276755	k__Bacteria; p__Proteobacteria; c__Gammaproteobacteria; o__Thiotrichales; f__Piscirickettsiaceae; g__; s__	0	0	0	0	0	0	0	0	0	0	0	0	0	0	0	0	0	0	0	0	0	0	0	0	0	0	0	0	2	0.0147798	0	0	0	0	0	0	0	0
807443	k__Bacteria; p__Proteobacteria; c__Alphaproteobacteria; o__Rhodobacterales; f__Rhodobacteraceae; g__; s__	0	0	0	0	0	0	0	0	0	0	0	0	0	0	0	0	0	0	0	0	8	0.0364947	0	0	0	0	0	0	0	0	0	0	0	0	0	0	0	0
548055	k__Bacteria; p__Firmicutes; c__Bacilli; o__Bacillales; f__Bacillaceae; g__Bacillus; s__	0	0	0	0	0	0	0	0	0	0	0	0	0	0	0	0	0	0	0	0	0	0	0	0	0	0	0	0	3	0.0221697	0	0	0	0	0	0	0	0
152462	k__Bacteria; p__Proteobacteria; c__Alphaproteobacteria; o__Rhizobiales; f__Bradyrhizobiaceae; g__; s__	1	0.00823384	0	0	9	0.11335	0	0	1	0.0106451	1	0.0128518	0	0	0	0	0	0	0	0	0	0	6	0.0697756	0	0	14	0.170275	1	0.00738989	0	0	1	0.00664938	0	0	0	0
156986	k__Bacteria; p__Proteobacteria; c__Gammaproteobacteria; o__Xanthomonadales; f__Sinobacteraceae; g__; s__	0	0	0	0	0	0	0	0	0	0	0	0	0	0	0	0	0	0	0	0	2	0.00912367	0	0	0	0	0	0	0	0	0	0	0	0	0	0	0	0
369920	k__Bacteria; p__Proteobacteria; c__Alphaproteobacteria; o__Rhodobacterales; f__Rhodobacteraceae; g__; s__	0	0	0	0	0	0	0	0	0	0	0	0	0	0	1	0.0088129	0	0	0	0	0	0	0	0	3	0.0307724	21	0.255412	3	0.0221697	0	0	0	0	0	0	0	0
153017	k__Bacteria; p__Bacteroidetes; c__Cytophagia; o__Cytophagales; f__Flammeovirgaceae; g__JTB248; s__	0	0	0	0	0	0	0	0	0	0	0	0	0	0	0	0	0	0	0	0	0	0	0	0	0	0	0	0	3	0.0221697	0	0	0	0	0	0	0	0
542475	k__Bacteria; p__Proteobacteria; c__Alphaproteobacteria; o__Rhizobiales; f__Methylobacteriaceae; g__Methylobacterium	0	0	0	0	0	0	0	0	0	0	0	0	0	0	0	0	0	0	0	0	7	0.0319328	0	0	0	0	0	0	0	0	0	0	0	0	0	0	0	0
517799	k__Bacteria; p__Proteobacteria; c__Gammaproteobacteria; o__Xanthomonadales; f__Xanthomonadaceae; g__Pseudoxanthomonas; s__mexicana	0	0	0	0	0	0	0	0	0	0	0	0	0	0	0	0	0	0	0	0	2	0.00912367	0	0	0	0	0	0	0	0	0	0	0	0	0	0	0	0
709971	k__Bacteria; p__Proteobacteria; c__Alphaproteobacteria; o__Rhizobiales; f__Bradyrhizobiaceae	1	0.00823384	0	0	0	0	0	0	0	0	2	0.0257036	0	0	2	0.0176258	0	0	0	0	0	0	0	0	2	0.0205149	0	0	0	0	0	0	0	0	0	0	0	0
694410	k__Bacteria; p__Proteobacteria; c__Alphaproteobacteria; o__Rhodobacterales; f__Rhodobacteraceae; g__; s__	0	0	0	0	0	0	0	0	0	0	0	0	0	0	0	0	0	0	0	0	0	0	0	0	2	0.0205149	12	0.14595	3	0.0221697	0	0	1	0.00664938	0	0	0	0
1126769	k__Bacteria; p__Proteobacteria; c__Alphaproteobacteria; o__Caulobacterales; f__Caulobacteraceae; g__Mycoplana; s__	0	0	0	0	0	0	0	0	0	0	0	0	1	0.0114116	0	0	2	0.0157208	3	0.0293772	0	0	0	0	0	0	0	0	2	0.0147798	0	0	0	0	0	0	0	0
740871	k__Bacteria; p__Proteobacteria; c__Alphaproteobacteria; o__Rhodobacterales; f__Rhodobacteraceae; g__Paracoccus; s__	0	0	0	0	0	0	0	0	0	0	0	0	0	0	0	0	0	0	0	0	0	0	0	0	0	0	0	0	2	0.0147798	0	0	0	0	0	0	0	0
3883044	k__Bacteria; p__Proteobacteria; c__Gammaproteobacteria; o__Alteromonadales; f__OM60; g__Congregibacter; s__	0	0	0	0	0	0	0	0	0	0	0	0	0	0	0	0	0	0	0	0	0	0	0	0	0	0	0	0	2	0.0147798	0	0	0	0	0	0	0	0
998905	k__Bacteria; p__Proteobacteria; c__Alphaproteobacteria; o__Caulobacterales; f__Caulobacteraceae; g__; s__	0	0	0	0	0	0	0	0	0	0	0	0	1	0.0114116	0	0	0	0	0	0	0	0	0	0	0	0	0	0	2	0.0147798	0	0	0	0	0	0	0	0
557211	k__Bacteria; p__Cyanobacteria; c__Synechococcophycideae; o__Synechococcales; f__Synechococcaceae; g__Synechococcus; s__	0	0	0	0	0	0	0	0	0	0	0	0	1	0.0114116	0	0	0	0	0	0	0	0	0	0	0	0	0	0	0	0	1	0.00756716	0	0	0	0	6	0.037281
1115682	k__Bacteria; p__Actinobacteria; c__Acidimicrobiia; o__Acidimicrobiales; f__; g__; s__	0	0	0	0	0	0	0	0	0	0	0	0	0	0	0	0	0	0	0	0	0	0	0	0	0	0	9	0.109462	0	0	0	0	0	0	0	0	0	0
234927	k__Bacteria; p__Proteobacteria; c__Deltaproteobacteria; o__Sva0853; f__S25_1238; g__; s__	0	0	0	0	0	0	0	0	0	0	0	0	0	0	0	0	0	0	0	0	0	0	0	0	0	0	0	0	0	0	0	0	3	0.0199481	0	0	0	0
4396025	k__Bacteria; p__Proteobacteria; c__Alphaproteobacteria; o__Sphingomonadales; f__Sphingomonadaceae; g__Sphingomonas; s__	0	0	0	0	0	0	0	0	0	0	0	0	0	0	1	0.0088129	0	0	0	0	0	0	0	0	0	0	0	0	2	0.0147798	0	0	0	0	0	0	0	0
357897	k__Bacteria; p__Cyanobacteria; c__Oscillatoriophycideae; o__Chroococcales; f__Cyanobacteriaceae; g__Cyanobacterium; s__	0	0	0	0	0	0	0	0	0	0	0	0	0	0	0	0	0	0	0	0	0	0	0	0	0	0	0	0	2	0.0147798	0	0	0	0	0	0	0	0
815480	k__Bacteria; p__Proteobacteria; c__Gammaproteobacteria; o__Xanthomonadales; f__Xanthomonadaceae; g__Stenotrophomonas; s__	0	0	0	0	0	0	0	0	0	0	0	0	0	0	12	0.105755	0	0	0	0	0	0	0	0	0	0	0	0	7	0.0517292	0	0	0	0	0	0	0	0
941237	k__Bacteria; p__Proteobacteria; c__Alphaproteobacteria; o__Sphingomonadales; f__Sphingomonadaceae; g__Sphingomonas; s__	0	0	0	0	0	0	0	0	0	0	0	0	5	0.0570581	0	0	0	0	0	0	0	0	0	0	0	0	0	0	0	0	0	0	0	0	0	0	0	0
1024520	k__Bacteria; p__Proteobacteria; c__Betaproteobacteria; o__Burkholderiales; f__Comamonadaceae; g__Comamonas; s__	0	0	0	0	0	0	0	0	2	0.0212902	0	0	0	0	0	0	0	0	0	0	0	0	0	0	0	0	0	0	0	0	0	0	0	0	0	0	0	0
1048878	k__Bacteria; p__Proteobacteria; c__Betaproteobacteria; o__Burkholderiales; f__Comamonadaceae; g__Limnohabitans; s__	0	0	0	0	0	0	0	0	0	0	0	0	0	0	0	0	0	0	0	0	2	0.00912367	0	0	32	0.328239	0	0	0	0	0	0	0	0	0	0	0	0
222831	k__Bacteria; p__Proteobacteria; c__Alphaproteobacteria; o__Rhizobiales; f__Bradyrhizobiaceae; g__Bradyrhizobium; s__elkanii	0	0	0	0	1	0.0125945	0	0	0	0	0	0	0	0	0	0	0	0	0	0	0	0	2	0.0232585	0	0	3	0.0364875	2	0.0147798	0	0	0	0	0	0	0	0
337578	k__Bacteria; p__Proteobacteria; c__Alphaproteobacteria; o__Rhizobiales; f__Bradyrhizobiaceae; g__Bradyrhizobium; s__elkanii	2	0.0164677	0	0	44	0.554156	0	0	11	0.117096	1	0.0128518	0	0	11	0.0969419	0	0	22	0.215433	0	0	297	3.45389	5	0.0512873	87	1.05814	6	0.0443393	3	0.0227015	0	0	7	0.0267206	0	0
668956	k__Bacteria; p__Proteobacteria; c__Alphaproteobacteria; o__Rhodospirillales; f__Rhodospirillaceae; g__; s__	1	0.00823384	0	0	0	0	3	0.033742	2	0.0212902	0	0	0	0	0	0	0	0	0	0	0	0	0	0	5	0.0512873	0	0	1	0.00738989	0	0	0	0	0	0	0	0
810889	k__Bacteria; p__Proteobacteria; c__Alphaproteobacteria; o__Caulobacterales; f__Caulobacteraceae; g__; s__	13	0.10704	0	0	23	0.289673	12	0.134968	23	0.244837	13	0.167074	18	0.205409	20	0.176258	1	0.0078604	0	0	0	0	0	0	13	0.133347	0	0	0	0	0	0	0	0	0	0	0	0
341939	k__Bacteria; p__Proteobacteria; c__Betaproteobacteria; o__Burkholderiales; f__Oxalobacteraceae; g__; s__	0	0	0	0	0	0	0	0	0	0	0	0	0	0	0	0	0	0	0	0	0	0	0	0	2	0.0205149	0	0	6	0.0443393	0	0	2	0.0132988	0	0	0	0
1125242	k__Bacteria; p__Proteobacteria; c__Betaproteobacteria; o__Burkholderiales; f__Oxalobacteraceae; g__; s__	0	0	0	0	0	0	0	0	0	0	0	0	0	0	0	0	0	0	0	0	0	0	0	0	34	0.348754	0	0	0	0	0	0	0	0	0	0	0	0
564801	k__Bacteria; p__Proteobacteria; c__Alphaproteobacteria; o__Rickettsiales; f__Pelagibacteraceae; g__; s__	0	0	0	0	0	0	0	0	0	0	0	0	0	0	0	0	0	0	3	0.0293772	0	0	0	0	0	0	0	0	1	0.00738989	0	0	1	0.00664938	3	0.0114517	0	0
310746	k__Bacteria; p__Proteobacteria; c__Alphaproteobacteria; o__Rhizobiales; f__Bradyrhizobiaceae; g__Bradyrhizobium; s__	3	0.0247015	0	0	170	2.14106	0	0	23	0.244837	6	0.0771109	2	0.0228232	38	0.33489	0	0	49	0.479828	1	0.00456184	1576	18.3277	5	0.0512873	414	5.03527	14	0.103458	15	0.113507	12	0.0797925	15	0.0572585	1	0.0062135
548736	k__Bacteria; p__Proteobacteria; c__Alphaproteobacteria; o__Rhodobacterales; f__Rhodobacteraceae; g__; s__	0	0	0	0	0	0	0	0	0	0	0	0	0	0	0	0	0	0	0	0	0	0	0	0	7	0.0718022	0	0	0	0	0	0	0	0	0	0	0	0
2224034	k__Bacteria; p__Cyanobacteria; c__Chloroplast; o__Stramenopiles; f__; g__; s__	0	0	0	0	0	0	0	0	0	0	0	0	0	0	0	0	0	0	0	0	2	0.00912367	0	0	0	0	0	0	0	0	0	0	0	0	0	0	0	0
356042	k__Bacteria; p__Proteobacteria; c__Gammaproteobacteria; o__[Marinicellales]; f__[Marinicellaceae]; g__; s__	0	0	0	0	0	0	0	0	0	0	0	0	0	0	0	0	0	0	0	0	0	0	0	0	0	0	0	0	0	0	0	0	0	0	0	0	26	0.161551
102825	k__Bacteria; p__Bacteroidetes; c__Flavobacteriia; o__Flavobacteriales; f__Flavobacteriaceae; g__Tenacibaculum; s__	0	0	0	0	0	0	0	0	0	0	0	0	0	0	0	0	0	0	0	0	6	0.027371	0	0	0	0	0	0	0	0	0	0	0	0	0	0	0	0
522986	k__Bacteria; p__Proteobacteria; c__Gammaproteobacteria; o__Alteromonadales; f__Alteromonadaceae; g__; s__	0	0	0	0	0	0	0	0	0	0	0	0	0	0	0	0	0	0	0	0	2	0.00912367	0	0	0	0	0	0	0	0	0	0	0	0	0	0	0	0
111642	k__Bacteria; p__Proteobacteria; c__Gammaproteobacteria; o__Xanthomonadales; f__Sinobacteraceae; g__; s__	2	0.0164677	0	0	0	0	0	0	0	0	1	0.0128518	0	0	2	0.0176258	0	0	0	0	0	0	0	0	2	0.0205149	0	0	0	0	0	0	0	0	0	0	0	0
4413033	k__Bacteria; p__Proteobacteria; c__Gammaproteobacteria; o__Thiotrichales; f__Piscirickettsiaceae; g__; s__	0	0	0	0	0	0	0	0	0	0	0	0	0	0	0	0	0	0	0	0	0	0	0	0	0	0	0	0	4	0.0295596	0	0	0	0	0	0	0	0
801578	k__Bacteria; p__Bacteroidetes; c__[Saprospirae]; o__[Saprospirales]; f__Chitinophagaceae; g__; s__	0	0	0	0	0	0	2	0.0224947	8	0.0851607	0	0	0	0	11	0.0969419	0	0	0	0	0	0	0	0	0	0	0	0	0	0	0	0	0	0	0	0	0	0
207635	k__Bacteria; p__Firmicutes; c__Bacilli; o__Bacillales; f__Paenibacillaceae; g__Paenibacillus; s__	0	0	0	0	0	0	0	0	0	0	0	0	0	0	0	0	0	0	90	0.881316	3	0.0136855	59	0.686126	0	0	1	0.0121625	0	0	0	0	1	0.00664938	0	0	0	0
111868	k__Bacteria; p__Proteobacteria; c__Betaproteobacteria; o__Burkholderiales; f__Oxalobacteraceae; g__; s__	0	0	0	0	0	0	0	0	0	0	0	0	0	0	0	0	0	0	0	0	0	0	0	0	0	0	0	0	1	0.00738989	0	0	1	0.00664938	0	0	0	0
217349	k__Bacteria; p__Planctomycetes; c__BD7-11; o__; f__; g__; s__	2	0.0164677	0	0	7	0.0881612	0	0	7	0.0745156	0	0	6	0.0684697	5	0.0440645	0	0	0	0	0	0	0	0	42	0.430813	0	0	0	0	0	0	0	0	0	0	0	0
104129	k__Bacteria; p__Proteobacteria; c__Alphaproteobacteria; o__Rhizobiales; f__Bradyrhizobiaceae; g__Bradyrhizobium; s__	0	0	0	0	2	0.0251889	0	0	0	0	0	0	0	0	0	0	0	0	0	0	0	0	0	0	1	0.0102575	1	0.0121625	0	0	0	0	0	0	0	0	0	0
319373	k__Bacteria; p__Proteobacteria; c__Alphaproteobacteria; o__Rhodobacterales; f__Rhodobacteraceae; g__; s__	0	0	0	0	0	0	0	0	0	0	0	0	0	0	0	0	0	0	0	0	0	0	0	0	0	0	0	0	0	0	0	0	3	0.0199481	0	0	0	0
370584	k__Bacteria; p__Proteobacteria; c__Alphaproteobacteria; o__Rhodobacterales; f__Rhodobacteraceae; g__Paracoccus; s__	0	0	0	0	0	0	0	0	0	0	0	0	0	0	0	0	0	0	0	0	0	0	0	0	4	0.0410298	0	0	0	0	0	0	0	0	0	0	0	0
146007	k__Bacteria; p__Proteobacteria; c__Alphaproteobacteria; o__Sphingomonadales; f__Sphingomonadaceae; g__Sphingomonas; s__	15	0.123508	0	0	32	0.403023	0	0	12	0.127741	0	0	18	0.205409	0	0	0	0	14	0.137094	3	0.0136855	540	6.2798	3	0.0307724	80	0.972999	2	0.0147798	2	0.0151343	1	0.00664938	5	0.0190862	0	0
4347253	k__Bacteria; p__Cyanobacteria; c__Chloroplast; o__Chlorophyta; f__; g__; s__	0	0	0	0	0	0	0	0	0	0	0	0	0	0	0	0	0	0	0	0	0	0	0	0	0	0	0	0	3	0.0221697	0	0	0	0	0	0	0	0
1099856	k__Bacteria; p__Bacteroidetes; c__Flavobacteriia; o__Flavobacteriales; f__Flavobacteriaceae; g__; s__	0	0	0	0	0	0	0	0	0	0	0	0	0	0	0	0	0	0	0	0	4	0.0182473	0	0	0	0	0	0	3	0.0221697	0	0	0	0	0	0	0	0
60650	k__Bacteria; p__Proteobacteria; c__Alphaproteobacteria; o__Rickettsiales; f__; g__; s__	0	0	0	0	0	0	0	0	0	0	0	0	0	0	0	0	0	0	0	0	0	0	0	0	0	0	0	0	0	0	3	0.0227015	0	0	0	0	0	0
589483	k__Bacteria; p__Proteobacteria; c__Betaproteobacteria; o__Burkholderiales; f__Comamonadaceae	0	0	0	0	0	0	0	0	0	0	0	0	0	0	0	0	0	0	0	0	0	0	0	0	2	0.0205149	0	0	0	0	0	0	0	0	0	0	0	0
324420	k__Bacteria; p__Bacteroidetes; c__Cytophagia; o__Cytophagales; f__[Amoebophilaceae]; g__SC3-56; s__	0	0	0	0	0	0	0	0	0	0	0	0	0	0	0	0	0	0	2	0.0195848	0	0	0	0	0	0	0	0	0	0	0	0	0	0	0	0	0	0
239948	k__Bacteria; p__Bacteroidetes; c__Cytophagia; o__Cytophagales; f__Flammeovirgaceae; g__Roseivirga; s__	0	0	0	0	0	0	0	0	0	0	0	0	0	0	0	0	0	0	0	0	0	0	0	0	66	0.676993	0	0	8	0.0591191	0	0	0	0	0	0	0	0
266637	k__Bacteria; p__Bacteroidetes; c__Flavobacteriia; o__Flavobacteriales; f__Cryomorphaceae; g__Fluviicola; s__	0	0	0	0	0	0	0	0	0	0	0	0	0	0	0	0	0	0	0	0	2	0.00912367	0	0	0	0	0	0	1	0.00738989	0	0	0	0	0	0	0	0
541761	k__Bacteria; p__Proteobacteria; c__Alphaproteobacteria; o__Rhizobiales; f__Hyphomicrobiaceae; g__Hyphomicrobium; s__	3	0.0247015	0	0	6	0.0755668	3	0.033742	6	0.0638706	2	0.0257036	3	0.0342349	12	0.105755	0	0	0	0	0	0	0	0	0	0	0	0	0	0	0	0	0	0	0	0	0	0
1107314	k__Bacteria; p__Proteobacteria; c__Gammaproteobacteria; o__Chromatiales; f__Ectothiorhodospiraceae; g__; s__	0	0	0	0	0	0	0	0	0	0	0	0	0	0	0	0	0	0	0	0	0	0	0	0	0	0	0	0	2	0.0147798	0	0	0	0	0	0	0	0
546919	k__Bacteria; p__Proteobacteria; c__Gammaproteobacteria; o__Xanthomonadales; f__Sinobacteraceae; g__Nevskia; s__	3	0.0247015	0	0	0	0	3	0.033742	2	0.0212902	0	0	0	0	18	0.158632	0	0	0	0	1	0.00456184	0	0	3	0.0307724	0	0	8	0.0591191	0	0	0	0	0	0	0	0
1690095	k__Bacteria; p__Proteobacteria; c__Alphaproteobacteria; o__Sphingomonadales; f__Sphingomonadaceae; g__Sphingomonas; s__	18	0.148209	0	0	34	0.428212	0	0	11	0.117096	0	0	15	0.171174	0	0	0	0	6	0.0587544	0	0	884	10.2803	1	0.0102575	112	1.3622	3	0.0221697	8	0.0605373	3	0.0199481	3	0.0114517	0	0
4335825	k__Bacteria; p__Actinobacteria; c__Acidimicrobiia; o__Acidimicrobiales; f__wb1_P06; g__; s__	0	0	0	0	0	0	0	0	0	0	0	0	0	0	0	0	0	0	0	0	1	0.00456184	0	0	0	0	4	0.04865	0	0	0	0	0	0	0	0	0	0
2672863	k__Bacteria; p__Cyanobacteria; c__Synechococcophycideae; o__Pseudanabaenales; f__Pseudanabaenaceae; g__; s__	0	0	0	0	0	0	0	0	0	0	0	0	0	0	0	0	0	0	0	0	0	0	0	0	0	0	0	0	3	0.0221697	0	0	0	0	0	0	0	0
101837	k__Bacteria; p__Cyanobacteria; c__Chloroplast; o__Stramenopiles; f__; g__; s__	0	0	0	0	0	0	0	0	0	0	0	0	0	0	0	0	0	0	0	0	0	0	0	0	0	0	0	0	2	0.0147798	1	0.00756716	1	0.00664938	0	0	0	0
221272	k__Bacteria; p__Proteobacteria; c__Gammaproteobacteria; o__Chromatiales; f__; g__; s__	0	0	0	0	0	0	0	0	0	0	0	0	0	0	0	0	0	0	0	0	0	0	0	0	0	0	16	0.1946	0	0	0	0	0	0	0	0	0	0
1787644	k__Bacteria; p__Cyanobacteria; c__Chloroplast; o__Streptophyta; f__; g__; s__	1	0.00823384	0	0	1	0.0125945	0	0	0	0	1	0.0128518	0	0	0	0	0	0	0	0	0	0	0	0	0	0	1	0.0121625	0	0	0	0	0	0	0	0	0	0
3412843	k__Bacteria; p__Proteobacteria; c__Alphaproteobacteria; o__Rhodospirillales; f__Rhodospirillaceae; g__; s__	0	0	0	0	0	0	0	0	0	0	0	0	0	0	0	0	0	0	0	0	0	0	0	0	0	0	0	0	4	0.0295596	0	0	0	0	0	0	0	0
4394104	k__Bacteria; p__Proteobacteria; c__Alphaproteobacteria; o__Rhodobacterales; f__Rhodobacteraceae	0	0	1	0.0121669	0	0	0	0	11	0.117096	0	0	0	0	29	0.255574	0	0	0	0	1	0.00456184	0	0	29	0.297466	268	3.25955	124	0.916346	0	0	1	0.00664938	0	0	0	0
701410	k__Bacteria; p__Bacteroidetes; c__Flavobacteriia; o__Flavobacteriales; f__Cryomorphaceae; g__; s__	0	0	0	0	0	0	0	0	0	0	0	0	0	0	0	0	0	0	0	0	0	0	0	0	0	0	0	0	2	0.0147798	0	0	0	0	0	0	0	0
244827	k__Bacteria; p__Proteobacteria; c__Betaproteobacteria; o__Burkholderiales; f__Oxalobacteraceae; g__Ralstonia; s__	0	0	0	0	1	0.0125945	0	0	1	0.0106451	0	0	0	0	1	0.0088129	0	0	0	0	0	0	4	0.046517	0	0	1	0.0121625	0	0	0	0	0	0	0	0	1	0.0062135
346311	k__Bacteria; p__Proteobacteria; c__Alphaproteobacteria; o__Rhizobiales; f__Bradyrhizobiaceae; g__Bradyrhizobium; s__	0	0	0	0	1	0.0125945	1	0.0112473	0	0	1	0.0128518	0	0	0	0	0	0	0	0	0	0	2	0.0232585	0	0	2	0.024325	0	0	0	0	0	0	0	0	0	0
447724	k__Bacteria; p__Proteobacteria; c__Betaproteobacteria; o__Burkholderiales; f__Oxalobacteraceae; g__; s__	0	0	0	0	0	0	0	0	0	0	0	0	0	0	0	0	0	0	0	0	0	0	0	0	0	0	4	0.04865	0	0	0	0	0	0	0	0	0	0
610418	k__Bacteria; p__Proteobacteria; c__Alphaproteobacteria; o__Rhizobiales; f__Hyphomicrobiaceae; g__Rhodoplanes; s__	0	0	0	0	0	0	10	0.112473	0	0	2	0.0257036	7	0.0798813	11	0.0969419	0	0	0	0	0	0	0	0	0	0	0	0	0	0	0	0	0	0	0	0	0	0
1116669	k__Bacteria; p__Proteobacteria; c__Gammaproteobacteria; o__Pseudomonadales; f__Moraxellaceae; g__; s__	0	0	0	0	0	0	0	0	0	0	0	0	0	0	0	0	0	0	0	0	0	0	0	0	0	0	0	0	2	0.0147798	0	0	0	0	0	0	0	0
136779	k__Bacteria; p__Cyanobacteria; c__Chloroplast; o__Chlorophyta; f__Mamiellaceae; g__; s__	0	0	0	0	0	0	0	0	0	0	0	0	0	0	0	0	0	0	0	0	0	0	0	0	0	0	0	0	0	0	0	0	0	0	46	0.175593	0	0
1050284	k__Bacteria; p__Bacteroidetes; c__[Saprospirae]; o__[Saprospirales]; f__Saprospiraceae; g__; s__	0	0	0	0	0	0	0	0	0	0	0	0	0	0	0	0	0	0	0	0	2	0.00912367	0	0	0	0	0	0	5	0.0369495	1	0.00756716	0	0	0	0	0	0
285497	k__Bacteria; p__Proteobacteria; c__Alphaproteobacteria; o__Caulobacterales; f__Caulobacteraceae; g__; s__	0	0	0	0	0	0	0	0	0	0	0	0	13	0.148351	0	0	0	0	0	0	3	0.0136855	0	0	0	0	0	0	17	0.125628	1	0.00756716	2	0.0132988	1	0.00381723	0	0
248079	k__Bacteria; p__Bacteroidetes; c__Cytophagia; o__Cytophagales; f__Flammeovirgaceae; g__Fulvivirga; s__	0	0	0	0	0	0	0	0	0	0	0	0	0	0	0	0	0	0	0	0	0	0	0	0	0	0	0	0	2	0.0147798	0	0	0	0	0	0	0	0
829038	k__Bacteria; p__Actinobacteria; c__Actinobacteria; o__Actinomycetales; f__Nocardiaceae; g__Rhodococcus; s__fascians	0	0	0	0	0	0	0	0	0	0	0	0	0	0	0	0	0	0	0	0	0	0	0	0	0	0	3	0.0364875	3	0.0221697	0	0	0	0	1	0.00381723	0	0
4308023	k__Bacteria; p__Proteobacteria; c__Alphaproteobacteria; o__Sphingomonadales; f__Sphingomonadaceae; g__Sphingomonas; s__	0	0	0	0	0	0	0	0	0	0	0	0	0	0	0	0	1	0.0078604	0	0	0	0	0	0	0	0	0	0	5	0.0369495	0	0	0	0	0	0	0	0
3053	k__Bacteria; p__Cyanobacteria; c__Oscillatoriophycideae; o__Oscillatoriales; f__Phormidiaceae; g__Trichodesmium; s__	0	0	0	0	0	0	0	0	0	0	0	0	0	0	0	0	0	0	0	0	0	0	0	0	0	0	0	0	0	0	1	0.00756716	11	0.0731432	6	0.0229034	0	0
233724	k__Bacteria; p__Proteobacteria; c__Alphaproteobacteria; o__Rickettsiales; f__; g__; s__	19	0.156443	1	0.0121669	3	0.0377834	0	0	7	0.0745156	0	0	28	0.319525	14	0.123381	1	0.0078604	0	0	0	0	0	0	0	0	0	0	0	0	0	0	0	0	0	0	0	0
216158	k__Bacteria; p__Bacteroidetes; c__Flavobacteriia; o__Flavobacteriales; f__Flavobacteriaceae; g__Tenacibaculum; s__	0	0	0	0	0	0	0	0	0	0	0	0	0	0	0	0	0	0	0	0	1	0.00456184	0	0	0	0	0	0	1	0.00738989	0	0	0	0	0	0	0	0
335466	k__Bacteria; p__Proteobacteria; c__Betaproteobacteria; o__Burkholderiales; f__Oxalobacteraceae; g__; s__	0	0	0	0	0	0	0	0	0	0	0	0	0	0	0	0	0	0	0	0	0	0	0	0	3	0.0307724	0	0	0	0	0	0	0	0	0	0	0	0
257210	k__Bacteria; p__Proteobacteria; c__Alphaproteobacteria; o__Rhodobacterales; f__Rhodobacteraceae; g__; s__	0	0	0	0	0	0	0	0	0	0	0	0	0	0	0	0	0	0	0	0	0	0	0	0	0	0	2	0.024325	0	0	0	0	0	0	0	0	0	0
284011	k__Bacteria; p__Bacteroidetes; c__Flavobacteriia; o__Flavobacteriales; f__Flavobacteriaceae; g__; s__	0	0	0	0	0	0	0	0	0	0	0	0	0	0	0	0	0	0	0	0	0	0	0	0	0	0	0	0	6	0.0443393	0	0	0	0	0	0	0	0
575956	k__Bacteria; p__Proteobacteria; c__Alphaproteobacteria; o__Rhizobiales; f__Methylobacteriaceae; g__; s__	0	0	0	0	0	0	0	0	0	0	0	0	0	0	0	0	0	0	1	0.0097924	0	0	0	0	1	0.0102575	0	0	1	0.00738989	0	0	0	0	0	0	0	0
347310	k__Bacteria; p__Cyanobacteria; c__Chloroplast; o__Stramenopiles; f__; g__; s__	0	0	0	0	0	0	0	0	0	0	0	0	0	0	0	0	0	0	0	0	0	0	0	0	0	0	0	0	0	0	3	0.0227015	0	0	0	0	0	0
814074	k__Bacteria; p__Proteobacteria; c__Alphaproteobacteria; o__Rhodobacterales; f__Rhodobacteraceae; g__; s__	0	0	0	0	0	0	0	0	0	0	0	0	0	0	0	0	0	0	0	0	0	0	0	0	7	0.0718022	0	0	0	0	0	0	0	0	0	0	0	0
344861	k__Bacteria; p__Proteobacteria; c__Alphaproteobacteria; o__Caulobacterales; f__Caulobacteraceae; g__; s__	0	0	0	0	0	0	0	0	0	0	0	0	2	0.0228232	0	0	0	0	0	0	0	0	0	0	0	0	0	0	3	0.0221697	0	0	1	0.00664938	0	0	1	0.0062135
529216	k__Bacteria; p__Proteobacteria; c__Alphaproteobacteria; o__Rhodobacterales; f__Rhodobacteraceae; g__Paracoccus; s__	0	0	0	0	0	0	0	0	0	0	0	0	0	0	3	0.0264387	0	0	0	0	0	0	0	0	0	0	0	0	0	0	0	0	0	0	0	0	0	0
542631	k__Bacteria; p__Gemmatimonadetes; c__Gemm-2; o__; f__; g__; s__	0	0	0	0	0	0	0	0	0	0	0	0	0	0	0	0	0	0	0	0	0	0	0	0	0	0	0	0	3	0.0221697	0	0	0	0	0	0	0	0
972955	k__Bacteria; p__Actinobacteria; c__Actinobacteria; o__Actinomycetales; f__Propionibacteriaceae; g__Propionibacterium; s__acnes	0	0	0	0	3	0.0377834	0	0	0	0	0	0	0	0	0	0	0	0	0	0	0	0	0	0	0	0	0	0	0	0	0	0	0	0	0	0	0	0
233934	k__Bacteria; p__Proteobacteria; c__Betaproteobacteria; o__Rhodocyclales; f__Rhodocyclaceae; g__Dechloromonas; s__	0	0	0	0	0	0	0	0	8	0.0851607	0	0	0	0	0	0	0	0	0	0	0	0	0	0	0	0	0	0	0	0	0	0	0	0	0	0	0	0
539915	k__Bacteria; p__Proteobacteria; c__Betaproteobacteria; o__Burkholderiales; f__Oxalobacteraceae; g__; s__	0	0	0	0	0	0	0	0	0	0	0	0	0	0	1	0.0088129	0	0	0	0	0	0	0	0	0	0	0	0	1	0.00738989	0	0	0	0	0	0	0	0
721132	k__Bacteria; p__Cyanobacteria; c__Chloroplast; o__Stramenopiles; f__; g__; s__	0	0	0	0	0	0	0	0	0	0	0	0	0	0	0	0	0	0	0	0	2	0.00912367	0	0	0	0	38	0.462175	17	0.125628	0	0	2	0.0132988	0	0	0	0
152978	k__Bacteria; p__Proteobacteria; c__Alphaproteobacteria; o__Rhizobiales; f__Bradyrhizobiaceae; g__; s__	10	0.0823384	0	0	25	0.314861	48	0.539872	9	0.0958058	34	0.436962	5	0.0570581	26	0.229135	0	0	6	0.0587544	1	0.00456184	0	0	23	0.235922	0	0	3	0.0221697	0	0	1	0.00664938	0	0	0	0
339616	k__Bacteria; p__Proteobacteria; c__Betaproteobacteria; o__Burkholderiales; f__Oxalobacteraceae; g__Ralstonia; s__	0	0	0	0	1	0.0125945	0	0	1	0.0106451	0	0	0	0	1	0.0088129	0	0	2	0.0195848	0	0	46	0.534946	1	0.0102575	4	0.04865	2	0.0147798	0	0	0	0	0	0	8	0.049708
966092	k__Bacteria; p__Verrucomicrobia; c__Opitutae; o__Puniceicoccales; f__Puniceicoccaceae; g__Coraliomargarita; s__	0	0	0	0	0	0	0	0	0	0	0	0	0	0	0	0	0	0	0	0	0	0	0	0	0	0	0	0	2	0.0147798	0	0	0	0	0	0	0	0
536793	k__Bacteria; p__Proteobacteria; c__Alphaproteobacteria; o__Rhodobacterales; f__Rhodobacteraceae	0	0	0	0	0	0	0	0	0	0	0	0	0	0	0	0	0	0	0	0	0	0	0	0	11	0.112832	19	0.231087	3	0.0221697	0	0	0	0	0	0	0	0
874750	k__Bacteria; p__Proteobacteria; c__Gammaproteobacteria; o__Pseudomonadales; f__Pseudomonadaceae; g__Pseudomonas; s__	0	0	0	0	0	0	0	0	0	0	0	0	0	0	0	0	0	0	0	0	0	0	0	0	115	1.17961	0	0	0	0	0	0	0	0	0	0	0	0
239119	k__Bacteria; p__Proteobacteria; c__Alphaproteobacteria; o__Rhodobacterales; f__Rhodobacteraceae; g__; s__	0	0	0	0	0	0	0	0	0	0	0	0	0	0	0	0	0	0	0	0	0	0	0	0	140	1.43604	43	0.522987	0	0	0	0	0	0	0	0	0	0
334486	k__Bacteria; p__Bacteroidetes; c__Flavobacteriia; o__Flavobacteriales; f__; g__; s__	0	0	0	0	0	0	0	0	0	0	0	0	0	0	0	0	0	0	0	0	0	0	0	0	0	0	0	0	2	0.0147798	0	0	0	0	0	0	0	0
303643	k__Bacteria; p__Proteobacteria; c__Alphaproteobacteria; o__Rhizobiales; f__Bradyrhizobiaceae; g__Bradyrhizobium; s__	0	0	0	0	0	0	0	0	1	0.0106451	0	0	0	0	1	0.0088129	0	0	0	0	0	0	0	0	0	0	0	0	0	0	0	0	0	0	0	0	0	0
355193	k__Bacteria; p__Proteobacteria; c__Deltaproteobacteria; o__Myxococcales; f__OM27; g__; s__	0	0	0	0	0	0	0	0	0	0	0	0	0	0	0	0	0	0	0	0	0	0	0	0	0	0	0	0	3	0.0221697	0	0	0	0	0	0	0	0
1110599	k__Bacteria; p__Proteobacteria; c__Alphaproteobacteria; o__Rhizobiales; f__Bradyrhizobiaceae; g__Bradyrhizobium; s__elkanii	0	0	0	0	0	0	0	0	0	0	0	0	0	0	1	0.0088129	0	0	0	0	0	0	1	0.0116293	0	0	0	0	0	0	0	0	0	0	0	0	0	0
351192	k__Bacteria; p__Bacteroidetes; c__[Saprospirae]; o__[Saprospirales]; f__Saprospiraceae; g__; s__	0	0	0	0	0	0	0	0	0	0	0	0	0	0	0	0	0	0	0	0	0	0	0	0	0	0	0	0	18	0.133018	0	0	0	0	0	0	1	0.0062135
4353264	k__Bacteria; p__Proteobacteria; c__Alphaproteobacteria; o__Caulobacterales; f__Caulobacteraceae; g__; s__	0	0	0	0	0	0	0	0	0	0	0	0	1	0.0114116	1	0.0088129	0	0	0	0	0	0	0	0	0	0	0	0	6	0.0443393	0	0	1	0.00664938	1	0.00381723	0	0
570690	k__Bacteria; p__Cyanobacteria; c__Chloroplast; o__Chlorophyta; f__Ulvophyceae; g__; s__	0	0	0	0	0	0	0	0	0	0	0	0	0	0	0	0	3	0.0235812	1	0.0097924	36	0.164226	0	0	0	0	0	0	3	0.0221697	0	0	0	0	25	0.0954308	0	0
2139822	k__Bacteria; p__Proteobacteria; c__Alphaproteobacteria; o__Caulobacterales; f__Caulobacteraceae; g__; s__	5	0.0411692	1	0.0121669	4	0.0503778	15	0.16871	11	0.117096	11	0.14137	6	0.0684697	16	0.141006	0	0	0	0	0	0	0	0	8	0.0820597	0	0	0	0	0	0	0	0	0	0	0	0
45827	k__Bacteria; p__Proteobacteria; c__Alphaproteobacteria; o__Rhizobiales; f__Bradyrhizobiaceae	0	0	0	0	0	0	0	0	0	0	0	0	0	0	1	0.0088129	0	0	0	0	0	0	0	0	1	0.0102575	0	0	0	0	0	0	0	0	0	0	0	0
1117593	k__Bacteria; p__Proteobacteria; c__Betaproteobacteria; o__Burkholderiales; f__Comamonadaceae; g__Comamonas; s__	0	0	0	0	0	0	0	0	10	0.106451	0	0	0	0	0	0	0	0	0	0	0	0	0	0	0	0	0	0	0	0	0	0	0	0	0	0	0	0
58870	k__Bacteria; p__Proteobacteria; c__Alphaproteobacteria; o__Sphingomonadales; f__Sphingomonadaceae; g__Sphingomonas; s__	0	0	0	0	0	0	0	0	0	0	0	0	0	0	3	0.0264387	0	0	0	0	0	0	0	0	0	0	0	0	0	0	0	0	0	0	0	0	0	0
995087	k__Bacteria; p__Proteobacteria; c__Alphaproteobacteria; o__Rhodobacterales; f__Rhodobacteraceae; g__; s__	0	0	0	0	0	0	0	0	0	0	0	0	0	0	0	0	0	0	0	0	2	0.00912367	0	0	0	0	0	0	9	0.066509	0	0	0	0	0	0	0	0
204970	k__Bacteria; p__Proteobacteria; c__Alphaproteobacteria; o__Rhizobiales; f__Bradyrhizobiaceae; g__Bradyrhizobium; s__elkanii	0	0	0	0	0	0	0	0	0	0	0	0	0	0	0	0	0	0	0	0	0	0	1	0.0116293	0	0	2	0.024325	0	0	0	0	0	0	0	0	0	0
219107	k__Bacteria; p__Proteobacteria; c__Alphaproteobacteria; o__Rhizobiales; f__Phyllobacteriaceae; g__Phyllobacterium; s__	0	0	0	0	0	0	0	0	0	0	0	0	0	0	0	0	0	0	2	0.0195848	0	0	0	0	0	0	0	0	0	0	0	0	0	0	0	0	0	0
3470	k__Bacteria; p__Cyanobacteria; c__Chloroplast; o__Cryptophyta; f__; g__; s__	0	0	0	0	0	0	0	0	0	0	0	0	0	0	0	0	0	0	0	0	1	0.00456184	0	0	0	0	0	0	3	0.0221697	0	0	0	0	0	0	0	0
819037	k__Bacteria; p__Proteobacteria; c__Betaproteobacteria; o__Burkholderiales; f__Comamonadaceae	0	0	0	0	0	0	0	0	0	0	0	0	0	0	0	0	0	0	0	0	0	0	0	0	2	0.0205149	0	0	0	0	0	0	0	0	0	0	0	0
136025	k__Bacteria; p__Proteobacteria; c__Betaproteobacteria; o__Burkholderiales; f__Oxalobacteraceae; g__Ralstonia; s__	0	0	0	0	0	0	0	0	0	0	0	0	0	0	0	0	0	0	2	0.0195848	0	0	2	0.0232585	0	0	1	0.0121625	0	0	0	0	0	0	0	0	0	0
190531	k__Bacteria; p__Bacteroidetes; c__[Saprospirae]; o__[Saprospirales]; f__Chitinophagaceae; g__Sediminibacterium; s__	19	0.156443	0	0	0	0	9	0.101226	10	0.106451	0	0	0	0	0	0	0	0	0	0	0	0	0	0	0	0	0	0	0	0	0	0	0	0	0	0	0	0
551005	k__Bacteria; p__Bacteroidetes; c__[Saprospirae]; o__[Saprospirales]; f__Chitinophagaceae; g__; s__	0	0	0	0	0	0	3	0.033742	5	0.0532255	0	0	0	0	2	0.0176258	0	0	0	0	0	0	0	0	0	0	0	0	0	0	0	0	0	0	0	0	0	0
904675	k__Bacteria; p__Proteobacteria; c__Alphaproteobacteria; o__Rhodobacterales; f__Rhodobacteraceae; g__Nautella; s__	0	0	0	0	0	0	0	0	0	0	0	0	0	0	0	0	0	0	0	0	16	0.0729894	0	0	1	0.0102575	141	1.71491	44	0.325155	0	0	0	0	0	0	0	0
4390091	k__Bacteria; p__Proteobacteria; c__Gammaproteobacteria; o__Alteromonadales; f__J115; g__; s__	0	0	0	0	0	0	0	0	0	0	0	0	0	0	0	0	0	0	0	0	0	0	0	0	0	0	0	0	0	0	0	0	2	0.0132988	10	0.0381723	0	0
323954	k__Bacteria; p__Proteobacteria; c__Alphaproteobacteria; o__Rhizobiales; f__Phyllobacteriaceae	0	0	0	0	0	0	0	0	0	0	0	0	0	0	0	0	0	0	0	0	0	0	0	0	0	0	0	0	2	0.0147798	0	0	0	0	0	0	0	0
5583	k__Bacteria; p__Proteobacteria; c__Alphaproteobacteria; o__Caulobacterales; f__Caulobacteraceae	0	0	0	0	0	0	0	0	0	0	0	0	0	0	1	0.0088129	0	0	0	0	1	0.00456184	0	0	0	0	0	0	1	0.00738989	0	0	0	0	0	0	0	0
591708	k__Bacteria; p__Proteobacteria; c__Gammaproteobacteria; o__Xanthomonadales; f__Xanthomonadaceae; g__; s__	0	0	0	0	0	0	0	0	0	0	0	0	0	0	6	0.0528774	0	0	0	0	0	0	0	0	0	0	0	0	2	0.0147798	0	0	0	0	0	0	0	0
4382194	k__Bacteria; p__Bacteroidetes; c__[Saprospirae]; o__[Saprospirales]; f__Chitinophagaceae; g__; s__	0	0	0	0	0	0	0	0	0	0	0	0	0	0	0	0	0	0	29	0.28398	1	0.00456184	0	0	0	0	0	0	1	0.00738989	0	0	0	0	0	0	0	0
1082590	k__Bacteria; p__Bacteroidetes; c__[Saprospirae]; o__[Saprospirales]; f__Saprospiraceae; g__Lewinella; s__cohaerens	0	0	0	0	0	0	0	0	0	0	0	0	0	0	0	0	0	0	0	0	0	0	0	0	0	0	0	0	2	0.0147798	0	0	0	0	0	0	0	0
822419	k__Bacteria; p__Proteobacteria; c__Betaproteobacteria; o__Burkholderiales; f__Oxalobacteraceae; g__; s__	0	0	0	0	0	0	0	0	0	0	0	0	0	0	0	0	0	0	1	0.0097924	0	0	0	0	76	0.779567	0	0	0	0	0	0	0	0	0	0	0	0
159017	k__Bacteria; p__Proteobacteria; c__Alphaproteobacteria; o__Caulobacterales; f__Caulobacteraceae; g__; s__	140	1.15274	1	0.0121669	146	1.83879	125	1.40592	234	2.49095	164	2.1077	137	1.56339	205	1.80664	6	0.0471624	0	0	8	0.0364947	0	0	204	2.09252	0	0	0	0	3	0.0227015	12	0.0797925	0	0	0	0
164367	k__Bacteria; p__Bacteroidetes; c__Bacteroidia; o__Bacteroidales; f__; g__; s__	0	0	0	0	0	0	0	0	0	0	0	0	0	0	0	0	0	0	0	0	0	0	0	0	0	0	0	0	2	0.0147798	0	0	0	0	0	0	0	0
549748	k__Bacteria; p__Cyanobacteria; c__Chloroplast; o__Stramenopiles; f__; g__; s__	0	0	0	0	0	0	0	0	0	0	0	0	0	0	0	0	0	0	0	0	20	0.0912367	0	0	0	0	0	0	57	0.421224	1	0.00756716	4	0.0265975	8	0.0305378	0	0
69292	k__Bacteria; p__Cyanobacteria; c__Chloroplast; o__Streptophyta; f__; g__; s__	0	0	0	0	11	0.138539	2	0.0224947	0	0	0	0	2	0.0228232	0	0	0	0	0	0	0	0	0	0	0	0	11	0.133787	0	0	0	0	0	0	0	0	0	0
995978	k__Bacteria; p__Proteobacteria; c__Betaproteobacteria; o__Burkholderiales; f__Comamonadaceae	0	0	0	0	0	0	0	0	0	0	0	0	0	0	0	0	0	0	0	0	2	0.00912367	0	0	0	0	0	0	0	0	0	0	0	0	0	0	0	0
103709	k__Bacteria; p__Proteobacteria; c__Alphaproteobacteria; o__; f__; g__; s__	0	0	0	0	0	0	0	0	0	0	0	0	0	0	0	0	0	0	0	0	2	0.00912367	0	0	0	0	0	0	0	0	0	0	0	0	0	0	0	0
295330	k__Bacteria; p__Firmicutes; c__Clostridia; o__Clostridiales; f__Clostridiaceae; g__Clostridium; s__	0	0	0	0	0	0	0	0	0	0	0	0	0	0	0	0	0	0	0	0	0	0	0	0	73	0.748795	0	0	0	0	0	0	0	0	0	0	0	0
851567	k__Bacteria; p__Actinobacteria; c__Actinobacteria; o__Actinomycetales; f__Microbacteriaceae; g__Microbacterium; s__	0	0	0	0	0	0	0	0	0	0	0	0	0	0	0	0	0	0	1	0.0097924	0	0	0	0	0	0	0	0	3	0.0221697	0	0	0	0	0	0	0	0
101033	k__Bacteria; p__Proteobacteria; c__Alphaproteobacteria; o__Rhodobacterales; f__Rhodobacteraceae; g__; s__	0	0	0	0	0	0	0	0	0	0	0	0	0	0	0	0	0	0	0	0	0	0	0	0	26	0.266694	0	0	0	0	0	0	0	0	0	0	0	0
937813	k__Bacteria; p__Firmicutes; c__Clostridia; o__Clostridiales; f__[Tissierellaceae]; g__Anaerococcus; s__	0	0	0	0	2	0.0251889	0	0	0	0	0	0	0	0	0	0	0	0	0	0	0	0	0	0	0	0	0	0	0	0	0	0	0	0	0	0	0	0
231908	k__Bacteria; p__Cyanobacteria; c__Synechococcophycideae; o__Synechococcales; f__Synechococcaceae; g__Synechococcus; s__	0	0	0	0	0	0	0	0	0	0	0	0	2	0.0228232	0	0	0	0	0	0	0	0	0	0	0	0	0	0	0	0	0	0	0	0	1	0.00381723	18	0.111843
137399	k__Bacteria; p__Proteobacteria; c__Betaproteobacteria; o__Burkholderiales; f__Oxalobacteraceae; g__; s__	0	0	0	0	0	0	0	0	0	0	0	0	0	0	0	0	0	0	0	0	0	0	0	0	4	0.0410298	0	0	1	0.00738989	0	0	0	0	0	0	0	0
913849	k__Bacteria; p__Proteobacteria; c__Alphaproteobacteria; o__Rhizobiales; f__Hyphomicrobiaceae; g__Devosia; s__	0	0	0	0	0	0	0	0	0	0	0	0	0	0	0	0	0	0	0	0	0	0	0	0	0	0	0	0	3	0.0221697	0	0	1	0.00664938	0	0	0	0
566839	k__Bacteria; p__Firmicutes; c__Bacilli; o__Bacillales; f__Bacillaceae; g__Bacillus	0	0	0	0	0	0	0	0	0	0	0	0	0	0	0	0	0	0	0	0	0	0	0	0	0	0	0	0	2	0.0147798	0	0	0	0	0	0	0	0
46143	k__Bacteria; p__Proteobacteria; c__Alphaproteobacteria; o__Rhodobacterales; f__Rhodobacteraceae; g__; s__	0	0	0	0	0	0	0	0	0	0	0	0	0	0	0	0	0	0	0	0	1	0.00456184	0	0	0	0	0	0	1	0.00738989	0	0	0	0	0	0	0	0
573157	k__Bacteria; p__Firmicutes; c__Bacilli; o__Bacillales; f__; g__; s__	0	0	0	0	0	0	0	0	0	0	0	0	0	0	0	0	0	0	0	0	0	0	0	0	0	0	0	0	2	0.0147798	0	0	0	0	0	0	0	0
342165	k__Bacteria; p__Proteobacteria; c__Alphaproteobacteria; o__Rickettsiales; f__Pelagibacteraceae; g__; s__	0	0	0	0	0	0	0	0	0	0	0	0	0	0	0	0	0	0	0	0	0	0	0	0	0	0	0	0	0	0	0	0	0	0	6	0.0229034	0	0
106991	k__Bacteria; p__Cyanobacteria; c__Chloroplast; o__Stramenopiles; f__; g__; s__	0	0	0	0	0	0	0	0	0	0	0	0	0	0	0	0	0	0	0	0	0	0	0	0	0	0	0	0	8	0.0591191	0	0	1	0.00664938	0	0	0	0
4431803	k__Bacteria; p__Cyanobacteria; c__Chloroplast; o__Streptophyta; f__; g__; s__	0	0	0	0	3	0.0377834	1	0.0112473	0	0	0	0	0	0	0	0	0	0	0	0	0	0	0	0	0	0	1	0.0121625	0	0	0	0	0	0	0	0	0	0
4333206	k__Bacteria; p__Proteobacteria; c__Alphaproteobacteria; o__Rhizobiales; f__Rhizobiaceae; g__Agrobacterium; s__	0	0	0	0	0	0	0	0	0	0	0	0	0	0	0	0	0	0	0	0	0	0	0	0	0	0	12	0.14595	0	0	0	0	0	0	0	0	0	0
1147075	k__Bacteria; p__Proteobacteria; c__Alphaproteobacteria; o__Rhodobacterales; f__Rhodobacteraceae	0	0	0	0	0	0	0	0	0	0	0	0	0	0	0	0	0	0	0	0	0	0	0	0	2	0.0205149	1	0.0121625	0	0	0	0	0	0	0	0	0	0
152842	k__Bacteria; p__Bacteroidetes; c__[Saprospirae]; o__[Saprospirales]; f__Chitinophagaceae; g__; s__	0	0	0	0	0	0	0	0	0	0	0	0	0	0	0	0	0	0	0	0	0	0	0	0	0	0	0	0	11	0.0812888	0	0	0	0	0	0	0	0
6357	k__Bacteria; p__Proteobacteria; c__Alphaproteobacteria; o__Sphingomonadales; f__Erythrobacteraceae; g__Erythrobacter; s__	0	0	0	0	0	0	0	0	0	0	0	0	0	0	0	0	0	0	0	0	2	0.00912367	0	0	0	0	0	0	0	0	0	0	0	0	0	0	0	0
4394913	k__Bacteria; p__Bacteroidetes; c__[Saprospirae]; o__[Saprospirales]; f__Chitinophagaceae; g__Sediminibacterium; s__	61	0.502264	1	0.0121669	94	1.18388	133	1.49589	85	0.904833	75	0.963886	126	1.43786	89	0.784348	2	0.0157208	0	0	0	0	0	0	1	0.0102575	0	0	0	0	0	0	0	0	0	0	0	0
161677	k__Bacteria; p__Proteobacteria; c__Gammaproteobacteria; o__Pseudomonadales; f__Moraxellaceae; g__Acinetobacter; s__	0	0	0	0	0	0	0	0	0	0	0	0	0	0	0	0	0	0	1	0.0097924	4	0.0182473	0	0	0	0	0	0	1	0.00738989	0	0	0	0	0	0	0	0
4395697	k__Bacteria; p__Proteobacteria; c__Alphaproteobacteria; o__Rhodobacterales; f__Rhodobacteraceae; g__Paracoccus; s__	0	0	0	0	0	0	0	0	0	0	0	0	0	0	0	0	0	0	0	0	0	0	0	0	7	0.0718022	0	0	0	0	0	0	0	0	0	0	0	0
146676	k__Bacteria; p__Proteobacteria; c__Alphaproteobacteria; o__Rhizobiales; f__Bradyrhizobiaceae; g__Bradyrhizobium	0	0	0	0	3	0.0377834	0	0	1	0.0106451	0	0	0	0	0	0	0	0	0	0	0	0	2	0.0232585	0	0	0	0	1	0.00738989	0	0	0	0	0	0	0	0
585188	k__Bacteria; p__Proteobacteria; c__Gammaproteobacteria; o__Alteromonadales; f__; g__; s__	0	0	0	0	0	0	0	0	0	0	0	0	0	0	0	0	42	0.330137	0	0	0	0	0	0	0	0	0	0	0	0	27	0.204313	0	0	0	0	0	0
252012	k__Bacteria; p__Proteobacteria; c__Gammaproteobacteria; o__Xanthomonadales; f__Sinobacteraceae; g__; s__	0	0	0	0	0	0	2	0.0224947	0	0	0	0	2	0.0228232	0	0	0	0	0	0	0	0	0	0	4	0.0410298	0	0	0	0	0	0	0	0	0	0	0	0
4392747	k__Bacteria; p__Cyanobacteria; c__Synechococcophycideae; o__Synechococcales; f__Synechococcaceae; g__Synechococcus; s__	0	0	0	0	0	0	0	0	0	0	0	0	2	0.0228232	0	0	0	0	0	0	0	0	0	0	29	0.297466	0	0	0	0	0	0	0	0	0	0	23	0.14291
681246	k__Bacteria; p__Proteobacteria; c__Alphaproteobacteria; o__Caulobacterales; f__Caulobacteraceae; g__; s__	0	0	0	0	0	0	0	0	0	0	0	0	39	0.445053	15	0.132194	1	0.0078604	1	0.0097924	16	0.0729894	0	0	0	0	0	0	47	0.347325	0	0	7	0.0465456	7	0.0267206	0	0
355076	k__Bacteria; p__Proteobacteria; c__Alphaproteobacteria; o__Rickettsiales; f__Pelagibacteraceae; g__; s__	0	0	0	0	0	0	0	0	0	0	0	0	0	0	0	0	0	0	0	0	0	0	0	0	0	0	0	0	0	0	0	0	0	0	6	0.0229034	0	0
140454	k__Bacteria; p__Cyanobacteria; c__Chloroplast; o__CAB-I; f__; g__; s__	0	0	0	0	0	0	0	0	0	0	0	0	0	0	0	0	1	0.0078604	0	0	2	0.00912367	0	0	0	0	0	0	0	0	1	0.00756716	0	0	0	0	4	0.024854
4302241	k__Bacteria; p__Cyanobacteria; c__Chloroplast; o__Streptophyta; f__; g__; s__	0	0	0	0	2	0.0251889	3	0.033742	0	0	0	0	0	0	0	0	0	0	0	0	0	0	0	0	0	0	2	0.024325	0	0	0	0	0	0	0	0	1	0.0062135
641748	k__Bacteria; p__Bacteroidetes; c__Flavobacteriia; o__Flavobacteriales; f__Flavobacteriaceae; g__; s__	0	0	0	0	0	0	0	0	0	0	0	0	0	0	0	0	0	0	0	0	0	0	0	0	0	0	0	0	2	0.0147798	0	0	0	0	0	0	0	0
1105814	k__Bacteria; p__Proteobacteria; c__Alphaproteobacteria; o__Rhizobiales; f__Bradyrhizobiaceae	0	0	0	0	7	0.0881612	1	0.0112473	8	0.0851607	5	0.0642591	3	0.0342349	14	0.123381	0	0	5	0.048962	0	0	2	0.0232585	31	0.317981	0	0	1	0.00738989	0	0	0	0	0	0	0	0
836488	k__Bacteria; p__Proteobacteria; c__Alphaproteobacteria; o__Rhodobacterales; f__Rhodobacteraceae; g__; s__	0	0	0	0	0	0	0	0	0	0	0	0	0	0	0	0	0	0	0	0	0	0	0	0	5	0.0512873	18	0.218925	2	0.0147798	0	0	0	0	0	0	0	0
3439	k__Bacteria; p__Cyanobacteria; c__Chloroplast; o__Stramenopiles; f__; g__; s__	0	0	0	0	0	0	0	0	0	0	0	0	0	0	0	0	0	0	0	0	0	0	0	0	0	0	0	0	0	0	3	0.0227015	4	0.0265975	0	0	0	0
523224	k__Bacteria; p__Proteobacteria; c__Alphaproteobacteria; o__Rhizobiales; f__Bradyrhizobiaceae; g__; s__	0	0	0	0	0	0	1	0.0112473	0	0	0	0	0	0	1	0.0088129	0	0	0	0	0	0	0	0	1	0.0102575	0	0	0	0	0	0	0	0	0	0	0	0
238554	k__Bacteria; p__Proteobacteria; c__Alphaproteobacteria; o__Rhodobacterales; f__Rhodobacteraceae; g__; s__	0	0	0	0	0	0	0	0	0	0	0	0	0	0	0	0	0	0	0	0	0	0	0	0	19	0.194892	0	0	0	0	1	0.00756716	0	0	0	0	0	0
1120278	k__Bacteria; p__Bacteroidetes; c__BME43; o__; f__; g__; s__	0	0	0	0	0	0	0	0	0	0	0	0	0	0	0	0	0	0	0	0	0	0	0	0	0	0	0	0	4	0.0295596	0	0	0	0	0	0	0	0
848860	k__Bacteria; p__Proteobacteria; c__Alphaproteobacteria; o__Rhizobiales; f__Methylobacteriaceae; g__; s__	0	0	0	0	0	0	0	0	0	0	0	0	0	0	0	0	0	0	0	0	0	0	0	0	1	0.0102575	0	0	1	0.00738989	0	0	0	0	0	0	0	0
312645	k__Bacteria; p__Proteobacteria; c__Gammaproteobacteria; o__[Marinicellales]; f__[Marinicellaceae]; g__; s__	0	0	0	0	0	0	0	0	0	0	0	0	0	0	0	0	0	0	0	0	0	0	0	0	0	0	0	0	9	0.066509	0	0	1	0.00664938	0	0	0	0
817507	k__Bacteria; p__Proteobacteria; c__Alphaproteobacteria; o__Rhizobiales; f__Brucellaceae	0	0	0	0	0	0	0	0	0	0	0	0	0	0	0	0	0	0	0	0	0	0	0	0	0	0	76	0.924349	0	0	0	0	0	0	0	0	0	0
4001204	k__Bacteria; p__Bacteroidetes; c__Flavobacteriia; o__Flavobacteriales; f__Flavobacteriaceae; g__; s__	0	0	0	0	0	0	0	0	0	0	0	0	0	0	0	0	0	0	0	0	0	0	0	0	0	0	0	0	0	0	3	0.0227015	0	0	0	0	0	0
1109587	k__Bacteria; p__Proteobacteria; c__Alphaproteobacteria; o__Sphingomonadales; f__Sphingomonadaceae; g__Sphingobium; s__	0	0	0	0	0	0	0	0	0	0	0	0	0	0	0	0	2	0.0157208	0	0	0	0	0	0	0	0	0	0	1	0.00738989	0	0	0	0	0	0	0	0
207999	k__Bacteria; p__Proteobacteria; c__Betaproteobacteria; o__Burkholderiales; f__Burkholderiaceae; g__Burkholderia; s__	0	0	0	0	0	0	0	0	0	0	0	0	0	0	1	0.0088129	0	0	0	0	0	0	0	0	4	0.0410298	0	0	0	0	0	0	0	0	0	0	0	0
588707	k__Bacteria; p__Cyanobacteria; c__Chloroplast; o__Stramenopiles; f__; g__; s__	0	0	0	0	0	0	0	0	0	0	0	0	0	0	0	0	0	0	0	0	0	0	0	0	0	0	0	0	1	0.00738989	0	0	2	0.0132988	0	0	0	0
582609	k__Bacteria; p__Proteobacteria; c__Deltaproteobacteria; o__[Entotheonellales]; f__; g__; s__	0	0	0	0	0	0	0	0	0	0	0	0	0	0	0	0	0	0	0	0	0	0	0	0	0	0	14	0.170275	0	0	0	0	0	0	0	0	0	0
590548	k__Bacteria; p__Actinobacteria; c__Acidimicrobiia; o__Acidimicrobiales; f__C111; g__; s__	0	0	0	0	0	0	0	0	0	0	0	0	0	0	0	0	0	0	0	0	0	0	0	0	0	0	0	0	3	0.0221697	0	0	0	0	0	0	0	0
161513	k__Bacteria; p__Proteobacteria; c__Alphaproteobacteria; o__Sphingomonadales; f__Erythrobacteraceae; g__Erythrobacter; s__	0	0	0	0	0	0	0	0	0	0	0	0	0	0	0	0	0	0	0	0	0	0	0	0	0	0	0	0	2	0.0147798	0	0	0	0	0	0	0	0
108986	k__Bacteria; p__Proteobacteria; c__Alphaproteobacteria; o__Caulobacterales; f__Caulobacteraceae; g__Phenylobacterium; s__	0	0	0	0	0	0	0	0	0	0	0	0	0	0	1	0.0088129	0	0	3	0.0293772	1	0.00456184	0	0	2	0.0205149	0	0	0	0	0	0	0	0	0	0	1	0.0062135
276631	k__Bacteria; p__Proteobacteria; c__Betaproteobacteria; o__Burkholderiales; f__Burkholderiaceae; g__Burkholderia	0	0	0	0	0	0	0	0	0	0	0	0	0	0	1	0.0088129	0	0	0	0	0	0	0	0	1	0.0102575	0	0	0	0	0	0	0	0	0	0	0	0
2406507	k__Bacteria; p__Proteobacteria; c__Alphaproteobacteria; o__Sphingomonadales; f__Sphingomonadaceae; g__Sphingomonas; s__	0	0	0	0	0	0	0	0	0	0	0	0	0	0	0	0	0	0	0	0	0	0	0	0	0	0	0	0	2	0.0147798	0	0	0	0	0	0	0	0
816280	k__Bacteria; p__Bacteroidetes; c__Flavobacteriia; o__Flavobacteriales; f__[Weeksellaceae]; g__Chryseobacterium; s__	0	0	0	0	0	0	0	0	0	0	0	0	0	0	0	0	3	0.0235812	1	0.0097924	0	0	0	0	0	0	0	0	55	0.406444	0	0	0	0	0	0	1	0.0062135
317794	k__Bacteria; p__Cyanobacteria; c__Chloroplast; o__Stramenopiles; f__; g__; s__	0	0	0	0	0	0	0	0	0	0	0	0	0	0	0	0	0	0	0	0	1	0.00456184	0	0	0	0	2	0.024325	1	0.00738989	0	0	0	0	0	0	0	0
988157	k__Bacteria; p__Cyanobacteria; c__Chloroplast; o__Stramenopiles; f__; g__; s__	0	0	0	0	0	0	0	0	0	0	0	0	0	0	0	0	0	0	0	0	10	0.0456184	0	0	0	0	0	0	45	0.332545	0	0	4	0.0265975	5	0.0190862	0	0
217702	k__Bacteria; p__Proteobacteria; c__Alphaproteobacteria; o__Rhodobacterales; f__Rhodobacteraceae; g__; s__	0	0	0	0	0	0	0	0	0	0	0	0	0	0	0	0	0	0	0	0	0	0	0	0	41	0.420556	14	0.170275	0	0	0	0	0	0	0	0	0	0
185297	k__Bacteria; p__Bacteroidetes; c__Flavobacteriia; o__Flavobacteriales; f__Flavobacteriaceae; g__; s__	0	0	0	0	0	0	0	0	0	0	0	0	0	0	0	0	0	0	0	0	1	0.00456184	0	0	0	0	0	0	5	0.0369495	0	0	0	0	0	0	0	0
534771	k__Bacteria; p__Proteobacteria; c__Gammaproteobacteria; o__Xanthomonadales; f__Sinobacteraceae; g__; s__	34	0.279951	0	0	7	0.0881612	21	0.236194	11	0.117096	10	0.128518	5	0.0570581	0	0	0	0	0	0	0	0	0	0	63	0.64622	0	0	0	0	0	0	0	0	0	0	0	0
341931	k__Bacteria; p__Planctomycetes; c__Planctomycetia; o__Pirellulales; f__Pirellulaceae; g__; s__	0	0	0	0	0	0	0	0	0	0	0	0	0	0	0	0	0	0	0	0	0	0	0	0	80	0.820597	0	0	0	0	0	0	0	0	0	0	0	0
953084	k__Bacteria; p__Proteobacteria; c__Gammaproteobacteria; o__Pseudomonadales; f__Moraxellaceae; g__; s__	0	0	0	0	0	0	0	0	0	0	0	0	0	0	0	0	0	0	0	0	0	0	0	0	0	0	0	0	2	0.0147798	0	0	0	0	0	0	0	0
151225	k__Bacteria; p__Proteobacteria; c__Deltaproteobacteria; o__Myxococcales; f__OM27; g__; s__	0	0	0	0	0	0	0	0	0	0	0	0	0	0	0	0	0	0	0	0	0	0	0	0	0	0	0	0	2	0.0147798	0	0	0	0	0	0	0	0
568617	k__Bacteria; p__Proteobacteria; c__Alphaproteobacteria; o__Rhodospirillales; f__Rhodospirillaceae; g__; s__	51	0.419926	0	0	14	0.176322	66	0.742324	49	0.52161	35	0.449814	11	0.125528	39	0.343703	3	0.0235812	0	0	0	0	0	0	395	4.0517	0	0	3	0.0221697	0	0	3	0.0199481	0	0	0	0
838629	k__Bacteria; p__Proteobacteria; c__Betaproteobacteria; o__Burkholderiales; f__Oxalobacteraceae; g__; s__	0	0	0	0	0	0	0	0	0	0	0	0	0	0	0	0	0	0	0	0	0	0	0	0	0	0	0	0	2	0.0147798	0	0	0	0	0	0	0	0
4375328	k__Bacteria; p__Proteobacteria; c__Alphaproteobacteria; o__Caulobacterales; f__Caulobacteraceae; g__Phenylobacterium; s__	0	0	0	0	0	0	0	0	0	0	0	0	0	0	0	0	0	0	6	0.0587544	0	0	0	0	2	0.0205149	1	0.0121625	0	0	0	0	0	0	0	0	0	0
537954	k__Bacteria; p__Proteobacteria; c__Alphaproteobacteria; o__Rhodobacterales; f__Rhodobacteraceae	0	0	0	0	0	0	0	0	1	0.0106451	0	0	0	0	0	0	0	0	0	0	1	0.00456184	0	0	6	0.0615448	18	0.218925	12	0.0886787	0	0	0	0	0	0	0	0
17929	k__Bacteria; p__Proteobacteria; c__Alphaproteobacteria; o__Sphingomonadales; f__Erythrobacteraceae; g__; s__	0	0	0	0	0	0	0	0	0	0	0	0	0	0	0	0	1	0.0078604	0	0	0	0	0	0	0	0	0	0	2	0.0147798	0	0	1	0.00664938	0	0	0	0
322290	k__Bacteria; p__Proteobacteria; c__Gammaproteobacteria; o__Alteromonadales; f__Colwelliaceae; g__Thalassomonas; s__	0	0	0	0	0	0	0	0	0	0	0	0	0	0	0	0	0	0	0	0	3	0.0136855	0	0	0	0	0	0	0	0	0	0	0	0	0	0	0	0
152605	k__Bacteria; p__Proteobacteria; c__Alphaproteobacteria; o__Rhodospirillales; f__Acetobacteraceae; g__; s__	0	0	0	0	0	0	3	0.033742	13	0.138386	0	0	0	0	0	0	0	0	0	0	0	0	0	0	44	0.451328	0	0	0	0	0	0	0	0	0	0	0	0
44254	k__Bacteria; p__Bacteroidetes; c__Flavobacteriia; o__Flavobacteriales; f__Flavobacteriaceae; g__; s__	0	0	0	0	0	0	0	0	0	0	0	0	0	0	0	0	0	0	0	0	0	0	0	0	0	0	0	0	3	0.0221697	0	0	0	0	0	0	0	0
250136	k__Bacteria; p__Proteobacteria; c__Alphaproteobacteria; o__Rhodobacterales; f__Rhodobacteraceae; g__; s__	0	0	0	0	0	0	0	0	0	0	0	0	0	0	0	0	0	0	0	0	2	0.00912367	0	0	0	0	0	0	0	0	0	0	0	0	0	0	0	0
2986479	k__Bacteria; p__Cyanobacteria; c__Chloroplast; o__Stramenopiles; f__; g__; s__	0	0	0	0	0	0	0	0	0	0	0	0	0	0	0	0	0	0	0	0	1	0.00456184	0	0	0	0	0	0	11	0.0812888	0	0	1	0.00664938	0	0	0	0
576693	k__Bacteria; p__Proteobacteria; c__Alphaproteobacteria; o__Rhodospirillales; f__Rhodospirillaceae; g__; s__	0	0	0	0	0	0	0	0	1	0.0106451	6	0.0771109	3	0.0342349	1	0.0088129	0	0	0	0	0	0	0	0	0	0	0	0	0	0	0	0	0	0	0	0	0	0
284241	k__Bacteria; p__Actinobacteria; c__Actinobacteria; o__Actinomycetales; f__Microbacteriaceae; g__Agrococcus; s__jenensis	0	0	0	0	0	0	0	0	0	0	0	0	0	0	0	0	0	0	0	0	1	0.00456184	8	0.0930341	0	0	0	0	0	0	0	0	1	0.00664938	0	0	0	0
137107	k__Bacteria; p__Proteobacteria; c__Gammaproteobacteria; o__Oceanospirillales; f__Halomonadaceae; g__Candidatus Portiera; s__	0	0	0	0	0	0	0	0	0	0	0	0	0	0	0	0	0	0	0	0	0	0	0	0	0	0	0	0	8	0.0591191	0	0	2	0.0132988	0	0	0	0
369965	k__Bacteria; p__Proteobacteria; c__Alphaproteobacteria; o__Rhizobiales; f__Phyllobacteriaceae; g__; s__	0	0	0	0	0	0	0	0	0	0	0	0	0	0	0	0	0	0	0	0	0	0	0	0	0	0	0	0	4	0.0295596	0	0	0	0	0	0	0	0
579731	k__Bacteria; p__Proteobacteria; c__Betaproteobacteria; o__Burkholderiales; f__Comamonadaceae; g__Comamonas; s__	0	0	0	0	0	0	0	0	2	0.0212902	0	0	0	0	0	0	0	0	0	0	0	0	0	0	0	0	0	0	0	0	0	0	0	0	0	0	0	0
727692	k__Bacteria; p__Proteobacteria; c__Gammaproteobacteria; o__Xanthomonadales; f__Sinobacteraceae; g__; s__	1	0.00823384	0	0	1	0.0125945	0	0	0	0	0	0	0	0	0	0	0	0	0	0	0	0	0	0	1	0.0102575	0	0	0	0	0	0	0	0	0	0	0	0
814065	k__Bacteria; p__Proteobacteria; c__Alphaproteobacteria; o__Rhodobacterales; f__Rhodobacteraceae; g__; s__	0	0	0	0	0	0	0	0	0	0	0	0	0	0	0	0	0	0	2	0.0195848	1	0.00456184	0	0	0	0	0	0	0	0	0	0	0	0	0	0	0	0
99309	k__Bacteria; p__Proteobacteria; c__Betaproteobacteria; o__Burkholderiales; f__Comamonadaceae; g__Leptothrix; s__	0	0	0	0	0	0	0	0	0	0	0	0	0	0	0	0	0	0	0	0	0	0	0	0	0	0	0	0	0	0	0	0	1	0.00664938	1	0.00381723	0	0
1011502	k__Bacteria; p__Cyanobacteria; c__Oscillatoriophycideae; o__Chroococcales; f__Xenococcaceae; g__; s__	0	0	0	0	0	0	0	0	0	0	0	0	0	0	0	0	0	0	0	0	4	0.0182473	0	0	0	0	0	0	23	0.169967	0	0	40	0.265975	0	0	0	0
4319933	k__Bacteria; p__Proteobacteria; c__Alphaproteobacteria; o__Caulobacterales; f__Caulobacteraceae; g__Phenylobacterium; s__	0	0	0	0	0	0	0	0	0	0	0	0	0	0	0	0	0	0	8	0.0783392	0	0	0	0	1	0.0102575	1	0.0121625	0	0	0	0	0	0	0	0	0	0
823047	k__Bacteria; p__Bacteroidetes; c__Cytophagia; o__Cytophagales; f__Flammeovirgaceae; g__Roseivirga; s__	0	0	0	0	0	0	0	0	0	0	0	0	0	0	0	0	0	0	0	0	3	0.0136855	0	0	0	0	0	0	1	0.00738989	0	0	0	0	0	0	0	0
659616	k__Bacteria; p__Proteobacteria; c__Alphaproteobacteria; o__Rickettsiales; f__Pelagibacteraceae; g__; s__	0	0	0	0	0	0	0	0	0	0	0	0	0	0	0	0	0	0	1	0.0097924	0	0	0	0	0	0	0	0	1	0.00738989	0	0	0	0	1	0.00381723	0	0
817300	k__Bacteria; p__Cyanobacteria; c__Chloroplast; o__Stramenopiles; f__; g__; s__	0	0	0	0	0	0	0	0	0	0	0	0	0	0	0	0	0	0	0	0	10	0.0456184	0	0	0	0	0	0	43	0.317765	0	0	8	0.053195	2	0.00763446	0	0
286466	k__Bacteria; p__Bacteroidetes; c__Bacteroidia; o__Bacteroidales; f__; g__; s__	0	0	0	0	0	0	0	0	0	0	0	0	0	0	0	0	0	0	0	0	0	0	0	0	0	0	0	0	2	0.0147798	1	0.00756716	0	0	0	0	0	0
1088265	k__Bacteria; p__Actinobacteria; c__Actinobacteria; o__Actinomycetales; f__Propionibacteriaceae; g__Propionibacterium; s__acnes	0	0	0	0	1	0.0125945	0	0	0	0	0	0	0	0	1	0.0088129	0	0	0	0	0	0	0	0	0	0	0	0	0	0	0	0	0	0	0	0	0	0
261139	k__Bacteria; p__Firmicutes; c__Bacilli; o__Bacillales; f__Bacillaceae; g__Bacillus; s__	0	0	0	0	0	0	0	0	0	0	0	0	0	0	0	0	0	0	8	0.0783392	0	0	0	0	0	0	0	0	0	0	0	0	0	0	0	0	0	0
1106442	k__Bacteria; p__Proteobacteria; c__Alphaproteobacteria; o__Rhodobacterales; f__Rhodobacteraceae; g__; s__	0	0	0	0	0	0	0	0	0	0	0	0	0	0	3	0.0264387	0	0	0	0	1	0.00456184	0	0	28	0.287209	82	0.997324	10	0.0738989	0	0	0	0	0	0	0	0
344789	k__Bacteria; p__Bacteroidetes; c__[Saprospirae]; o__[Saprospirales]; f__Chitinophagaceae; g__Sediminibacterium; s__	128	1.05393	2	0.0243339	181	2.2796	261	2.93555	159	1.69257	189	2.42899	231	2.63608	214	1.88596	1	0.0078604	0	0	6	0.027371	0	0	5	0.0512873	0	0	2	0.0147798	0	0	0	0	0	0	0	0
891804	k__Bacteria; p__Cyanobacteria; c__Chloroplast; o__Stramenopiles; f__; g__; s__	0	0	0	0	0	0	0	0	0	0	0	0	0	0	0	0	0	0	0	0	0	0	0	0	0	0	0	0	2	0.0147798	0	0	0	0	0	0	0	0
4481373	k__Bacteria; p__Bacteroidetes; c__Cytophagia; o__Cytophagales; f__Flammeovirgaceae; g__Flammeovirga; s__	0	0	0	0	0	0	0	0	0	0	0	0	0	0	0	0	0	0	0	0	0	0	0	0	0	0	0	0	2	0.0147798	0	0	0	0	0	0	0	0
1923221	k__Bacteria; p__Proteobacteria; c__Alphaproteobacteria; o__Rhodobacterales; f__Rhodobacteraceae; g__; s__	0	0	0	0	0	0	0	0	0	0	0	0	0	0	0	0	0	0	0	0	0	0	0	0	32	0.328239	0	0	4	0.0295596	0	0	0	0	0	0	0	0
4452665	k__Bacteria; p__Proteobacteria; c__Gammaproteobacteria; o__Alteromonadales; f__Ferrimonadaceae; g__Ferrimonas; s__	0	0	0	0	0	0	0	0	0	0	0	0	0	0	0	0	0	0	0	0	0	0	0	0	0	0	0	0	3	0.0221697	0	0	0	0	0	0	0	0
709353	k__Bacteria; p__Bacteroidetes; c__[Saprospirae]; o__[Saprospirales]; f__Saprospiraceae; g__Saprospira; s__	0	0	0	0	0	0	0	0	0	0	0	0	0	0	0	0	0	0	0	0	0	0	0	0	0	0	0	0	0	0	0	0	2	0.0132988	0	0	0	0
982582	k__Bacteria; p__Proteobacteria; c__Gammaproteobacteria; o__Xanthomonadales; f__Xanthomonadaceae; g__Lysobacter; s__	0	0	0	0	0	0	0	0	0	0	0	0	0	0	0	0	0	0	0	0	0	0	3	0.0348878	0	0	0	0	0	0	0	0	0	0	0	0	0	0
4301195	k__Bacteria; p__Proteobacteria; c__Alphaproteobacteria; o__Caulobacterales; f__Caulobacteraceae; g__; s__	0	0	0	0	0	0	0	0	0	0	0	0	0	0	0	0	0	0	0	0	0	0	0	0	0	0	0	0	2	0.0147798	0	0	0	0	0	0	0	0
319453	k__Bacteria; p__Proteobacteria; c__Alphaproteobacteria; o__Rhodobacterales; f__Rhodobacteraceae; g__; s__	0	0	0	0	0	0	0	0	0	0	0	0	0	0	0	0	0	0	0	0	0	0	0	0	0	0	15	0.182437	0	0	0	0	0	0	0	0	0	0
607386	k__Bacteria; p__Cyanobacteria; c__Chloroplast; o__Stramenopiles; f__; g__; s__	0	0	0	0	0	0	0	0	0	0	0	0	0	0	0	0	0	0	0	0	0	0	0	0	0	0	0	0	0	0	1	0.00756716	2	0.0132988	0	0	0	0
4402734	k__Bacteria; p__Cyanobacteria; c__Chloroplast; o__Stramenopiles; f__; g__; s__	0	0	0	0	0	0	0	0	0	0	0	0	0	0	0	0	0	0	0	0	0	0	0	0	0	0	2	0.024325	0	0	0	0	0	0	0	0	0	0
516554	k__Bacteria; p__Proteobacteria; c__Gammaproteobacteria; o__Xanthomonadales; f__Sinobacteraceae; g__Nevskia; s__	0	0	0	0	0	0	2	0.0224947	1	0.0106451	0	0	0	0	12	0.105755	0	0	0	0	2	0.00912367	0	0	3	0.0307724	0	0	1	0.00738989	0	0	0	0	0	0	0	0
33872	k__Bacteria; p__Bacteroidetes; c__Cytophagia; o__Cytophagales; f__[Amoebophilaceae]; g__Candidatus Amoebophilus; s__	0	0	0	0	0	0	0	0	0	0	3	0.0385555	0	0	0	0	0	0	0	0	0	0	0	0	0	0	0	0	0	0	0	0	0	0	0	0	0	0
4966	k__Bacteria; p__Proteobacteria; c__Alphaproteobacteria; o__Rhizobiales; f__Bradyrhizobiaceae; g__Bradyrhizobium	1	0.00823384	0	0	14	0.176322	0	0	0	0	0	0	0	0	2	0.0176258	0	0	4	0.0391696	1	0.00456184	49	0.569834	0	0	20	0.24325	2	0.0147798	1	0.00756716	0	0	0	0	0	0
620189	k__Bacteria; p__Proteobacteria; c__Alphaproteobacteria; o__Sphingomonadales; f__Sphingomonadaceae; g__Novosphingobium; s__	0	0	0	0	0	0	0	0	0	0	0	0	0	0	0	0	0	0	0	0	0	0	0	0	23	0.235922	0	0	0	0	0	0	0	0	0	0	0	0
141700	k__Bacteria; p__Proteobacteria; c__Betaproteobacteria; o__Burkholderiales; f__Oxalobacteraceae; g__Ralstonia; s__	0	0	0	0	5	0.0629723	2	0.0224947	3	0.0319353	0	0	0	0	1	0.0088129	0	0	4	0.0391696	0	0	8	0.0930341	0	0	2	0.024325	0	0	3	0.0227015	0	0	0	0	2	0.012427
355144	k__Bacteria; p__Actinobacteria; c__Acidimicrobiia; o__Acidimicrobiales; f__koll13; g__; s__	0	0	0	0	0	0	0	0	0	0	0	0	0	0	0	0	0	0	0	0	0	0	0	0	131	1.34373	0	0	0	0	0	0	0	0	0	0	0	0
1939847	k__Bacteria; p__Cyanobacteria; c__Chloroplast; o__Stramenopiles; f__; g__; s__	0	0	0	0	0	0	0	0	0	0	0	0	0	0	0	0	0	0	0	0	5	0.0228092	0	0	0	0	0	0	14	0.103458	0	0	0	0	0	0	0	0
654155	k__Bacteria; p__Proteobacteria; c__Alphaproteobacteria; o__Caulobacterales; f__Caulobacteraceae	4	0.0329354	0	0	0	0	1	0.0112473	12	0.127741	0	0	0	0	12	0.105755	0	0	0	0	0	0	0	0	0	0	0	0	2	0.0147798	0	0	0	0	2	0.00763446	1	0.0062135
163716	k__Bacteria; p__Proteobacteria; c__Alphaproteobacteria; o__Rhodospirillales; f__Acetobacteraceae; g__; s__	0	0	0	0	0	0	0	0	0	0	0	0	0	0	0	0	0	0	2	0.0195848	0	0	0	0	0	0	0	0	1	0.00738989	0	0	0	0	0	0	0	0
3290764	k__Bacteria; p__Proteobacteria; c__Alphaproteobacteria; o__Sphingomonadales; f__Sphingomonadaceae; g__Sphingomonas	0	0	0	0	0	0	0	0	0	0	0	0	0	0	0	0	0	0	0	0	0	0	2	0.0232585	0	0	0	0	0	0	0	0	0	0	0	0	0	0
1109647	k__Bacteria; p__Cyanobacteria; c__Chloroplast; o__Stramenopiles; f__; g__; s__	0	0	0	0	0	0	0	0	0	0	0	0	0	0	0	0	0	0	0	0	0	0	0	0	0	0	1	0.0121625	2	0.0147798	0	0	1	0.00664938	0	0	0	0
688145	k__Bacteria; p__Planctomycetes; c__Phycisphaerae; o__Phycisphaerales; f__; g__; s__	0	0	0	0	0	0	0	0	0	0	0	0	0	0	0	0	2	0.0157208	0	0	0	0	0	0	0	0	0	0	0	0	0	0	0	0	0	0	0	0
177991	k__Bacteria; p__Proteobacteria; c__Betaproteobacteria; o__Burkholderiales; f__Oxalobacteraceae; g__Ralstonia; s__	0	0	0	0	1	0.0125945	0	0	0	0	0	0	0	0	0	0	0	0	0	0	0	0	23	0.267473	0	0	4	0.04865	0	0	0	0	0	0	0	0	3	0.0186405
256270	k__Bacteria; p__Proteobacteria; c__Alphaproteobacteria; o__Rhodobacterales; f__Rhodobacteraceae; g__; s__	0	0	0	0	0	0	0	0	0	0	0	0	0	0	0	0	0	0	0	0	0	0	0	0	57	0.584675	3	0.0364875	4	0.0295596	0	0	0	0	0	0	0	0
513631	k__Bacteria; p__Proteobacteria; c__Alphaproteobacteria; o__Sphingomonadales; f__Sphingomonadaceae; g__Sphingomonas; s__	0	0	0	0	0	0	0	0	0	0	0	0	0	0	0	0	1	0.0078604	0	0	1	0.00456184	0	0	0	0	0	0	0	0	0	0	0	0	0	0	0	0
1002634	k__Bacteria; p__Firmicutes; c__Clostridia; o__Clostridiales; f__[Tissierellaceae]; g__Anaerococcus; s__	0	0	0	0	10	0.125945	0	0	0	0	0	0	12	0.136939	0	0	0	0	0	0	0	0	0	0	0	0	0	0	0	0	0	0	0	0	0	0	0	0
307995	k__Bacteria; p__Proteobacteria; c__Alphaproteobacteria; o__Sphingomonadales; f__Sphingomonadaceae; g__Sphingomonas; s__	0	0	0	0	0	0	0	0	0	0	0	0	0	0	21	0.185071	0	0	0	0	0	0	0	0	0	0	0	0	9	0.066509	0	0	0	0	0	0	0	0
266584	k__Bacteria; p__Proteobacteria; c__Alphaproteobacteria; o__Rhizobiales; f__Bradyrhizobiaceae; g__; s__	2	0.0164677	0	0	2	0.0251889	0	0	1	0.0106451	2	0.0257036	2	0.0228232	4	0.0352516	0	0	0	0	0	0	0	0	25	0.256437	0	0	0	0	0	0	0	0	0	0	0	0
4352594	k__Bacteria; p__Proteobacteria; c__Alphaproteobacteria; o__Rhodobacterales; f__Rhodobacteraceae; g__; s__	0	0	0	0	0	0	0	0	0	0	0	0	0	0	0	0	0	0	0	0	2	0.00912367	0	0	0	0	0	0	0	0	0	0	1	0.00664938	0	0	0	0
4297239	k__Bacteria; p__Acidobacteria; c__DA052; o__Ellin6513; f__; g__; s__	4	0.0329354	0	0	0	0	2	0.0224947	0	0	0	0	1	0.0114116	5	0.0440645	2	0.0157208	5	0.048962	0	0	0	0	0	0	0	0	2	0.0147798	0	0	0	0	0	0	0	0
239537	k__Bacteria; p__Proteobacteria; c__Alphaproteobacteria; o__Rhizobiales; f__Hyphomicrobiaceae; g__Hyphomicrobium; s__	17	0.139975	1	0.0121669	13	0.163728	11	0.123721	11	0.117096	6	0.0771109	5	0.0570581	31	0.2732	0	0	0	0	0	0	0	0	0	0	0	0	0	0	0	0	0	0	0	0	0	0
53331	k__Bacteria; p__Cyanobacteria; c__Synechococcophycideae; o__Synechococcales; f__Synechococcaceae; g__Synechococcus; s__	0	0	0	0	0	0	0	0	0	0	0	0	0	0	0	0	0	0	0	0	0	0	0	0	2	0.0205149	0	0	0	0	0	0	0	0	0	0	0	0
542823	k__Bacteria; p__Bacteroidetes; c__Flavobacteriia; o__Flavobacteriales; f__Flavobacteriaceae; g__; s__	0	0	0	0	0	0	0	0	0	0	0	0	0	0	0	0	0	0	0	0	0	0	0	0	0	0	0	0	4	0.0295596	0	0	0	0	0	0	0	0
532823	k__Bacteria; p__Cyanobacteria; c__Chloroplast; o__Stramenopiles; f__; g__; s__	0	0	0	0	0	0	0	0	0	0	0	0	0	0	0	0	0	0	0	0	0	0	0	0	0	0	0	0	0	0	0	0	3	0.0199481	0	0	0	0
241441	k__Bacteria; p__Proteobacteria; c__Alphaproteobacteria; o__Rhizobiales; f__Rhizobiaceae; g__Agrobacterium; s__	0	0	0	0	1	0.0125945	0	0	0	0	0	0	0	0	0	0	0	0	0	0	0	0	0	0	0	0	1	0.0121625	0	0	0	0	0	0	0	0	0	0
4378770	k__Bacteria; p__Cyanobacteria; c__Chloroplast; o__Stramenopiles; f__; g__; s__	0	0	0	0	0	0	0	0	0	0	0	0	0	0	0	0	0	0	0	0	1	0.00456184	0	0	0	0	1	0.0121625	2	0.0147798	0	0	1	0.00664938	0	0	0	0
577659	k__Bacteria; p__Proteobacteria; c__Alphaproteobacteria; o__Rhizobiales; f__Phyllobacteriaceae; g__; s__	0	0	0	0	0	0	0	0	0	0	0	0	0	0	0	0	0	0	0	0	0	0	0	0	0	0	0	0	3	0.0221697	0	0	0	0	0	0	0	0
4299429	k__Bacteria; p__Cyanobacteria; c__4C0d-2; o__MLE1-12; f__; g__; s__	0	0	0	0	2	0.0251889	0	0	1	0.0106451	0	0	0	0	0	0	0	0	0	0	0	0	0	0	3	0.0307724	0	0	0	0	0	0	0	0	0	0	0	0
676066	k__Bacteria; p__Proteobacteria; c__Alphaproteobacteria; o__Rhizobiales; f__Bradyrhizobiaceae; g__Bradyrhizobium; s__elkanii	47	0.386991	2	0.0243339	46	0.579345	47	0.528624	68	0.723866	87	1.11811	47	0.536346	217	1.9124	1	0.0078604	11	0.107716	0	0	12	0.139551	235	2.4105	0	0	2	0.0147798	1	0.00756716	4	0.0265975	0	0	0	0
1132887	k__Bacteria; p__Proteobacteria; c__Alphaproteobacteria; o__Sphingomonadales; f__Sphingomonadaceae; g__Sphingomonas; s__yabuuchiae	0	0	0	0	0	0	0	0	0	0	0	0	0	0	0	0	0	0	2	0.0195848	0	0	0	0	0	0	0	0	0	0	0	0	0	0	0	0	0	0
4473655	k__Bacteria; p__Proteobacteria; c__Gammaproteobacteria; o__Thiotrichales; f__Piscirickettsiaceae; g__; s__	0	0	0	0	0	0	0	0	0	0	0	0	0	0	0	0	0	0	0	0	0	0	0	0	0	0	0	0	2	0.0147798	0	0	0	0	0	0	0	0
332042	k__Bacteria; p__Proteobacteria; c__Alphaproteobacteria; o__Rhizobiales; f__Hyphomicrobiaceae; g__Rhodoplanes; s__	2	0.0164677	0	0	0	0	0	0	0	0	0	0	0	0	0	0	0	0	0	0	0	0	0	0	0	0	0	0	0	0	0	0	0	0	0	0	0	0
1083508	k__Bacteria; p__Proteobacteria; c__Gammaproteobacteria; o__Xanthomonadales; f__Xanthomonadaceae; g__Stenotrophomonas; s__	0	0	0	0	0	0	0	0	0	0	0	0	0	0	0	0	0	0	0	0	0	0	0	0	0	0	0	0	2	0.0147798	0	0	0	0	0	0	0	0
437105	k__Bacteria; p__Proteobacteria; c__Betaproteobacteria; o__Burkholderiales; f__Oxalobacteraceae; g__Ralstonia; s__	0	0	0	0	25	0.314861	5	0.0562366	28	0.298063	0	0	2	0.0228232	8	0.0705032	0	0	13	0.127301	0	0	286	3.32597	0	0	41	0.498662	1	0.00738989	0	0	1	0.00664938	3	0.0114517	37	0.229899
1098184	k__Bacteria; p__Actinobacteria; c__Actinobacteria; o__Actinomycetales; f__Propionibacteriaceae; g__Propionibacterium; s__acnes	0	0	0	0	4	0.0503778	0	0	0	0	0	0	0	0	3	0.0264387	0	0	0	0	0	0	0	0	0	0	0	0	0	0	0	0	0	0	0	0	0	0
275171	k__Bacteria; p__Proteobacteria; c__Gammaproteobacteria; o__Xanthomonadales; f__Xanthomonadaceae; g__Stenotrophomonas; s__	0	0	0	0	0	0	0	0	0	0	0	0	0	0	2	0.0176258	0	0	0	0	0	0	0	0	0	0	0	0	0	0	0	0	0	0	0	0	0	0
786099	k__Bacteria; p__Cyanobacteria; c__Chloroplast; o__Stramenopiles; f__; g__; s__	0	0	0	0	0	0	0	0	0	0	0	0	0	0	0	0	0	0	0	0	0	0	0	0	0	0	1	0.0121625	1	0.00738989	0	0	4	0.0265975	0	0	0	0
4412058	k__Bacteria; p__Proteobacteria; c__Gammaproteobacteria; o__[Marinicellales]; f__[Marinicellaceae]; g__; s__	0	0	0	0	0	0	0	0	0	0	0	0	0	0	0	0	0	0	0	0	0	0	0	0	0	0	0	0	0	0	0	0	0	0	0	0	2	0.012427
4322739	k__Bacteria; p__Actinobacteria; c__Actinobacteria; o__Actinomycetales; f__Dermacoccaceae; g__Dermacoccus; s__	0	0	0	0	0	0	0	0	0	0	0	0	0	0	0	0	2	0.0157208	0	0	0	0	0	0	0	0	0	0	0	0	0	0	0	0	0	0	0	0
154189	k__Bacteria; p__Proteobacteria; c__Alphaproteobacteria; o__Sphingomonadales; f__Sphingomonadaceae; g__Novosphingobium; s__	0	0	0	0	0	0	0	0	0	0	0	0	0	0	0	0	1	0.0078604	1	0.0097924	5	0.0228092	0	0	107	1.09755	0	0	0	0	0	0	0	0	0	0	0	0
827051	k__Bacteria; p__Bacteroidetes; c__[Saprospirae]; o__[Saprospirales]; f__Chitinophagaceae; g__Sediminibacterium; s__	0	0	0	0	0	0	0	0	1	0.0106451	0	0	1	0.0114116	0	0	0	0	0	0	0	0	0	0	0	0	0	0	0	0	0	0	0	0	0	0	0	0
1033018	k__Bacteria; p__Proteobacteria; c__Betaproteobacteria; o__Burkholderiales; f__Oxalobacteraceae; g__; s__	0	0	0	0	0	0	0	0	0	0	0	0	0	0	0	0	1	0.0078604	1	0.0097924	0	0	0	0	44	0.451328	0	0	0	0	0	0	0	0	0	0	0	0
332954	k__Bacteria; p__Proteobacteria; c__Alphaproteobacteria; o__Sphingomonadales; f__Sphingomonadaceae; g__Sphingomonas; s__	0	0	0	0	0	0	0	0	0	0	0	0	0	0	0	0	0	0	0	0	0	0	0	0	0	0	0	0	2	0.0147798	0	0	0	0	0	0	0	0
1107504	k__Bacteria; p__Proteobacteria; c__Deltaproteobacteria; o__Myxococcales; f__OM27; g__; s__	0	0	0	0	0	0	0	0	0	0	0	0	0	0	0	0	0	0	0	0	0	0	0	0	0	0	0	0	7	0.0517292	0	0	0	0	0	0	0	0
509038	k__Bacteria; p__Proteobacteria; c__Betaproteobacteria; o__Burkholderiales; f__Alcaligenaceae; g__; s__	1	0.00823384	0	0	1	0.0125945	0	0	0	0	0	0	0	0	0	0	0	0	0	0	0	0	0	0	0	0	0	0	1	0.00738989	0	0	3	0.0199481	0	0	0	0
998071	k__Bacteria; p__Proteobacteria; c__Alphaproteobacteria; o__Rhizobiales; f__Bradyrhizobiaceae; g__Bradyrhizobium; s__	1	0.00823384	0	0	0	0	3	0.033742	0	0	0	0	1	0.0114116	1	0.0088129	0	0	0	0	0	0	0	0	1	0.0102575	0	0	0	0	0	0	0	0	0	0	0	0
731707	k__Bacteria; p__Proteobacteria; c__Betaproteobacteria; o__Burkholderiales; f__Comamonadaceae; g__Delftia; s__	0	0	0	0	0	0	0	0	0	0	0	0	0	0	0	0	0	0	0	0	0	0	0	0	0	0	0	0	12	0.0886787	0	0	0	0	0	0	0	0
1136639	k__Bacteria; p__Bacteroidetes; c__Flavobacteriia; o__Flavobacteriales; f__Flavobacteriaceae; g__; s__	0	0	0	0	0	0	0	0	0	0	0	0	0	0	0	0	0	0	0	0	0	0	0	0	0	0	0	0	2	0.0147798	0	0	0	0	0	0	0	0
512720	k__Bacteria; p__Actinobacteria; c__Actinobacteria; o__Actinomycetales; f__Nocardiaceae; g__Rhodococcus; s__fascians	0	0	0	0	0	0	0	0	0	0	0	0	0	0	0	0	0	0	0	0	0	0	0	0	0	0	1	0.0121625	2	0.0147798	0	0	0	0	0	0	0	0
855333	k__Bacteria; p__Proteobacteria; c__Alphaproteobacteria; o__Caulobacterales; f__Caulobacteraceae; g__Phenylobacterium; s__	0	0	0	0	0	0	0	0	0	0	0	0	0	0	0	0	0	0	3	0.0293772	0	0	0	0	1	0.0102575	4	0.04865	0	0	0	0	0	0	0	0	0	0
520995	k__Bacteria; p__Proteobacteria; c__Alphaproteobacteria; o__Rhodobacterales; f__Rhodobacteraceae; g__; s__	0	0	0	0	0	0	0	0	0	0	0	0	0	0	0	0	0	0	0	0	0	0	0	0	1	0.0102575	1	0.0121625	0	0	0	0	0	0	0	0	0	0
559211	k__Bacteria; p__Proteobacteria; c__Alphaproteobacteria; o__Rhizobiales; f__Bradyrhizobiaceae; g__; s__	4	0.0329354	0	0	11	0.138539	22	0.247441	4	0.0425804	12	0.154222	1	0.0114116	11	0.0969419	0	0	1	0.0097924	0	0	0	0	5	0.0512873	0	0	1	0.00738989	0	0	0	0	1	0.00381723	1	0.0062135
281873	k__Bacteria; p__Proteobacteria; c__Betaproteobacteria; o__Burkholderiales; f__Comamonadaceae; g__Comamonas; s__	0	0	0	0	0	0	0	0	2	0.0212902	0	0	0	0	0	0	0	0	0	0	0	0	0	0	0	0	0	0	0	0	0	0	0	0	0	0	0	0
579531	k__Bacteria; p__Cyanobacteria; c__Chloroplast; o__Stramenopiles; f__; g__; s__	0	0	0	0	0	0	0	0	0	0	0	0	0	0	0	0	0	0	0	0	4	0.0182473	0	0	0	0	27	0.328387	11	0.0812888	0	0	5	0.0332469	0	0	0	0
252030	k__Bacteria; p__Proteobacteria; c__Betaproteobacteria; o__Burkholderiales; f__Oxalobacteraceae; g__Ralstonia; s__	0	0	0	0	5	0.0629723	1	0.0112473	4	0.0425804	0	0	0	0	1	0.0088129	0	0	0	0	0	0	33	0.383766	1	0.0102575	10	0.121625	0	0	0	0	0	0	0	0	0	0
153512	k__Bacteria; p__Proteobacteria; c__Betaproteobacteria; o__Burkholderiales; f__Alcaligenaceae; g__; s__	0	0	0	0	3	0.0377834	0	0	0	0	0	0	0	0	0	0	0	0	3	0.0293772	4	0.0182473	0	0	0	0	0	0	1	0.00738989	0	0	8	0.053195	9	0.0343551	0	0
350563	k__Bacteria; p__Proteobacteria; c__Betaproteobacteria; o__Burkholderiales; f__Comamonadaceae; g__; s__	0	0	0	0	0	0	0	0	0	0	0	0	0	0	0	0	0	0	0	0	0	0	0	0	2	0.0205149	0	0	0	0	0	0	0	0	0	0	0	0
342749	k__Bacteria; p__Proteobacteria; c__Alphaproteobacteria; o__Sphingomonadales; f__Sphingomonadaceae	0	0	0	0	0	0	0	0	0	0	0	0	0	0	0	0	0	0	2	0.0195848	0	0	0	0	0	0	0	0	0	0	1	0.00756716	0	0	0	0	0	0
310003	k__Bacteria; p__Proteobacteria; c__Alphaproteobacteria; o__Caulobacterales; f__Caulobacteraceae; g__; s__	0	0	0	0	0	0	0	0	0	0	0	0	34	0.387995	4	0.0352516	1	0.0078604	0	0	32	0.145979	0	0	0	0	0	0	71	0.524682	2	0.0151343	8	0.053195	16	0.0610757	0	0
4364412	k__Bacteria; p__Proteobacteria; c__Alphaproteobacteria; o__Rhodospirillales; f__Rhodospirillaceae; g__; s__	40	0.329354	0	0	6	0.0755668	34	0.382409	34	0.361933	18	0.231333	5	0.0570581	21	0.185071	3	0.0235812	0	0	0	0	0	0	312	3.20033	0	0	5	0.0369495	0	0	0	0	0	0	0	0
306710	k__Bacteria; p__Proteobacteria; c__Alphaproteobacteria; o__Sphingomonadales; f__Sphingomonadaceae; g__Novosphingobium; s__	0	0	0	0	0	0	0	0	0	0	0	0	0	0	0	0	0	0	0	0	1	0.00456184	0	0	7	0.0718022	0	0	0	0	0	0	0	0	0	0	0	0
746927	k__Bacteria; p__Acidobacteria; c__DA052; o__Ellin6513; f__; g__; s__	3	0.0247015	0	0	0	0	1	0.0112473	0	0	0	0	0	0	2	0.0176258	0	0	0	0	0	0	0	0	0	0	0	0	1	0.00738989	0	0	0	0	0	0	0	0
1011088	k__Bacteria; p__Proteobacteria; c__Alphaproteobacteria; o__Rhodobacterales; f__Rhodobacteraceae; g__; s__	0	0	0	0	0	0	0	0	6	0.0638706	0	0	0	0	30	0.264387	0	0	0	0	2	0.00912367	0	0	26	0.266694	73	0.887862	42	0.310375	0	0	3	0.0199481	0	0	0	0
162570	k__Bacteria; p__Proteobacteria; c__Gammaproteobacteria; o__Pseudomonadales; f__Pseudomonadaceae; g__Pseudomonas; s__	0	0	0	0	0	0	0	0	0	0	0	0	0	0	6	0.0528774	0	0	0	0	0	0	0	0	0	0	0	0	0	0	0	0	0	0	0	0	0	0
578615	k__Bacteria; p__Proteobacteria; c__Betaproteobacteria; o__Burkholderiales; f__Burkholderiaceae; g__Burkholderia; s__	0	0	0	0	0	0	0	0	0	0	0	0	0	0	1	0.0088129	0	0	0	0	0	0	0	0	9	0.0923172	0	0	0	0	0	0	0	0	0	0	0	0
590270	k__Bacteria; p__Proteobacteria; c__Alphaproteobacteria; o__Rickettsiales; f__; g__; s__	0	0	0	0	0	0	0	0	0	0	0	0	0	0	0	0	0	0	0	0	0	0	0	0	0	0	0	0	5	0.0369495	0	0	0	0	0	0	0	0
793575	k__Bacteria; p__Proteobacteria; c__Alphaproteobacteria; o__Rhizobiales; f__Hyphomicrobiaceae; g__Hyphomicrobium; s__	1	0.00823384	0	0	1	0.0125945	2	0.0224947	0	0	1	0.0128518	0	0	3	0.0264387	0	0	0	0	0	0	0	0	0	0	0	0	0	0	0	0	0	0	0	0	0	0
817479	k__Bacteria; p__Proteobacteria; c__Deltaproteobacteria; o__Myxococcales; f__; g__; s__	3	0.0247015	0	0	4	0.0503778	0	0	0	0	0	0	0	0	1	0.0088129	0	0	0	0	0	0	0	0	0	0	0	0	0	0	0	0	0	0	0	0	0	0
613414	k__Bacteria; p__Proteobacteria; c__Gammaproteobacteria; o__Pseudomonadales; f__Moraxellaceae; g__Acinetobacter; s__rhizosphaerae	0	0	0	0	0	0	0	0	0	0	0	0	5	0.0570581	0	0	0	0	0	0	5	0.0228092	0	0	0	0	0	0	1	0.00738989	0	0	0	0	0	0	0	0
1110256	k__Bacteria; p__Proteobacteria; c__Deltaproteobacteria; o__Desulfobacterales; f__Desulfobulbaceae; g__; s__	0	0	0	0	0	0	0	0	0	0	0	0	0	0	0	0	0	0	0	0	0	0	0	0	0	0	0	0	2	0.0147798	0	0	0	0	0	0	0	0
337487	k__Bacteria; p__Cyanobacteria; c__Chloroplast; o__Stramenopiles; f__; g__; s__	0	0	0	0	0	0	0	0	0	0	0	0	0	0	0	0	0	0	0	0	0	0	0	0	0	0	1	0.0121625	8	0.0591191	2	0.0151343	2	0.0132988	0	0	0	0
152350	k__Bacteria; p__Proteobacteria; c__Alphaproteobacteria; o__Rhizobiales; f__Rhizobiaceae; g__Agrobacterium; s__	0	0	0	0	0	0	0	0	0	0	0	0	0	0	0	0	0	0	0	0	0	0	0	0	0	0	3	0.0364875	0	0	0	0	0	0	0	0	0	0
565792	k__Bacteria; p__Proteobacteria; c__Alphaproteobacteria; o__; f__; g__; s__	0	0	0	0	0	0	0	0	0	0	0	0	0	0	0	0	0	0	0	0	0	0	0	0	0	0	0	0	0	0	0	0	2	0.0132988	0	0	0	0
New.CleanUp.ReferenceOTU3	k__Bacteria; p__Proteobacteria; c__Gammaproteobacteria; o__Oceanospirillales; f__Endozoicimonaceae; g__; s__	1	0.00823384	2	0.0243339	0	0	0	0	0	0	0	0	2	0.0228232	0	0	0	0	0	0	7	0.0319328	0	0	0	0	0	0	1	0.00738989	0	0	2	0.0132988	3	0.0114517	3	0.0186405
New.CleanUp.ReferenceOTU5	k__Bacteria; p__Bacteroidetes; c__[Saprospirae]; o__[Saprospirales]; f__Chitinophagaceae; g__Sediminibacterium; s__	5	0.0411692	0	0	14	0.176322	13	0.146215	16	0.170321	16	0.205629	23	0.262467	11	0.0969419	0	0	0	0	2	0.00912367	0	0	1	0.0102575	0	0	0	0	0	0	0	0	0	0	0	0
New.CleanUp.ReferenceOTU9	k__Bacteria; p__Proteobacteria; c__Gammaproteobacteria; o__Oceanospirillales; f__Endozoicimonaceae; g__; s__	0	0	0	0	0	0	0	0	0	0	0	0	0	0	0	0	1	0.0078604	0	0	5	0.0228092	0	0	0	0	0	0	2	0.0147798	0	0	2	0.0132988	2	0.00763446	1	0.0062135
New.CleanUp.ReferenceOTU10	k__Bacteria; p__Proteobacteria; c__Deltaproteobacteria; o__GMD14H09; f__; g__; s__	0	0	0	0	0	0	0	0	0	0	0	0	0	0	0	0	0	0	0	0	7	0.0319328	0	0	0	0	0	0	1	0.00738989	0	0	0	0	0	0	0	0
New.CleanUp.ReferenceOTU12	k__Bacteria; p__Proteobacteria; c__Gammaproteobacteria; o__Oceanospirillales; f__Endozoicimonaceae; g__; s__	2	0.0164677	3	0.0365008	0	0	0	0	0	0	0	0	1	0.0114116	0	0	2	0.0157208	1	0.0097924	9	0.0410565	0	0	1	0.0102575	0	0	0	0	1	0.00756716	3	0.0199481	0	0	5	0.0310675
New.CleanUp.ReferenceOTU15	k__Bacteria; p__Proteobacteria; c__Gammaproteobacteria; o__Oceanospirillales; f__Endozoicimonaceae; g__; s__	0	0	0	0	0	0	0	0	0	0	0	0	0	0	0	0	0	0	0	0	2	0.00912367	0	0	0	0	0	0	0	0	0	0	0	0	0	0	0	0
New.CleanUp.ReferenceOTU16	k__Bacteria; p__Bacteroidetes; c__Flavobacteriia; o__Flavobacteriales; f__Flavobacteriaceae; g__; s__	0	0	0	0	0	0	0	0	0	0	0	0	0	0	0	0	0	0	0	0	3	0.0136855	0	0	0	0	0	0	0	0	0	0	0	0	0	0	0	0
New.CleanUp.ReferenceOTU18	k__Bacteria; p__Proteobacteria; c__Gammaproteobacteria; o__Oceanospirillales; f__Endozoicimonaceae; g__; s__	0	0	0	0	0	0	0	0	0	0	0	0	0	0	0	0	2	0.0157208	1	0.0097924	1	0.00456184	0	0	0	0	0	0	2	0.0147798	2	0.0151343	1	0.00664938	2	0.00763446	0	0
New.CleanUp.ReferenceOTU26	k__Bacteria; p__Proteobacteria; c__Deltaproteobacteria; o__GMD14H09; f__; g__; s__	0	0	0	0	0	0	0	0	0	0	0	0	0	0	0	0	0	0	0	0	0	0	0	0	0	0	0	0	4	0.0295596	0	0	0	0	0	0	0	0
New.CleanUp.ReferenceOTU27	k__Bacteria; p__Proteobacteria; c__Gammaproteobacteria; o__Oceanospirillales; f__Endozoicimonaceae; g__; s__	0	0	0	0	0	0	0	0	0	0	0	0	0	0	0	0	0	0	0	0	1	0.00456184	0	0	0	0	0	0	1	0.00738989	0	0	0	0	0	0	0	0
New.CleanUp.ReferenceOTU30	k__Bacteria; p__Proteobacteria; c__Gammaproteobacteria; o__Oceanospirillales; f__Endozoicimonaceae; g__; s__	1	0.00823384	0	0	0	0	0	0	0	0	0	0	0	0	0	0	2	0.0157208	1	0.0097924	1	0.00456184	0	0	0	0	0	0	0	0	1	0.00756716	0	0	0	0	0	0
New.CleanUp.ReferenceOTU31	k__Bacteria; p__Cyanobacteria; c__Oscillatoriophycideae; o__Oscillatoriales; f__Phormidiaceae; g__; s__	0	0	0	0	0	0	0	0	0	0	0	0	0	0	0	0	0	0	0	0	0	0	0	0	0	0	0	0	8	0.0591191	0	0	0	0	0	0	0	0
New.CleanUp.ReferenceOTU34	k__Bacteria; p__Bacteroidetes; c__[Saprospirae]; o__[Saprospirales]; f__Chitinophagaceae; g__Sediminibacterium; s__	0	0	0	0	1	0.0125945	0	0	0	0	0	0	0	0	0	0	0	0	0	0	0	0	0	0	1	0.0102575	0	0	0	0	0	0	0	0	0	0	0	0
New.CleanUp.ReferenceOTU36	k__Bacteria; p__Proteobacteria; c__Alphaproteobacteria; o__Rhodobacterales; f__Rhodobacteraceae; g__; s__	0	0	0	0	0	0	0	0	0	0	0	0	0	0	0	0	0	0	0	0	0	0	0	0	0	0	0	0	51	0.376884	0	0	0	0	0	0	0	0
New.CleanUp.ReferenceOTU37	k__Bacteria; p__Bacteroidetes; c__[Saprospirae]; o__[Saprospirales]; f__Chitinophagaceae; g__Sediminibacterium; s__	0	0	0	0	1	0.0125945	1	0.0112473	0	0	0	0	0	0	1	0.0088129	0	0	0	0	0	0	0	0	0	0	0	0	0	0	0	0	0	0	0	0	0	0
New.CleanUp.ReferenceOTU38	k__Bacteria; p__Proteobacteria; c__Gammaproteobacteria; o__Oceanospirillales; f__Endozoicimonaceae; g__; s__	0	0	1	0.0121669	0	0	0	0	0	0	0	0	0	0	0	0	0	0	0	0	0	0	0	0	0	0	0	0	0	0	1	0.00756716	0	0	1	0.00381723	0	0
New.CleanUp.ReferenceOTU39	k__Bacteria; p__Proteobacteria; c__Gammaproteobacteria; o__Oceanospirillales; f__Endozoicimonaceae; g__; s__	0	0	0	0	0	0	0	0	0	0	0	0	0	0	0	0	1	0.0078604	1	0.0097924	0	0	0	0	0	0	0	0	1	0.00738989	0	0	1	0.00664938	0	0	1	0.0062135
New.CleanUp.ReferenceOTU41	k__Bacteria; p__Proteobacteria; c__Gammaproteobacteria; o__Oceanospirillales; f__Endozoicimonaceae; g__; s__	0	0	0	0	0	0	0	0	0	0	0	0	0	0	0	0	0	0	0	0	2	0.00912367	0	0	0	0	0	0	0	0	2	0.0151343	0	0	0	0	0	0
New.CleanUp.ReferenceOTU45	k__Bacteria; p__Proteobacteria; c__Gammaproteobacteria; o__Oceanospirillales; f__Endozoicimonaceae; g__; s__	1	0.00823384	2	0.0243339	0	0	0	0	0	0	0	0	1	0.0114116	0	0	0	0	0	0	2	0.00912367	0	0	0	0	1	0.0121625	0	0	1	0.00756716	2	0.0132988	0	0	0	0
New.CleanUp.ReferenceOTU51	k__Bacteria; p__Proteobacteria; c__Gammaproteobacteria; o__Oceanospirillales; f__Endozoicimonaceae; g__; s__	1	0.00823384	1	0.0121669	0	0	0	0	0	0	0	0	0	0	0	0	0	0	0	0	0	0	0	0	0	0	0	0	0	0	0	0	0	0	0	0	0	0
New.CleanUp.ReferenceOTU57	k__Bacteria; p__Bacteroidetes; c__[Saprospirae]; o__[Saprospirales]; f__Chitinophagaceae; g__Sediminibacterium; s__	0	0	0	0	0	0	4	0.0449893	0	0	0	0	0	0	0	0	0	0	0	0	0	0	0	0	0	0	0	0	0	0	0	0	0	0	0	0	0	0
New.CleanUp.ReferenceOTU69	k__Bacteria; p__Cyanobacteria; c__4C0d-2; o__MLE1-12; f__; g__; s__	0	0	0	0	1	0.0125945	0	0	0	0	0	0	0	0	0	0	0	0	0	0	0	0	0	0	3	0.0307724	0	0	0	0	0	0	0	0	0	0	0	0
New.CleanUp.ReferenceOTU72	k__Bacteria; p__Proteobacteria; c__Alphaproteobacteria; o__Rhodobacterales; f__Rhodobacteraceae; g__; s__	0	0	0	0	0	0	0	0	0	0	0	0	0	0	0	0	0	0	0	0	0	0	0	0	1	0.0102575	0	0	2	0.0147798	0	0	0	0	0	0	0	0
New.CleanUp.ReferenceOTU74	k__Bacteria; p__Proteobacteria; c__Alphaproteobacteria; o__Rhodobacterales; f__Rhodobacteraceae; g__; s__	0	0	0	0	0	0	0	0	0	0	0	0	0	0	2	0.0176258	0	0	0	0	2	0.00912367	0	0	110	1.12832	112	1.3622	15	0.110848	0	0	0	0	0	0	0	0
New.CleanUp.ReferenceOTU75	Unassigned	0	0	0	0	0	0	0	0	0	0	0	0	2	0.0228232	0	0	0	0	0	0	0	0	0	0	0	0	0	0	0	0	0	0	0	0	0	0	0	0
New.CleanUp.ReferenceOTU77	k__Bacteria; p__Proteobacteria; c__Alphaproteobacteria; o__Rhodobacterales; f__Rhodobacteraceae; g__; s__	0	0	0	0	0	0	0	0	0	0	0	0	0	0	0	0	0	0	0	0	0	0	0	0	0	0	1	0.0121625	1	0.00738989	0	0	0	0	0	0	0	0
New.CleanUp.ReferenceOTU78	Unassigned	0	0	0	0	0	0	0	0	0	0	0	0	0	0	0	0	0	0	0	0	0	0	0	0	0	0	0	0	2	0.0147798	0	0	0	0	0	0	0	0
New.CleanUp.ReferenceOTU86	k__Bacteria; p__Proteobacteria; c__Gammaproteobacteria; o__Oceanospirillales; f__Endozoicimonaceae; g__; s__	0	0	0	0	0	0	0	0	0	0	0	0	0	0	0	0	1	0.0078604	0	0	7	0.0319328	0	0	0	0	0	0	1	0.00738989	1	0.00756716	0	0	1	0.00381723	1	0.0062135
New.CleanUp.ReferenceOTU89	k__Bacteria; p__Proteobacteria; c__Gammaproteobacteria; o__Oceanospirillales; f__Endozoicimonaceae; g__; s__	0	0	1	0.0121669	0	0	0	0	0	0	0	0	2	0.0228232	0	0	1	0.0078604	0	0	0	0	0	0	0	0	0	0	0	0	0	0	1	0.00664938	0	0	0	0
New.CleanUp.ReferenceOTU90	k__Bacteria; p__Proteobacteria; c__Alphaproteobacteria; o__Rhodobacterales; f__Rhodobacteraceae; g__; s__	0	0	0	0	0	0	0	0	0	0	0	0	0	0	0	0	0	0	0	0	0	0	0	0	0	0	1	0.0121625	2	0.0147798	0	0	0	0	0	0	0	0
New.CleanUp.ReferenceOTU91	k__Bacteria; p__Proteobacteria; c__Alphaproteobacteria; o__Rhizobiales; f__Bradyrhizobiaceae; g__; s__	0	0	0	0	3	0.0377834	4	0.0449893	1	0.0106451	1	0.0128518	0	0	2	0.0176258	0	0	0	0	0	0	0	0	1	0.0102575	0	0	0	0	0	0	0	0	0	0	0	0
New.CleanUp.ReferenceOTU92	k__Bacteria; p__Proteobacteria; c__Alphaproteobacteria; o__Rhizobiales; f__Bradyrhizobiaceae	0	0	0	0	2	0.0251889	0	0	0	0	0	0	0	0	0	0	0	0	0	0	0	0	0	0	0	0	0	0	0	0	0	0	0	0	0	0	0	0
New.CleanUp.ReferenceOTU104	k__Bacteria; p__Cyanobacteria; c__4C0d-2; o__MLE1-12; f__; g__; s__	0	0	0	0	5	0.0629723	1	0.0112473	3	0.0319353	6	0.0771109	1	0.0114116	2	0.0176258	0	0	0	0	0	0	0	0	0	0	0	0	0	0	0	0	0	0	0	0	0	0
New.CleanUp.ReferenceOTU115	Unassigned	0	0	0	0	0	0	0	0	0	0	0	0	0	0	0	0	0	0	0	0	0	0	0	0	0	0	0	0	0	0	0	0	3	0.0199481	0	0	0	0
New.CleanUp.ReferenceOTU118	k__Bacteria; p__Proteobacteria; c__Alphaproteobacteria; o__Rhizobiales; f__Bradyrhizobiaceae; g__Bradyrhizobium; s__elkanii	0	0	0	0	0	0	0	0	0	0	0	0	0	0	0	0	0	0	0	0	0	0	3	0.0348878	0	0	0	0	0	0	0	0	0	0	0	0	0	0
New.CleanUp.ReferenceOTU119	k__Bacteria; p__Proteobacteria; c__Alphaproteobacteria; o__Caulobacterales; f__Caulobacteraceae; g__; s__	0	0	0	0	1	0.0125945	0	0	0	0	1	0.0128518	0	0	0	0	0	0	0	0	0	0	0	0	0	0	0	0	0	0	0	0	0	0	0	0	0	0
New.CleanUp.ReferenceOTU127	k__Bacteria; p__Bacteroidetes; c__[Saprospirae]; o__[Saprospirales]; f__Chitinophagaceae; g__Sediminibacterium; s__	0	0	0	0	0	0	0	0	1	0.0106451	0	0	1	0.0114116	0	0	0	0	0	0	0	0	0	0	0	0	0	0	0	0	0	0	0	0	0	0	0	0
New.CleanUp.ReferenceOTU134	k__Bacteria; p__Proteobacteria; c__Alphaproteobacteria; o__Rhodobacterales; f__Rhodobacteraceae; g__; s__	0	0	0	0	0	0	0	0	0	0	0	0	0	0	0	0	0	0	0	0	0	0	0	0	4	0.0410298	10	0.121625	0	0	0	0	0	0	0	0	0	0
New.CleanUp.ReferenceOTU136	k__Bacteria; p__Proteobacteria; c__Gammaproteobacteria; o__Oceanospirillales; f__Endozoicimonaceae; g__; s__	0	0	0	0	0	0	0	0	0	0	0	0	0	0	0	0	0	0	0	0	0	0	0	0	0	0	0	0	0	0	0	0	1	0.00664938	1	0.00381723	0	0
New.CleanUp.ReferenceOTU138	k__Bacteria; p__Proteobacteria; c__Gammaproteobacteria; o__Oceanospirillales; f__Endozoicimonaceae; g__; s__	2	0.0164677	0	0	0	0	0	0	0	0	0	0	2	0.0228232	0	0	1	0.0078604	1	0.0097924	1	0.00456184	0	0	0	0	0	0	0	0	0	0	2	0.0132988	0	0	0	0
New.CleanUp.ReferenceOTU144	k__Bacteria; p__Proteobacteria; c__Alphaproteobacteria; o__Rhizobiales; f__Methylocystaceae	0	0	0	0	0	0	0	0	1	0.0106451	0	0	1	0.0114116	0	0	0	0	0	0	0	0	0	0	0	0	0	0	0	0	0	0	0	0	0	0	0	0
New.CleanUp.ReferenceOTU145	k__Bacteria; p__Proteobacteria; c__Gammaproteobacteria; o__Oceanospirillales; f__Endozoicimonaceae; g__; s__	0	0	0	0	0	0	0	0	0	0	0	0	0	0	0	0	3	0.0235812	0	0	1	0.00456184	0	0	0	0	0	0	0	0	1	0.00756716	1	0.00664938	0	0	0	0
New.CleanUp.ReferenceOTU150	k__Bacteria; p__Cyanobacteria; c__Chloroplast; o__Stramenopiles; f__; g__; s__	0	0	0	0	0	0	0	0	0	0	0	0	0	0	0	0	0	0	0	0	3	0.0136855	0	0	0	0	0	0	0	0	0	0	0	0	0	0	0	0
New.CleanUp.ReferenceOTU155	Unassigned	0	0	0	0	0	0	0	0	0	0	0	0	2	0.0228232	0	0	0	0	0	0	0	0	0	0	0	0	0	0	0	0	0	0	0	0	0	0	0	0
New.CleanUp.ReferenceOTU162	k__Bacteria; p__Proteobacteria; c__Alphaproteobacteria; o__Rhodobacterales; f__Rhodobacteraceae	0	0	0	0	0	0	0	0	0	0	0	0	0	0	0	0	0	0	0	0	4	0.0182473	0	0	0	0	0	0	0	0	0	0	0	0	0	0	0	0
New.CleanUp.ReferenceOTU171	k__Bacteria; p__Proteobacteria; c__Alphaproteobacteria; o__Rhodobacterales; f__Rhodobacteraceae	0	0	0	0	0	0	0	0	0	0	0	0	0	0	0	0	0	0	0	0	0	0	0	0	1	0.0102575	1	0.0121625	0	0	0	0	0	0	0	0	0	0
New.CleanUp.ReferenceOTU174	Unassigned	0	0	1	0.0121669	0	0	0	0	0	0	0	0	0	0	0	0	0	0	0	0	2	0.00912367	0	0	0	0	0	0	0	0	1	0.00756716	0	0	1	0.00381723	0	0
New.CleanUp.ReferenceOTU177	k__Bacteria; p__Bacteroidetes; c__[Saprospirae]; o__[Saprospirales]; f__Chitinophagaceae; g__Sediminibacterium; s__	0	0	0	0	7	0.0881612	3	0.033742	2	0.0212902	0	0	1	0.0114116	2	0.0176258	0	0	0	0	0	0	0	0	0	0	0	0	0	0	0	0	0	0	0	0	0	0
New.CleanUp.ReferenceOTU178	k__Bacteria; p__Cyanobacteria; c__Oscillatoriophycideae; o__Chroococcales; f__Xenococcaceae; g__; s__	0	0	0	0	0	0	0	0	0	0	0	0	0	0	0	0	0	0	0	0	0	0	0	0	0	0	0	0	0	0	0	0	5	0.0332469	0	0	0	0
New.CleanUp.ReferenceOTU180	k__Bacteria; p__Proteobacteria; c__Alphaproteobacteria; o__Rhodobacterales; f__Rhodobacteraceae; g__; s__	0	0	0	0	0	0	0	0	0	0	0	0	0	0	0	0	0	0	0	0	0	0	0	0	0	0	6	0.0729749	0	0	0	0	0	0	0	0	0	0
New.CleanUp.ReferenceOTU183	k__Bacteria; p__Proteobacteria; c__Alphaproteobacteria; o__Ellin329; f__; g__; s__	1	0.00823384	0	0	0	0	0	0	1	0.0106451	0	0	0	0	0	0	0	0	0	0	0	0	0	0	0	0	0	0	0	0	0	0	0	0	0	0	0	0
New.CleanUp.ReferenceOTU186	k__Bacteria; p__Proteobacteria; c__Alphaproteobacteria; o__Rhizobiales; f__Methylocystaceae; g__Methylosinus; s__	0	0	0	0	1	0.0125945	1	0.0112473	0	0	0	0	0	0	0	0	0	0	0	0	0	0	0	0	0	0	0	0	0	0	0	0	0	0	0	0	0	0
New.CleanUp.ReferenceOTU188	k__Bacteria; p__Proteobacteria; c__Gammaproteobacteria; o__Oceanospirillales; f__Endozoicimonaceae; g__; s__	0	0	0	0	0	0	0	0	0	0	0	0	0	0	0	0	0	0	0	0	0	0	0	0	0	0	0	0	0	0	1	0.00756716	0	0	1	0.00381723	0	0
New.CleanUp.ReferenceOTU193	k__Bacteria; p__Proteobacteria; c__Alphaproteobacteria; o__Rhodobacterales; f__Rhodobacteraceae	0	0	0	0	0	0	0	0	0	0	0	0	0	0	0	0	0	0	0	0	0	0	0	0	0	0	2	0.024325	0	0	0	0	0	0	0	0	0	0
New.CleanUp.ReferenceOTU198	k__Bacteria; p__Proteobacteria; c__Alphaproteobacteria; o__Rhodobacterales; f__Rhodobacteraceae; g__; s__	0	0	0	0	0	0	0	0	0	0	0	0	0	0	0	0	0	0	0	0	0	0	0	0	1	0.0102575	0	0	1	0.00738989	0	0	0	0	0	0	0	0
New.CleanUp.ReferenceOTU208	k__Bacteria; p__Proteobacteria; c__Alphaproteobacteria; o__Rhodobacterales; f__Rhodobacteraceae; g__; s__	0	0	0	0	0	0	0	0	0	0	0	0	0	0	0	0	0	0	0	0	0	0	0	0	6	0.0615448	15	0.182437	1	0.00738989	0	0	0	0	0	0	0	0
New.CleanUp.ReferenceOTU211	k__Bacteria; p__Proteobacteria; c__Gammaproteobacteria; o__Oceanospirillales; f__Endozoicimonaceae; g__; s__	1	0.00823384	2	0.0243339	0	0	0	0	0	0	0	0	0	0	0	0	1	0.0078604	1	0.0097924	45	0.205283	0	0	0	0	1	0.0121625	14	0.103458	5	0.0378358	1	0.00664938	51	0.194679	25	0.155337
New.CleanUp.ReferenceOTU213	Unassigned	347	2.85714	3	0.0365008	190	2.39295	321	3.61039	236	2.51224	171	2.19766	406	4.63312	256	2.2561	8	0.0628832	0	0	6	0.027371	0	0	0	0	0	0	0	0	0	0	0	0	0	0	0	0
New.CleanUp.ReferenceOTU219	k__Bacteria; p__Bacteroidetes; c__[Saprospirae]; o__[Saprospirales]; f__Saprospiraceae; g__; s__	0	0	0	0	0	0	0	0	0	0	0	0	0	0	0	0	0	0	0	0	0	0	0	0	0	0	0	0	2	0.0147798	0	0	0	0	0	0	0	0
New.CleanUp.ReferenceOTU221	k__Bacteria; p__Proteobacteria; c__Alphaproteobacteria; o__Rhodobacterales; f__Rhodobacteraceae; g__; s__	0	0	0	0	0	0	0	0	0	0	0	0	0	0	0	0	0	0	0	0	0	0	0	0	2	0.0205149	0	0	0	0	0	0	0	0	0	0	0	0
New.CleanUp.ReferenceOTU227	k__Bacteria; p__Proteobacteria; c__Alphaproteobacteria; o__Rhizobiales; f__Bradyrhizobiaceae; g__Bradyrhizobium; s__	0	0	0	0	1	0.0125945	0	0	0	0	0	0	0	0	0	0	0	0	0	0	0	0	0	0	0	0	1	0.0121625	0	0	0	0	0	0	0	0	0	0
New.CleanUp.ReferenceOTU233	k__Bacteria; p__Bacteroidetes; c__[Saprospirae]; o__[Saprospirales]; f__Chitinophagaceae; g__Sediminibacterium; s__	1	0.00823384	0	0	0	0	0	0	0	0	0	0	1	0.0114116	0	0	0	0	0	0	0	0	0	0	0	0	0	0	0	0	0	0	0	0	0	0	0	0
New.CleanUp.ReferenceOTU243	k__Bacteria; p__Proteobacteria; c__Alphaproteobacteria; o__Rhodobacterales; f__Rhodobacteraceae; g__; s__	0	0	0	0	0	0	0	0	0	0	0	0	0	0	0	0	0	0	0	0	0	0	0	0	0	0	1	0.0121625	1	0.00738989	0	0	0	0	0	0	0	0
New.CleanUp.ReferenceOTU245	k__Bacteria; p__Proteobacteria; c__Gammaproteobacteria; o__Oceanospirillales; f__Endozoicimonaceae; g__; s__	0	0	0	0	0	0	0	0	0	0	0	0	0	0	0	0	2	0.0157208	0	0	0	0	0	0	0	0	0	0	0	0	5	0.0378358	0	0	0	0	0	0
New.CleanUp.ReferenceOTU253	k__Bacteria; p__Proteobacteria; c__Alphaproteobacteria; o__Ellin329; f__; g__; s__	0	0	0	0	0	0	0	0	0	0	0	0	1	0.0114116	1	0.0088129	0	0	0	0	0	0	0	0	0	0	0	0	0	0	0	0	0	0	0	0	0	0
New.CleanUp.ReferenceOTU258	k__Bacteria; p__Proteobacteria; c__Gammaproteobacteria; o__Oceanospirillales; f__Endozoicimonaceae; g__; s__	1	0.00823384	0	0	0	0	0	0	0	0	0	0	0	0	0	0	0	0	0	0	1	0.00456184	0	0	0	0	0	0	0	0	0	0	1	0.00664938	0	0	1	0.0062135
New.CleanUp.ReferenceOTU259	Unassigned	0	0	0	0	2	0.0251889	1	0.0112473	1	0.0106451	1	0.0128518	2	0.0228232	0	0	0	0	0	0	0	0	0	0	0	0	0	0	0	0	0	0	0	0	0	0	0	0
New.CleanUp.ReferenceOTU262	k__Bacteria; p__Proteobacteria; c__Gammaproteobacteria; o__Xanthomonadales; f__Xanthomonadaceae; g__Stenotrophomonas	0	0	0	0	0	0	0	0	0	0	0	0	0	0	2	0.0176258	0	0	1	0.0097924	0	0	0	0	0	0	0	0	1	0.00738989	0	0	0	0	0	0	0	0
New.CleanUp.ReferenceOTU263	Unassigned	1	0.00823384	0	0	0	0	0	0	0	0	0	0	0	0	0	0	1	0.0078604	0	0	0	0	0	0	0	0	0	0	0	0	0	0	0	0	0	0	0	0
New.CleanUp.ReferenceOTU264	k__Bacteria; p__Proteobacteria; c__Gammaproteobacteria; o__Alteromonadales; f__Alteromonadaceae	0	0	0	0	0	0	0	0	0	0	0	0	0	0	0	0	0	0	0	0	0	0	0	0	0	0	0	0	8	0.0591191	0	0	0	0	0	0	0	0
New.CleanUp.ReferenceOTU267	k__Bacteria; p__Proteobacteria; c__Gammaproteobacteria; o__Oceanospirillales; f__Endozoicimonaceae; g__; s__	1	0.00823384	0	0	0	0	0	0	0	0	0	0	1	0.0114116	0	0	0	0	0	0	0	0	0	0	0	0	0	0	0	0	0	0	1	0.00664938	0	0	1	0.0062135
New.CleanUp.ReferenceOTU269	k__Bacteria; p__Proteobacteria; c__Gammaproteobacteria; o__Oceanospirillales; f__Endozoicimonaceae; g__; s__	0	0	2	0.0243339	0	0	0	0	0	0	0	0	2	0.0228232	1	0.0088129	1	0.0078604	5	0.048962	11	0.0501802	0	0	0	0	0	0	3	0.0221697	0	0	2	0.0132988	6	0.0229034	5	0.0310675
New.CleanUp.ReferenceOTU271	k__Bacteria; p__Proteobacteria; c__Alphaproteobacteria; o__Sphingomonadales; f__Sphingomonadaceae; g__Sphingomonas; s__	0	0	0	0	0	0	0	0	0	0	0	0	0	0	0	0	0	0	0	0	2	0.00912367	0	0	0	0	0	0	2	0.0147798	0	0	0	0	0	0	0	0
New.CleanUp.ReferenceOTU272	k__Bacteria; p__Proteobacteria; c__Gammaproteobacteria; o__Oceanospirillales; f__Endozoicimonaceae; g__; s__	0	0	0	0	0	0	0	0	0	0	0	0	0	0	1	0.0088129	1	0.0078604	1	0.0097924	1	0.00456184	0	0	0	0	1	0.0121625	1	0.00738989	1	0.00756716	2	0.0132988	0	0	3	0.0186405
New.CleanUp.ReferenceOTU277	k__Bacteria; p__Proteobacteria; c__Alphaproteobacteria; o__Rhodobacterales; f__Rhodobacteraceae; g__; s__	0	0	0	0	0	0	0	0	0	0	0	0	0	0	0	0	1	0.0078604	0	0	0	0	0	0	0	0	0	0	0	0	2	0.0151343	0	0	0	0	0	0
New.CleanUp.ReferenceOTU280	k__Bacteria; p__Proteobacteria; c__Alphaproteobacteria; o__Rhodobacterales; f__Rhodobacteraceae; g__; s__	0	0	0	0	0	0	0	0	0	0	0	0	0	0	0	0	0	0	0	0	0	0	0	0	4	0.0410298	1	0.0121625	0	0	0	0	0	0	0	0	0	0
New.CleanUp.ReferenceOTU282	k__Bacteria; p__Proteobacteria; c__Gammaproteobacteria; o__Oceanospirillales; f__Endozoicimonaceae; g__; s__	1	0.00823384	0	0	0	0	0	0	0	0	0	0	0	0	0	0	0	0	1	0.0097924	0	0	0	0	0	0	0	0	0	0	0	0	0	0	0	0	0	0
New.CleanUp.ReferenceOTU287	k__Bacteria; p__Proteobacteria; c__Alphaproteobacteria; o__Rhodobacterales; f__Rhodobacteraceae; g__; s__	0	0	0	0	0	0	0	0	0	0	0	0	0	0	0	0	0	0	0	0	1	0.00456184	0	0	4	0.0410298	4	0.04865	0	0	0	0	0	0	0	0	0	0
New.CleanUp.ReferenceOTU290	k__Bacteria; p__Proteobacteria; c__Alphaproteobacteria; o__Rhizobiales; f__Hyphomicrobiaceae; g__Hyphomicrobium; s__	0	0	0	0	1	0.0125945	2	0.0224947	0	0	0	0	0	0	3	0.0264387	0	0	0	0	0	0	0	0	0	0	0	0	0	0	0	0	0	0	0	0	0	0
New.CleanUp.ReferenceOTU291	k__Bacteria; p__Proteobacteria; c__Gammaproteobacteria; o__Oceanospirillales; f__Endozoicimonaceae; g__; s__	5	0.0411692	1	0.0121669	0	0	0	0	0	0	0	0	0	0	0	0	22	0.172929	26	0.254602	28	0.127731	0	0	2	0.0205149	3	0.0364875	5	0.0369495	24	0.181612	22	0.146286	26	0.099248	12	0.0745619
New.CleanUp.ReferenceOTU293	k__Bacteria; p__Proteobacteria; c__Gammaproteobacteria; o__Oceanospirillales; f__Endozoicimonaceae; g__; s__	0	0	0	0	0	0	0	0	0	0	0	0	0	0	0	0	0	0	1	0.0097924	0	0	0	0	0	0	0	0	0	0	0	0	0	0	3	0.0114517	0	0
New.CleanUp.ReferenceOTU300	k__Bacteria; p__Proteobacteria; c__Alphaproteobacteria; o__Rhizobiales; f__Methylocystaceae; g__; s__	0	0	0	0	0	0	0	0	3	0.0319353	0	0	0	0	0	0	0	0	0	0	0	0	0	0	0	0	0	0	0	0	0	0	0	0	0	0	0	0
New.CleanUp.ReferenceOTU302	k__Bacteria; p__Proteobacteria; c__Gammaproteobacteria; o__Oceanospirillales; f__Endozoicimonaceae; g__; s__	0	0	2	0.0243339	0	0	0	0	0	0	0	0	0	0	0	0	0	0	1	0.0097924	2	0.00912367	0	0	0	0	1	0.0121625	1	0.00738989	1	0.00756716	2	0.0132988	2	0.00763446	1	0.0062135
New.CleanUp.ReferenceOTU303	k__Bacteria; p__Cyanobacteria; c__4C0d-2; o__MLE1-12; f__; g__; s__	0	0	0	0	3	0.0377834	0	0	2	0.0212902	0	0	0	0	1	0.0088129	0	0	0	0	0	0	0	0	0	0	0	0	0	0	0	0	0	0	0	0	0	0
New.CleanUp.ReferenceOTU305	k__Bacteria; p__Proteobacteria; c__Gammaproteobacteria; o__Oceanospirillales; f__Endozoicimonaceae; g__; s__	0	0	0	0	0	0	0	0	0	0	0	0	0	0	0	0	1	0.0078604	0	0	2	0.00912367	0	0	0	0	0	0	0	0	0	0	2	0.0132988	1	0.00381723	2	0.012427
New.CleanUp.ReferenceOTU312	k__Bacteria; p__Proteobacteria; c__Alphaproteobacteria; o__Sphingomonadales; f__Sphingomonadaceae; g__Sphingomonas; s__	0	0	0	0	0	0	0	0	0	0	0	0	0	0	0	0	0	0	2	0.0195848	0	0	1	0.0116293	0	0	0	0	0	0	0	0	0	0	0	0	0	0
New.CleanUp.ReferenceOTU315	k__Bacteria; p__Cyanobacteria; c__Chloroplast; o__Stramenopiles; f__; g__; s__	0	0	0	0	0	0	0	0	0	0	0	0	0	0	0	0	0	0	0	0	2	0.00912367	0	0	0	0	0	0	18	0.133018	0	0	0	0	2	0.00763446	0	0
New.CleanUp.ReferenceOTU316	k__Bacteria; p__Proteobacteria; c__Gammaproteobacteria; o__Oceanospirillales; f__Endozoicimonaceae; g__; s__	0	0	0	0	0	0	0	0	0	0	0	0	0	0	0	0	0	0	1	0.0097924	0	0	0	0	0	0	0	0	0	0	1	0.00756716	0	0	0	0	0	0
New.CleanUp.ReferenceOTU317	k__Bacteria; p__Proteobacteria; c__Alphaproteobacteria; o__Rhodobacterales; f__Rhodobacteraceae; g__; s__	0	0	0	0	0	0	0	0	0	0	0	0	0	0	0	0	0	0	0	0	0	0	0	0	13	0.133347	0	0	2	0.0147798	0	0	0	0	0	0	0	0
New.CleanUp.ReferenceOTU323	k__Bacteria; p__Proteobacteria; c__Alphaproteobacteria; o__Ellin329; f__; g__; s__	0	0	0	0	0	0	0	0	1	0.0106451	0	0	0	0	1	0.0088129	0	0	0	0	0	0	0	0	0	0	0	0	0	0	0	0	0	0	0	0	0	0
New.CleanUp.ReferenceOTU326	k__Bacteria; p__Proteobacteria; c__Gammaproteobacteria; o__Oceanospirillales; f__Endozoicimonaceae; g__; s__	0	0	0	0	0	0	0	0	0	0	0	0	0	0	0	0	1	0.0078604	0	0	0	0	0	0	0	0	0	0	0	0	1	0.00756716	0	0	0	0	0	0
New.CleanUp.ReferenceOTU329	k__Bacteria; p__Proteobacteria; c__Alphaproteobacteria; o__Rhodobacterales; f__Rhodobacteraceae	0	0	0	0	0	0	0	0	0	0	0	0	0	0	0	0	0	0	0	0	0	0	0	0	0	0	2	0.024325	0	0	0	0	0	0	0	0	0	0
New.CleanUp.ReferenceOTU334	k__Bacteria; p__Proteobacteria; c__Gammaproteobacteria; o__Oceanospirillales; f__Endozoicimonaceae; g__; s__	0	0	0	0	0	0	0	0	0	0	0	0	0	0	0	0	1	0.0078604	0	0	0	0	0	0	0	0	0	0	0	0	1	0.00756716	0	0	0	0	0	0
New.CleanUp.ReferenceOTU336	k__Bacteria; p__Proteobacteria; c__Alphaproteobacteria; o__Rhodospirillales; f__Rhodospirillaceae; g__; s__	1	0.00823384	0	0	0	0	0	0	2	0.0212902	0	0	0	0	0	0	0	0	0	0	0	0	0	0	0	0	0	0	0	0	0	0	0	0	0	0	0	0
New.CleanUp.ReferenceOTU339	k__Bacteria; p__Proteobacteria; c__Alphaproteobacteria; o__Rhodospirillales; f__Acetobacteraceae; g__; s__	0	0	0	0	1	0.0125945	0	0	0	0	16	0.205629	0	0	0	0	1	0.0078604	2	0.0195848	11	0.0501802	0	0	0	0	0	0	15	0.110848	2	0.0151343	16	0.10639	5	0.0190862	0	0
New.CleanUp.ReferenceOTU343	k__Bacteria; p__Proteobacteria; c__Alphaproteobacteria; o__Ellin329; f__; g__; s__	0	0	0	0	0	0	0	0	0	0	2	0.0257036	0	0	0	0	0	0	0	0	0	0	0	0	0	0	0	0	0	0	0	0	0	0	0	0	0	0
New.CleanUp.ReferenceOTU344	k__Bacteria; p__Proteobacteria; c__Gammaproteobacteria; o__Oceanospirillales; f__Endozoicimonaceae; g__; s__	0	0	0	0	0	0	0	0	0	0	0	0	0	0	0	0	0	0	0	0	0	0	0	0	0	0	0	0	8	0.0591191	0	0	0	0	0	0	0	0
New.CleanUp.ReferenceOTU347	k__Bacteria; p__Proteobacteria; c__Gammaproteobacteria; o__Oceanospirillales; f__Endozoicimonaceae; g__; s__	0	0	1	0.0121669	0	0	0	0	0	0	0	0	0	0	0	0	0	0	0	0	0	0	0	0	0	0	0	0	0	0	0	0	1	0.00664938	0	0	0	0
New.CleanUp.ReferenceOTU349	k__Bacteria; p__Proteobacteria; c__Deltaproteobacteria; o__Desulfobacterales; f__Desulfobacteraceae; g__Desulfobacter; s__	0	0	0	0	0	0	0	0	0	0	0	0	0	0	0	0	0	0	0	0	0	0	0	0	0	0	0	0	0	0	0	0	3	0.0199481	0	0	0	0
New.CleanUp.ReferenceOTU360	k__Bacteria; p__Proteobacteria; c__Gammaproteobacteria; o__Oceanospirillales; f__Endozoicimonaceae; g__; s__	1	0.00823384	0	0	0	0	0	0	0	0	0	0	0	0	0	0	0	0	1	0.0097924	4	0.0182473	0	0	0	0	0	0	0	0	0	0	1	0.00664938	2	0.00763446	0	0
New.CleanUp.ReferenceOTU362	k__Bacteria; p__Proteobacteria; c__Gammaproteobacteria; o__Chromatiales; f__; g__; s__	0	0	0	0	0	0	0	0	0	0	0	0	0	0	0	0	0	0	0	0	0	0	0	0	0	0	2	0.024325	0	0	0	0	0	0	0	0	0	0
New.CleanUp.ReferenceOTU363	k__Bacteria; p__Proteobacteria; c__Alphaproteobacteria; o__Rhodobacterales; f__Rhodobacteraceae; g__; s__	0	0	0	0	0	0	0	0	0	0	0	0	0	0	0	0	0	0	0	0	0	0	0	0	0	0	10	0.121625	0	0	0	0	0	0	0	0	0	0
New.CleanUp.ReferenceOTU364	k__Bacteria; p__Proteobacteria; c__Alphaproteobacteria; o__Rhodobacterales; f__Rhodobacteraceae	0	0	0	0	0	0	0	0	0	0	0	0	0	0	0	0	0	0	0	0	0	0	0	0	0	0	2	0.024325	0	0	0	0	0	0	0	0	0	0
New.CleanUp.ReferenceOTU365	k__Bacteria; p__Proteobacteria; c__Gammaproteobacteria; o__Oceanospirillales; f__Endozoicimonaceae; g__; s__	1	0.00823384	1	0.0121669	0	0	0	0	0	0	0	0	0	0	0	0	0	0	0	0	3	0.0136855	0	0	0	0	0	0	0	0	0	0	0	0	0	0	1	0.0062135
New.CleanUp.ReferenceOTU366	k__Bacteria; p__Proteobacteria; c__Gammaproteobacteria; o__Oceanospirillales; f__Endozoicimonaceae; g__; s__	0	0	0	0	0	0	0	0	0	0	0	0	0	0	0	0	0	0	0	0	2	0.00912367	0	0	0	0	0	0	0	0	0	0	0	0	2	0.00763446	1	0.0062135
New.CleanUp.ReferenceOTU367	k__Bacteria; p__Cyanobacteria; c__Chloroplast; o__Stramenopiles; f__; g__; s__	0	0	0	0	0	0	0	0	0	0	0	0	0	0	0	0	0	0	0	0	0	0	0	0	0	0	4	0.04865	1	0.00738989	0	0	0	0	0	0	0	0
New.CleanUp.ReferenceOTU374	k__Bacteria; p__Proteobacteria; c__Gammaproteobacteria; o__Oceanospirillales; f__Endozoicimonaceae; g__; s__	3	0.0247015	1	0.0121669	0	0	0	0	0	0	0	0	0	0	0	0	2	0.0157208	0	0	11	0.0501802	0	0	0	0	2	0.024325	2	0.0147798	4	0.0302686	5	0.0332469	0	0	6	0.037281
New.CleanUp.ReferenceOTU375	k__Bacteria; p__Proteobacteria; c__Gammaproteobacteria; o__Oceanospirillales; f__Endozoicimonaceae; g__; s__	0	0	0	0	0	0	0	0	0	0	0	0	0	0	0	0	1	0.0078604	0	0	1	0.00456184	0	0	0	0	0	0	0	0	0	0	0	0	0	0	0	0
New.CleanUp.ReferenceOTU381	Unassigned	0	0	0	0	0	0	0	0	0	0	0	0	0	0	0	0	0	0	0	0	0	0	0	0	0	0	0	0	2	0.0147798	0	0	0	0	0	0	0	0
New.CleanUp.ReferenceOTU383	k__Bacteria; p__Proteobacteria; c__Alphaproteobacteria; o__Rhodobacterales; f__Rhodobacteraceae; g__; s__	0	0	0	0	0	0	0	0	0	0	0	0	0	0	0	0	0	0	0	0	0	0	0	0	0	0	1	0.0121625	0	0	0	0	1	0.00664938	0	0	0	0
New.CleanUp.ReferenceOTU385	k__Bacteria; p__Proteobacteria; c__Gammaproteobacteria; o__Oceanospirillales; f__Endozoicimonaceae; g__; s__	1	0.00823384	0	0	0	0	0	0	0	0	0	0	0	0	0	0	0	0	0	0	1	0.00456184	0	0	0	0	0	0	0	0	0	0	0	0	0	0	0	0
New.CleanUp.ReferenceOTU389	k__Bacteria; p__Proteobacteria; c__Gammaproteobacteria; o__Oceanospirillales; f__Endozoicimonaceae; g__; s__	0	0	0	0	0	0	0	0	0	0	0	0	0	0	0	0	0	0	0	0	1	0.00456184	0	0	0	0	0	0	1	0.00738989	0	0	1	0.00664938	0	0	0	0
New.CleanUp.ReferenceOTU391	k__Bacteria; p__Proteobacteria; c__Gammaproteobacteria; o__Oceanospirillales; f__Endozoicimonaceae; g__; s__	0	0	0	0	0	0	0	0	0	0	0	0	0	0	0	0	0	0	0	0	4	0.0182473	0	0	0	0	1	0.0121625	0	0	0	0	0	0	9	0.0343551	1	0.0062135
New.CleanUp.ReferenceOTU392	Unassigned	0	0	1	0.0121669	0	0	0	0	0	0	0	0	0	0	0	0	0	0	2	0.0195848	0	0	0	0	0	0	0	0	0	0	1	0.00756716	0	0	0	0	1	0.0062135
New.CleanUp.ReferenceOTU396	Unassigned	0	0	0	0	0	0	0	0	0	0	0	0	0	0	0	0	0	0	0	0	0	0	0	0	0	0	0	0	2	0.0147798	0	0	0	0	0	0	0	0
New.CleanUp.ReferenceOTU397	k__Bacteria; p__Proteobacteria; c__Gammaproteobacteria; o__Oceanospirillales; f__Endozoicimonaceae; g__; s__	0	0	1	0.0121669	0	0	0	0	0	0	0	0	0	0	0	0	0	0	0	0	0	0	0	0	0	0	0	0	0	0	0	0	0	0	0	0	1	0.0062135
New.CleanUp.ReferenceOTU403	k__Bacteria; p__Bacteroidetes; c__[Saprospirae]; o__[Saprospirales]; f__Chitinophagaceae; g__Sediminibacterium; s__	1	0.00823384	0	0	2	0.0251889	5	0.0562366	2	0.0212902	7	0.0899627	6	0.0684697	2	0.0176258	0	0	0	0	0	0	0	0	2	0.0205149	0	0	0	0	0	0	0	0	0	0	0	0
New.CleanUp.ReferenceOTU407	k__Bacteria; p__Proteobacteria; c__Gammaproteobacteria; o__Oceanospirillales; f__Endozoicimonaceae; g__; s__	0	0	0	0	0	0	0	0	0	0	0	0	0	0	0	0	1	0.0078604	0	0	0	0	0	0	0	0	0	0	0	0	1	0.00756716	0	0	0	0	0	0
New.CleanUp.ReferenceOTU410	k__Bacteria; p__Proteobacteria; c__Betaproteobacteria; o__Burkholderiales; f__Oxalobacteraceae; g__Ralstonia; s__	0	0	0	0	0	0	0	0	0	0	0	0	0	0	0	0	0	0	0	0	0	0	2	0.0232585	0	0	0	0	0	0	0	0	0	0	0	0	0	0
New.CleanUp.ReferenceOTU421	k__Bacteria; p__Proteobacteria; c__Gammaproteobacteria; o__Oceanospirillales; f__Endozoicimonaceae; g__; s__	0	0	0	0	0	0	0	0	0	0	0	0	0	0	0	0	0	0	0	0	1	0.00456184	0	0	0	0	0	0	0	0	1	0.00756716	0	0	0	0	0	0
New.CleanUp.ReferenceOTU423	k__Bacteria; p__Proteobacteria; c__Alphaproteobacteria; o__Sphingomonadales; f__Sphingomonadaceae; g__Sphingomonas; s__yabuuchiae	0	0	0	0	0	0	0	0	0	0	0	0	0	0	0	0	0	0	2	0.0195848	0	0	3	0.0348878	0	0	0	0	0	0	0	0	0	0	0	0	0	0
New.CleanUp.ReferenceOTU424	k__Bacteria; p__Proteobacteria; c__Gammaproteobacteria; o__Oceanospirillales; f__Endozoicimonaceae; g__; s__	1	0.00823384	0	0	0	0	0	0	0	0	0	0	0	0	0	0	0	0	0	0	0	0	0	0	0	0	0	0	0	0	0	0	1	0.00664938	0	0	1	0.0062135
New.CleanUp.ReferenceOTU426	k__Bacteria; p__Proteobacteria; c__Alphaproteobacteria; o__Caulobacterales; f__Caulobacteraceae; g__; s__	5	0.0411692	0	0	12	0.151134	8	0.0899786	14	0.149031	8	0.102815	11	0.125528	16	0.141006	0	0	0	0	0	0	0	0	13	0.133347	0	0	0	0	0	0	2	0.0132988	0	0	0	0
New.CleanUp.ReferenceOTU428	k__Bacteria; p__Proteobacteria; c__Gammaproteobacteria; o__Oceanospirillales; f__Endozoicimonaceae; g__; s__	0	0	0	0	0	0	0	0	0	0	0	0	0	0	0	0	0	0	1	0.0097924	0	0	0	0	0	0	0	0	0	0	2	0.0151343	0	0	0	0	0	0
New.CleanUp.ReferenceOTU429	k__Bacteria; p__Proteobacteria; c__Gammaproteobacteria; o__Oceanospirillales; f__Endozoicimonaceae; g__; s__	2	0.0164677	1	0.0121669	0	0	0	0	0	0	0	0	1	0.0114116	0	0	3	0.0235812	0	0	1	0.00456184	0	0	0	0	0	0	2	0.0147798	7	0.0529701	2	0.0132988	3	0.0114517	2	0.012427
New.CleanUp.ReferenceOTU432	k__Bacteria; p__Proteobacteria; c__Gammaproteobacteria; o__Oceanospirillales; f__Endozoicimonaceae; g__; s__	0	0	0	0	0	0	0	0	0	0	0	0	1	0.0114116	0	0	0	0	0	0	0	0	0	0	0	0	0	0	0	0	0	0	1	0.00664938	0	0	0	0
New.CleanUp.ReferenceOTU433	k__Bacteria; p__Cyanobacteria; c__Chloroplast; o__Stramenopiles; f__; g__; s__	0	0	0	0	0	0	0	0	0	0	0	0	0	0	0	0	0	0	0	0	0	0	0	0	0	0	0	0	3	0.0221697	0	0	1	0.00664938	0	0	0	0
New.CleanUp.ReferenceOTU434	Unassigned	0	0	0	0	0	0	0	0	0	0	0	0	1	0.0114116	0	0	1	0.0078604	0	0	0	0	0	0	0	0	0	0	0	0	0	0	0	0	0	0	0	0
New.CleanUp.ReferenceOTU444	k__Bacteria; p__Proteobacteria; c__Gammaproteobacteria; o__Oceanospirillales; f__Endozoicimonaceae; g__; s__	0	0	0	0	0	0	0	0	0	0	0	0	0	0	0	0	0	0	1	0.0097924	0	0	0	0	0	0	0	0	0	0	0	0	0	0	0	0	2	0.012427
New.CleanUp.ReferenceOTU446	k__Bacteria; p__Bacteroidetes; c__[Saprospirae]; o__[Saprospirales]; f__Chitinophagaceae; g__Sediminibacterium; s__	0	0	0	0	0	0	0	0	0	0	1	0.0128518	1	0.0114116	0	0	0	0	0	0	0	0	0	0	0	0	0	0	0	0	0	0	0	0	0	0	0	0
New.CleanUp.ReferenceOTU447	k__Bacteria; p__Proteobacteria; c__Gammaproteobacteria; o__Oceanospirillales; f__Endozoicimonaceae; g__; s__	0	0	0	0	0	0	0	0	0	0	0	0	0	0	0	0	0	0	0	0	3	0.0136855	0	0	0	0	0	0	2	0.0147798	0	0	0	0	2	0.00763446	0	0
New.CleanUp.ReferenceOTU459	k__Bacteria; p__Proteobacteria; c__Gammaproteobacteria; o__Oceanospirillales; f__Endozoicimonaceae; g__; s__	1	0.00823384	0	0	0	0	0	0	0	0	0	0	1	0.0114116	0	0	0	0	0	0	0	0	0	0	0	0	0	0	0	0	0	0	2	0.0132988	0	0	1	0.0062135
New.CleanUp.ReferenceOTU466	k__Bacteria; p__Bacteroidetes; c__[Saprospirae]; o__[Saprospirales]; f__Chitinophagaceae; g__Sediminibacterium; s__	6	0.049403	0	0	3	0.0377834	11	0.123721	3	0.0319353	6	0.0771109	2	0.0228232	2	0.0176258	1	0.0078604	0	0	0	0	0	0	7	0.0718022	0	0	0	0	0	0	0	0	0	0	0	0
New.CleanUp.ReferenceOTU467	k__Bacteria; p__Actinobacteria; c__Actinobacteria; o__Actinomycetales; f__Propionibacteriaceae; g__Propionibacterium; s__acnes	0	0	0	0	0	0	0	0	0	0	0	0	0	0	2	0.0176258	0	0	0	0	0	0	0	0	0	0	1	0.0121625	0	0	0	0	0	0	0	0	0	0
New.CleanUp.ReferenceOTU475	Unassigned	0	0	0	0	0	0	0	0	0	0	0	0	0	0	0	0	0	0	0	0	0	0	0	0	0	0	0	0	2	0.0147798	0	0	0	0	0	0	0	0
New.CleanUp.ReferenceOTU477	k__Bacteria; p__Proteobacteria; c__Gammaproteobacteria; o__Oceanospirillales; f__Endozoicimonaceae; g__; s__	0	0	4	0.0486677	0	0	0	0	0	0	0	0	1	0.0114116	0	0	3	0.0235812	0	0	14	0.0638657	0	0	0	0	0	0	0	0	2	0.0151343	2	0.0132988	39	0.148872	10	0.062135
New.CleanUp.ReferenceOTU479	k__Bacteria; p__Proteobacteria; c__Alphaproteobacteria; o__Rhodobacterales; f__Rhodobacteraceae; g__; s__	0	0	0	0	0	0	0	0	0	0	0	0	0	0	2	0.0176258	0	0	0	0	0	0	0	0	43	0.441071	27	0.328387	15	0.110848	0	0	0	0	0	0	0	0
New.CleanUp.ReferenceOTU481	k__Bacteria; p__TM6; c__SJA-4; o__; f__; g__; s__	39	0.32112	0	0	4	0.0503778	7	0.0787313	4	0.0425804	1	0.0128518	0	0	1	0.0088129	0	0	0	0	0	0	0	0	0	0	0	0	0	0	0	0	0	0	0	0	0	0
New.CleanUp.ReferenceOTU493	k__Bacteria; p__Proteobacteria; c__Gammaproteobacteria; o__Oceanospirillales; f__Endozoicimonaceae; g__; s__	0	0	0	0	0	0	0	0	0	0	0	0	0	0	1	0.0088129	0	0	0	0	1	0.00456184	0	0	0	0	0	0	0	0	0	0	0	0	0	0	0	0
New.CleanUp.ReferenceOTU497	k__Bacteria; p__Bacteroidetes; c__[Saprospirae]; o__[Saprospirales]; f__Chitinophagaceae; g__; s__	1	0.00823384	0	0	1	0.0125945	2	0.0224947	0	0	1	0.0128518	0	0	0	0	0	0	0	0	0	0	0	0	0	0	0	0	0	0	1	0.00756716	0	0	0	0	0	0
New.CleanUp.ReferenceOTU498	k__Bacteria; p__Proteobacteria; c__Alphaproteobacteria; o__Rhizobiales; f__Bradyrhizobiaceae; g__Bradyrhizobium; s__	0	0	0	0	0	0	0	0	0	0	0	0	0	0	0	0	0	0	0	0	0	0	2	0.0232585	0	0	0	0	0	0	0	0	0	0	0	0	0	0
New.CleanUp.ReferenceOTU502	k__Bacteria; p__Proteobacteria; c__Alphaproteobacteria; o__Rhodobacterales; f__Rhodobacteraceae; g__; s__	0	0	0	0	0	0	0	0	0	0	0	0	0	0	0	0	0	0	0	0	3	0.0136855	0	0	0	0	0	0	0	0	0	0	0	0	0	0	0	0
New.CleanUp.ReferenceOTU503	k__Bacteria; p__Proteobacteria; c__Gammaproteobacteria; o__Oceanospirillales; f__Endozoicimonaceae; g__; s__	0	0	0	0	0	0	0	0	0	0	0	0	0	0	0	0	0	0	0	0	1	0.00456184	0	0	0	0	0	0	0	0	0	0	0	0	0	0	1	0.0062135
New.CleanUp.ReferenceOTU504	k__Bacteria; p__Proteobacteria; c__Alphaproteobacteria; o__Ellin329; f__; g__; s__	2	0.0164677	0	0	1	0.0125945	1	0.0112473	2	0.0212902	0	0	0	0	2	0.0176258	0	0	0	0	0	0	0	0	0	0	0	0	0	0	0	0	0	0	0	0	0	0
New.CleanUp.ReferenceOTU505	k__Bacteria; p__Proteobacteria; c__Betaproteobacteria; o__Rhodocyclales; f__Rhodocyclaceae; g__Dechloromonas; s__	0	0	0	0	0	0	0	0	5	0.0532255	0	0	0	0	0	0	0	0	0	0	0	0	0	0	0	0	0	0	0	0	0	0	0	0	0	0	0	0
New.CleanUp.ReferenceOTU507	k__Bacteria; p__Proteobacteria; c__Gammaproteobacteria; o__Oceanospirillales; f__Endozoicimonaceae; g__; s__	0	0	2	0.0243339	0	0	0	0	0	0	0	0	0	0	0	0	0	0	0	0	3	0.0136855	0	0	0	0	0	0	0	0	0	0	0	0	0	0	0	0
New.CleanUp.ReferenceOTU508	k__Bacteria; p__Proteobacteria; c__Gammaproteobacteria; o__Oceanospirillales; f__Endozoicimonaceae; g__; s__	0	0	0	0	0	0	0	0	0	0	0	0	0	0	0	0	0	0	1	0.0097924	1	0.00456184	0	0	0	0	0	0	0	0	0	0	1	0.00664938	0	0	0	0
New.CleanUp.ReferenceOTU509	k__Bacteria; p__Proteobacteria; c__Gammaproteobacteria; o__Oceanospirillales; f__Endozoicimonaceae; g__; s__	0	0	0	0	0	0	0	0	0	0	0	0	0	0	0	0	0	0	0	0	1	0.00456184	0	0	0	0	0	0	0	0	0	0	1	0.00664938	0	0	0	0
New.CleanUp.ReferenceOTU510	k__Bacteria; p__Proteobacteria; c__Gammaproteobacteria; o__Oceanospirillales; f__Endozoicimonaceae; g__; s__	0	0	1	0.0121669	0	0	0	0	0	0	0	0	0	0	0	0	0	0	0	0	4	0.0182473	0	0	0	0	0	0	0	0	0	0	0	0	0	0	1	0.0062135
New.CleanUp.ReferenceOTU512	k__Bacteria; p__Proteobacteria; c__Gammaproteobacteria; o__Oceanospirillales; f__Endozoicimonaceae; g__; s__	0	0	0	0	0	0	0	0	0	0	0	0	0	0	0	0	0	0	0	0	2	0.00912367	0	0	0	0	0	0	1	0.00738989	0	0	0	0	0	0	0	0
New.CleanUp.ReferenceOTU517	k__Bacteria; p__Proteobacteria; c__Gammaproteobacteria; o__Oceanospirillales; f__Endozoicimonaceae; g__; s__	0	0	0	0	0	0	0	0	0	0	0	0	0	0	0	0	0	0	0	0	1	0.00456184	0	0	0	0	0	0	1	0.00738989	0	0	0	0	0	0	0	0
New.CleanUp.ReferenceOTU518	k__Bacteria; p__Proteobacteria; c__Gammaproteobacteria; o__Oceanospirillales; f__Endozoicimonaceae; g__; s__	0	0	0	0	0	0	1	0.0112473	0	0	0	0	0	0	0	0	2	0.0157208	1	0.0097924	8	0.0364947	0	0	1	0.0102575	0	0	5	0.0369495	1	0.00756716	9	0.0598444	0	0	8	0.049708
New.CleanUp.ReferenceOTU522	k__Bacteria; p__Proteobacteria; c__Gammaproteobacteria; o__Oceanospirillales; f__Endozoicimonaceae; g__; s__	0	0	0	0	0	0	0	0	0	0	0	0	0	0	0	0	0	0	1	0.0097924	0	0	0	0	0	0	0	0	0	0	0	0	0	0	3	0.0114517	1	0.0062135
New.CleanUp.ReferenceOTU524	k__Bacteria; p__Proteobacteria; c__Gammaproteobacteria; o__Alteromonadales; f__OM60; g__; s__	0	0	0	0	0	0	0	0	0	0	0	0	0	0	0	0	0	0	0	0	0	0	0	0	0	0	0	0	1	0.00738989	0	0	0	0	0	0	56	0.347956
New.CleanUp.ReferenceOTU526	k__Bacteria; p__Cyanobacteria; c__Chloroplast; o__Stramenopiles; f__; g__; s__	0	0	0	0	0	0	0	0	0	0	0	0	0	0	0	0	0	0	0	0	0	0	0	0	0	0	0	0	4	0.0295596	0	0	0	0	0	0	0	0
New.CleanUp.ReferenceOTU527	k__Bacteria; p__Proteobacteria; c__Gammaproteobacteria; o__Oceanospirillales; f__Endozoicimonaceae; g__; s__	0	0	0	0	0	0	0	0	0	0	0	0	0	0	0	0	0	0	0	0	2	0.00912367	0	0	0	0	0	0	0	0	1	0.00756716	0	0	0	0	2	0.012427
New.CleanUp.ReferenceOTU529	k__Bacteria; p__Proteobacteria; c__Alphaproteobacteria; o__Ellin329; f__; g__; s__	0	0	0	0	0	0	0	0	0	0	0	0	1	0.0114116	1	0.0088129	0	0	0	0	0	0	0	0	1	0.0102575	0	0	0	0	0	0	0	0	0	0	0	0
New.CleanUp.ReferenceOTU532	k__Bacteria; p__Proteobacteria; c__Gammaproteobacteria; o__Oceanospirillales; f__Endozoicimonaceae; g__; s__	1	0.00823384	0	0	0	0	0	0	0	0	0	0	0	0	0	0	0	0	1	0.0097924	0	0	0	0	0	0	0	0	0	0	0	0	0	0	0	0	0	0
New.CleanUp.ReferenceOTU534	k__Bacteria; p__Proteobacteria; c__Gammaproteobacteria; o__Oceanospirillales	0	0	0	0	0	0	0	0	0	0	0	0	0	0	0	0	0	0	0	0	1	0.00456184	0	0	0	0	0	0	0	0	0	0	0	0	1	0.00381723	0	0
New.CleanUp.ReferenceOTU547	k__Bacteria; p__Proteobacteria; c__Alphaproteobacteria; o__Rhizobiales; f__Bradyrhizobiaceae	0	0	0	0	0	0	0	0	0	0	0	0	0	0	0	0	0	0	0	0	0	0	0	0	5	0.0512873	0	0	0	0	0	0	0	0	0	0	0	0
New.CleanUp.ReferenceOTU548	k__Bacteria; p__Proteobacteria; c__Alphaproteobacteria; o__Rhodobacterales; f__Rhodobacteraceae	0	0	0	0	0	0	0	0	0	0	0	0	0	0	0	0	0	0	0	0	0	0	0	0	0	0	1	0.0121625	1	0.00738989	0	0	0	0	0	0	0	0
New.CleanUp.ReferenceOTU550	k__Bacteria; p__Bacteroidetes; c__[Saprospirae]; o__[Saprospirales]; f__Saprospiraceae; g__; s__	0	0	0	0	0	0	0	0	0	0	0	0	0	0	0	0	0	0	0	0	0	0	0	0	0	0	0	0	5	0.0369495	0	0	0	0	0	0	0	0
New.CleanUp.ReferenceOTU552	k__Bacteria; p__Cyanobacteria; c__; o__; f__; g__; s__	0	0	0	0	0	0	0	0	0	0	0	0	0	0	0	0	0	0	0	0	0	0	0	0	0	0	0	0	2	0.0147798	0	0	0	0	0	0	0	0
New.CleanUp.ReferenceOTU562	k__Bacteria; p__Proteobacteria; c__Alphaproteobacteria	0	0	0	0	0	0	0	0	2	0.0212902	1	0.0128518	1	0.0114116	1	0.0088129	0	0	0	0	0	0	0	0	0	0	0	0	0	0	0	0	0	0	0	0	0	0
New.CleanUp.ReferenceOTU565	k__Bacteria; p__Proteobacteria; c__Gammaproteobacteria; o__Oceanospirillales; f__Endozoicimonaceae; g__; s__	0	0	1	0.0121669	0	0	0	0	0	0	0	0	0	0	0	0	1	0.0078604	1	0.0097924	3	0.0136855	0	0	0	0	0	0	1	0.00738989	1	0.00756716	0	0	0	0	1	0.0062135
New.CleanUp.ReferenceOTU575	k__Bacteria; p__Proteobacteria; c__Alphaproteobacteria; o__Rhizobiales; f__Bradyrhizobiaceae; g__Bradyrhizobium; s__elkanii	0	0	0	0	0	0	0	0	0	0	0	0	0	0	0	0	0	0	2	0.0195848	0	0	0	0	0	0	0	0	0	0	0	0	0	0	0	0	0	0
New.CleanUp.ReferenceOTU576	k__Bacteria; p__Proteobacteria; c__Gammaproteobacteria; o__Xanthomonadales; f__Sinobacteraceae; g__Nevskia; s__	0	0	0	0	0	0	0	0	0	0	0	0	0	0	1	0.0088129	0	0	0	0	0	0	0	0	1	0.0102575	0	0	0	0	0	0	0	0	0	0	0	0
New.CleanUp.ReferenceOTU579	k__Bacteria; p__Proteobacteria; c__Alphaproteobacteria; o__Ellin329; f__; g__; s__	1	0.00823384	0	0	0	0	1	0.0112473	4	0.0425804	0	0	1	0.0114116	0	0	0	0	0	0	0	0	0	0	0	0	0	0	0	0	0	0	0	0	0	0	0	0
New.CleanUp.ReferenceOTU580	k__Bacteria; p__Proteobacteria; c__Gammaproteobacteria; o__Oceanospirillales; f__Endozoicimonaceae; g__; s__	1	0.00823384	0	0	0	0	0	0	0	0	0	0	0	0	0	0	0	0	0	0	0	0	0	0	0	0	0	0	0	0	1	0.00756716	1	0.00664938	0	0	0	0
New.CleanUp.ReferenceOTU586	k__Bacteria; p__Proteobacteria; c__Gammaproteobacteria; o__Oceanospirillales; f__Endozoicimonaceae; g__; s__	0	0	0	0	0	0	0	0	0	0	0	0	0	0	0	0	0	0	0	0	0	0	0	0	0	0	0	0	5	0.0369495	0	0	0	0	0	0	0	0
New.CleanUp.ReferenceOTU587	k__Bacteria; p__Proteobacteria; c__Alphaproteobacteria; o__Rhodospirillales; f__Rhodospirillaceae; g__; s__	0	0	0	0	0	0	0	0	0	0	0	0	0	0	1	0.0088129	0	0	0	0	0	0	0	0	1	0.0102575	0	0	0	0	0	0	0	0	0	0	0	0
New.CleanUp.ReferenceOTU592	k__Bacteria; p__Proteobacteria; c__Gammaproteobacteria; o__Oceanospirillales; f__Endozoicimonaceae; g__; s__	0	0	0	0	0	0	0	0	0	0	0	0	0	0	0	0	1	0.0078604	0	0	0	0	0	0	0	0	0	0	0	0	3	0.0227015	2	0.0132988	0	0	0	0
New.CleanUp.ReferenceOTU593	k__Bacteria; p__Proteobacteria; c__Gammaproteobacteria; o__Oceanospirillales; f__Endozoicimonaceae; g__; s__	0	0	1	0.0121669	0	0	0	0	0	0	0	0	0	0	0	0	2	0.0157208	1	0.0097924	0	0	0	0	0	0	0	0	0	0	5	0.0378358	0	0	3	0.0114517	2	0.012427
New.CleanUp.ReferenceOTU594	k__Bacteria; p__Proteobacteria; c__Gammaproteobacteria; o__Oceanospirillales; f__Endozoicimonaceae; g__; s__	1	0.00823384	0	0	0	0	0	0	0	0	0	0	0	0	0	0	1	0.0078604	0	0	0	0	0	0	0	0	0	0	0	0	3	0.0227015	1	0.00664938	0	0	1	0.0062135
New.CleanUp.ReferenceOTU600	Unassigned	0	0	0	0	0	0	0	0	0	0	0	0	0	0	2	0.0176258	0	0	0	0	0	0	0	0	0	0	0	0	0	0	0	0	0	0	0	0	0	0
New.CleanUp.ReferenceOTU611	k__Bacteria; p__Bacteroidetes; c__[Saprospirae]; o__[Saprospirales]; f__Chitinophagaceae; g__Sediminibacterium; s__	0	0	0	0	1	0.0125945	1	0.0112473	0	0	0	0	1	0.0114116	0	0	0	0	0	0	0	0	0	0	0	0	0	0	0	0	0	0	0	0	0	0	0	0
New.CleanUp.ReferenceOTU613	k__Bacteria; p__Proteobacteria; c__Alphaproteobacteria; o__Rhodobacterales; f__Rhodobacteraceae; g__; s__	0	0	0	0	0	0	0	0	0	0	0	0	0	0	0	0	0	0	0	0	0	0	0	0	0	0	2	0.024325	0	0	0	0	0	0	0	0	0	0
New.CleanUp.ReferenceOTU614	k__Bacteria; p__Proteobacteria; c__Gammaproteobacteria; o__Oceanospirillales; f__Endozoicimonaceae; g__; s__	0	0	0	0	0	0	0	0	0	0	0	0	0	0	0	0	0	0	1	0.0097924	1	0.00456184	0	0	0	0	0	0	0	0	0	0	2	0.0132988	0	0	4	0.024854
New.CleanUp.ReferenceOTU617	k__Bacteria; p__Proteobacteria; c__Alphaproteobacteria; o__; f__; g__; s__	0	0	0	0	0	0	0	0	0	0	0	0	0	0	0	0	0	0	0	0	0	0	0	0	98	1.00523	0	0	0	0	0	0	0	0	0	0	0	0
New.CleanUp.ReferenceOTU618	k__Bacteria; p__Proteobacteria; c__Gammaproteobacteria; o__Oceanospirillales; f__Endozoicimonaceae; g__; s__	0	0	1	0.0121669	0	0	0	0	0	0	0	0	0	0	0	0	0	0	0	0	1	0.00456184	0	0	0	0	0	0	0	0	1	0.00756716	0	0	0	0	1	0.0062135
New.CleanUp.ReferenceOTU622	k__Bacteria; p__Proteobacteria; c__Gammaproteobacteria; o__Oceanospirillales; f__Endozoicimonaceae; g__; s__	1	0.00823384	0	0	0	0	0	0	0	0	0	0	0	0	0	0	1	0.0078604	0	0	0	0	0	0	0	0	0	0	0	0	0	0	1	0.00664938	0	0	1	0.0062135
New.CleanUp.ReferenceOTU623	k__Bacteria; p__Proteobacteria; c__Gammaproteobacteria; o__Oceanospirillales; f__Endozoicimonaceae; g__; s__	0	0	1	0.0121669	0	0	0	0	0	0	0	0	0	0	0	0	1	0.0078604	0	0	0	0	0	0	0	0	0	0	0	0	0	0	1	0.00664938	0	0	0	0
New.CleanUp.ReferenceOTU630	k__Bacteria; p__Proteobacteria; c__Alphaproteobacteria; o__Rhodobacterales; f__Rhodobacteraceae; g__; s__	0	0	0	0	0	0	0	0	0	0	0	0	0	0	0	0	0	0	0	0	0	0	0	0	4	0.0410298	2	0.024325	0	0	0	0	0	0	0	0	0	0
New.CleanUp.ReferenceOTU634	k__Bacteria; p__Bacteroidetes; c__[Saprospirae]; o__[Saprospirales]; f__Chitinophagaceae; g__Sediminibacterium; s__	11	0.0905723	0	0	52	0.654912	40	0.449893	32	0.340643	53	0.681146	75	0.855871	36	0.317264	0	0	0	0	0	0	0	0	1	0.0102575	0	0	0	0	0	0	0	0	0	0	0	0
New.CleanUp.ReferenceOTU636	k__Bacteria; p__Proteobacteria; c__Gammaproteobacteria; o__Oceanospirillales; f__Endozoicimonaceae; g__; s__	0	0	1	0.0121669	0	0	0	0	0	0	0	0	0	0	0	0	1	0.0078604	0	0	1	0.00456184	0	0	0	0	0	0	0	0	1	0.00756716	0	0	0	0	0	0
New.CleanUp.ReferenceOTU640	k__Bacteria; p__Proteobacteria; c__Alphaproteobacteria; o__Rhizobiales; f__Bradyrhizobiaceae; g__; s__	0	0	0	0	0	0	0	0	0	0	0	0	0	0	2	0.0176258	0	0	0	0	0	0	0	0	0	0	0	0	0	0	0	0	0	0	0	0	0	0
New.CleanUp.ReferenceOTU644	k__Bacteria; p__Bacteroidetes; c__Cytophagia; o__Cytophagales; f__Flammeovirgaceae; g__JTB248; s__	0	0	0	0	0	0	0	0	0	0	0	0	0	0	0	0	0	0	0	0	0	0	0	0	0	0	0	0	4	0.0295596	0	0	0	0	0	0	0	0
New.CleanUp.ReferenceOTU645	k__Bacteria; p__Actinobacteria; c__Acidimicrobiia; o__Acidimicrobiales; f__koll13; g__; s__	0	0	0	0	0	0	0	0	0	0	0	0	0	0	0	0	0	0	0	0	0	0	0	0	0	0	0	0	5	0.0369495	0	0	0	0	0	0	0	0
New.CleanUp.ReferenceOTU646	k__Bacteria; p__Proteobacteria; c__Gammaproteobacteria; o__Oceanospirillales; f__Endozoicimonaceae; g__; s__	6	0.049403	2	0.0243339	0	0	0	0	0	0	0	0	0	0	0	0	3	0.0235812	1	0.0097924	1	0.00456184	0	0	0	0	0	0	3	0.0221697	10	0.0756716	4	0.0265975	1	0.00381723	3	0.0186405
New.CleanUp.ReferenceOTU647	k__Bacteria; p__Proteobacteria; c__Alphaproteobacteria; o__Rhodobacterales; f__Rhodobacteraceae; g__; s__	0	0	0	0	0	0	0	0	0	0	0	0	0	0	0	0	0	0	0	0	0	0	0	0	1	0.0102575	1	0.0121625	0	0	0	0	0	0	0	0	1	0.0062135
New.CleanUp.ReferenceOTU650	k__Bacteria; p__Lentisphaerae; c__[Lentisphaeria]; o__Victivallales; f__Victivallaceae; g__; s__	0	0	0	0	0	0	0	0	0	0	0	0	0	0	0	0	0	0	0	0	0	0	0	0	0	0	0	0	2	0.0147798	0	0	0	0	0	0	0	0
New.CleanUp.ReferenceOTU652	k__Bacteria; p__Proteobacteria; c__Alphaproteobacteria; o__Ellin329; f__; g__; s__	0	0	0	0	0	0	1	0.0112473	1	0.0106451	1	0.0128518	1	0.0114116	1	0.0088129	0	0	0	0	0	0	0	0	0	0	0	0	0	0	0	0	0	0	0	0	0	0
New.CleanUp.ReferenceOTU655	Unassigned	0	0	0	0	0	0	0	0	0	0	0	0	0	0	0	0	0	0	0	0	0	0	0	0	2	0.0205149	0	0	0	0	0	0	0	0	0	0	0	0
New.CleanUp.ReferenceOTU657	k__Bacteria; p__Proteobacteria; c__Alphaproteobacteria; o__Caulobacterales; f__Caulobacteraceae; g__; s__	0	0	0	0	1	0.0125945	1	0.0112473	0	0	0	0	0	0	0	0	0	0	0	0	0	0	0	0	0	0	0	0	0	0	0	0	0	0	0	0	0	0
New.CleanUp.ReferenceOTU660	k__Bacteria; p__Proteobacteria; c__Gammaproteobacteria; o__Oceanospirillales; f__Endozoicimonaceae; g__; s__	4	0.0329354	0	0	0	0	0	0	0	0	0	0	0	0	0	0	0	0	3	0.0293772	7	0.0319328	0	0	1	0.0102575	3	0.0364875	4	0.0295596	2	0.0151343	2	0.0132988	1	0.00381723	1	0.0062135
New.CleanUp.ReferenceOTU661	k__Bacteria; p__Proteobacteria; c__Alphaproteobacteria; o__Sphingomonadales; f__Sphingomonadaceae; g__Sphingomonas	0	0	0	0	0	0	0	0	0	0	0	0	0	0	0	0	0	0	0	0	0	0	0	0	0	0	0	0	2	0.0147798	0	0	0	0	0	0	0	0
New.CleanUp.ReferenceOTU663	k__Bacteria; p__Proteobacteria; c__Alphaproteobacteria; o__Rhodobacterales; f__Rhodobacteraceae; g__; s__	0	0	0	0	0	0	0	0	0	0	0	0	0	0	0	0	0	0	0	0	13	0.0593039	0	0	0	0	1	0.0121625	0	0	0	0	0	0	0	0	0	0
New.CleanUp.ReferenceOTU670	k__Bacteria; p__Proteobacteria; c__Gammaproteobacteria; o__Oceanospirillales; f__Endozoicimonaceae; g__; s__	0	0	0	0	0	0	0	0	0	0	0	0	0	0	0	0	0	0	0	0	0	0	0	0	0	0	0	0	0	0	0	0	0	0	2	0.00763446	0	0
New.CleanUp.ReferenceOTU677	k__Bacteria; p__Proteobacteria; c__Alphaproteobacteria; o__Ellin329; f__; g__; s__	0	0	0	0	0	0	2	0.0224947	0	0	0	0	0	0	0	0	0	0	0	0	0	0	0	0	0	0	0	0	0	0	0	0	0	0	0	0	0	0
New.CleanUp.ReferenceOTU683	k__Bacteria; p__Proteobacteria; c__Gammaproteobacteria; o__Oceanospirillales; f__Endozoicimonaceae; g__; s__	0	0	0	0	0	0	0	0	0	0	0	0	0	0	0	0	0	0	0	0	0	0	0	0	0	0	0	0	4	0.0295596	0	0	0	0	0	0	0	0
New.CleanUp.ReferenceOTU686	k__Bacteria; p__Proteobacteria; c__Gammaproteobacteria; o__Oceanospirillales; f__Endozoicimonaceae; g__; s__	0	0	0	0	0	0	0	0	0	0	0	0	0	0	0	0	1	0.0078604	0	0	1	0.00456184	0	0	0	0	0	0	0	0	1	0.00756716	0	0	0	0	1	0.0062135
New.CleanUp.ReferenceOTU689	k__Bacteria; p__Proteobacteria; c__Deltaproteobacteria; o__[Entotheonellales]; f__; g__; s__	0	0	0	0	0	0	0	0	0	0	0	0	0	0	0	0	0	0	0	0	0	0	0	0	0	0	2	0.024325	0	0	0	0	0	0	0	0	0	0
New.CleanUp.ReferenceOTU692	k__Bacteria; p__Proteobacteria; c__Alphaproteobacteria; o__Rhizobiales; f__Phyllobacteriaceae	0	0	0	0	0	0	0	0	0	0	0	0	0	0	0	0	0	0	2	0.0195848	0	0	0	0	0	0	0	0	0	0	0	0	0	0	0	0	0	0
New.CleanUp.ReferenceOTU698	k__Bacteria; p__Proteobacteria; c__Alphaproteobacteria; o__Rhodobacterales; f__Rhodobacteraceae; g__; s__	0	0	0	0	0	0	0	0	0	0	0	0	0	0	0	0	0	0	0	0	0	0	0	0	0	0	0	0	2	0.0147798	0	0	0	0	0	0	0	0
New.CleanUp.ReferenceOTU699	k__Bacteria; p__Bacteroidetes; c__[Saprospirae]; o__[Saprospirales]; f__Chitinophagaceae; g__Sediminibacterium; s__	0	0	0	0	0	0	0	0	0	0	2	0.0257036	0	0	0	0	0	0	0	0	0	0	0	0	0	0	0	0	0	0	0	0	0	0	0	0	0	0
New.CleanUp.ReferenceOTU702	k__Bacteria; p__Proteobacteria; c__Alphaproteobacteria; o__Rhizobiales; f__Bradyrhizobiaceae; g__Bradyrhizobium; s__	0	0	0	0	0	0	0	0	0	0	3	0.0385555	0	0	0	0	0	0	0	0	0	0	0	0	0	0	0	0	0	0	0	0	0	0	0	0	0	0
New.CleanUp.ReferenceOTU709	k__Bacteria; p__Proteobacteria; c__Gammaproteobacteria; o__Oceanospirillales; f__Endozoicimonaceae; g__; s__	1	0.00823384	0	0	0	0	0	0	0	0	0	0	0	0	0	0	0	0	0	0	0	0	0	0	0	0	0	0	1	0.00738989	0	0	0	0	0	0	0	0
New.CleanUp.ReferenceOTU712	k__Bacteria; p__Proteobacteria; c__Alphaproteobacteria; o__Rhodobacterales; f__Rhodobacteraceae; g__; s__	0	0	0	0	0	0	0	0	0	0	0	0	0	0	1	0.0088129	0	0	0	0	0	0	0	0	0	0	5	0.0608125	4	0.0295596	0	0	0	0	0	0	0	0
New.CleanUp.ReferenceOTU714	Unassigned	0	0	0	0	0	0	0	0	0	0	0	0	0	0	0	0	0	0	0	0	8	0.0364947	0	0	0	0	0	0	0	0	0	0	0	0	0	0	0	0
New.CleanUp.ReferenceOTU715	k__Bacteria; p__Proteobacteria; c__Alphaproteobacteria; o__Caulobacterales; f__Caulobacteraceae; g__; s__	0	0	0	0	0	0	0	0	0	0	0	0	7	0.0798813	0	0	0	0	0	0	0	0	0	0	0	0	0	0	3	0.0221697	0	0	0	0	1	0.00381723	0	0
New.CleanUp.ReferenceOTU730	k__Bacteria; p__Proteobacteria; c__Gammaproteobacteria; o__Oceanospirillales; f__Endozoicimonaceae; g__; s__	0	0	0	0	0	0	0	0	0	0	0	0	0	0	0	0	1	0.0078604	1	0.0097924	2	0.00912367	0	0	0	0	0	0	0	0	1	0.00756716	2	0.0132988	0	0	0	0
New.CleanUp.ReferenceOTU737	k__Bacteria; p__Proteobacteria; c__Alphaproteobacteria; o__Sphingomonadales; f__Erythrobacteraceae; g__; s__	0	0	0	0	0	0	0	0	0	0	0	0	0	0	0	0	0	0	0	0	3	0.0136855	0	0	0	0	0	0	5	0.0369495	0	0	0	0	0	0	0	0
New.CleanUp.ReferenceOTU739	k__Bacteria; p__Proteobacteria; c__Alphaproteobacteria; o__Ellin329; f__; g__; s__	0	0	0	0	0	0	0	0	1	0.0106451	1	0.0128518	0	0	0	0	0	0	0	0	0	0	0	0	0	0	0	0	0	0	0	0	0	0	0	0	0	0
New.CleanUp.ReferenceOTU750	k__Bacteria; p__Proteobacteria; c__Gammaproteobacteria; o__Oceanospirillales; f__Endozoicimonaceae; g__; s__	0	0	0	0	0	0	0	0	0	0	0	0	0	0	0	0	0	0	0	0	0	0	0	0	0	0	0	0	0	0	2	0.0151343	0	0	0	0	0	0
New.CleanUp.ReferenceOTU751	k__Bacteria; p__Proteobacteria; c__Gammaproteobacteria; o__Oceanospirillales; f__Endozoicimonaceae; g__; s__	1	0.00823384	0	0	0	0	0	0	0	0	0	0	0	0	0	0	0	0	0	0	3	0.0136855	0	0	0	0	1	0.0121625	1	0.00738989	1	0.00756716	2	0.0132988	1	0.00381723	1	0.0062135
New.CleanUp.ReferenceOTU752	k__Bacteria; p__Proteobacteria; c__Gammaproteobacteria; o__Oceanospirillales; f__Endozoicimonaceae; g__; s__	0	0	0	0	0	0	0	0	0	0	0	0	0	0	0	0	0	0	0	0	0	0	0	0	0	0	0	0	3	0.0221697	0	0	0	0	0	0	0	0
New.CleanUp.ReferenceOTU754	k__Bacteria; p__Proteobacteria; c__Alphaproteobacteria; o__Rhodobacterales; f__Rhodobacteraceae; g__; s__	0	0	0	0	0	0	0	0	0	0	0	0	0	0	0	0	0	0	0	0	0	0	0	0	0	0	0	0	3	0.0221697	0	0	0	0	0	0	0	0
New.CleanUp.ReferenceOTU760	k__Bacteria; p__Proteobacteria; c__Gammaproteobacteria; o__Oceanospirillales; f__Endozoicimonaceae; g__; s__	0	0	0	0	0	0	0	0	0	0	0	0	0	0	0	0	1	0.0078604	0	0	0	0	0	0	0	0	0	0	0	0	1	0.00756716	0	0	0	0	0	0
New.CleanUp.ReferenceOTU761	k__Bacteria; p__Proteobacteria; c__Gammaproteobacteria; o__Oceanospirillales; f__Endozoicimonaceae; g__; s__	0	0	0	0	0	0	0	0	0	0	0	0	0	0	0	0	0	0	0	0	0	0	0	0	0	0	0	0	1	0.00738989	0	0	0	0	0	0	1	0.0062135
New.CleanUp.ReferenceOTU765	k__Bacteria; p__Proteobacteria; c__Gammaproteobacteria; o__Oceanospirillales; f__Endozoicimonaceae; g__; s__	1	0.00823384	0	0	0	0	0	0	0	0	0	0	0	0	0	0	0	0	0	0	0	0	0	0	0	0	0	0	0	0	0	0	0	0	0	0	1	0.0062135
New.CleanUp.ReferenceOTU767	k__Bacteria; p__Proteobacteria; c__Alphaproteobacteria; o__Rhodobacterales; f__Rhodobacteraceae; g__; s__	0	0	0	0	0	0	0	0	0	0	0	0	0	0	0	0	0	0	0	0	0	0	0	0	0	0	2	0.024325	1	0.00738989	0	0	0	0	0	0	0	0
New.CleanUp.ReferenceOTU771	Unassigned	0	0	0	0	0	0	1	0.0112473	0	0	0	0	1	0.0114116	0	0	0	0	0	0	0	0	0	0	0	0	0	0	0	0	0	0	0	0	0	0	0	0
New.CleanUp.ReferenceOTU775	k__Bacteria; p__Proteobacteria; c__Gammaproteobacteria; o__Oceanospirillales; f__Endozoicimonaceae; g__; s__	0	0	2	0.0243339	0	0	0	0	0	0	0	0	0	0	0	0	1	0.0078604	1	0.0097924	10	0.0456184	0	0	0	0	0	0	1	0.00738989	1	0.00756716	2	0.0132988	0	0	5	0.0310675
New.CleanUp.ReferenceOTU776	k__Bacteria; p__Proteobacteria; c__Alphaproteobacteria; o__Ellin329; f__; g__; s__	0	0	0	0	1	0.0125945	0	0	2	0.0212902	0	0	0	0	0	0	0	0	0	0	0	0	0	0	0	0	0	0	0	0	0	0	0	0	0	0	0	0
New.CleanUp.ReferenceOTU780	Unassigned	0	0	0	0	0	0	0	0	0	0	0	0	0	0	0	0	0	0	0	0	0	0	0	0	0	0	0	0	2	0.0147798	0	0	0	0	0	0	0	0
New.CleanUp.ReferenceOTU781	Unassigned	2	0.0164677	0	0	1	0.0125945	0	0	1	0.0106451	0	0	0	0	0	0	0	0	0	0	0	0	0	0	0	0	0	0	0	0	0	0	0	0	0	0	0	0
New.CleanUp.ReferenceOTU784	k__Bacteria; p__Proteobacteria; c__Alphaproteobacteria; o__Kiloniellales; f__; g__; s__	0	0	0	0	0	0	0	0	0	0	0	0	0	0	0	0	0	0	0	0	0	0	0	0	0	0	0	0	2	0.0147798	0	0	0	0	0	0	0	0
New.CleanUp.ReferenceOTU789	Unassigned	0	0	0	0	0	0	0	0	0	0	0	0	0	0	0	0	0	0	0	0	1	0.00456184	0	0	0	0	0	0	0	0	0	0	1	0.00664938	0	0	0	0
New.CleanUp.ReferenceOTU791	k__Bacteria; p__Proteobacteria; c__Gammaproteobacteria; o__Oceanospirillales; f__Endozoicimonaceae; g__; s__	0	0	0	0	0	0	0	0	0	0	0	0	0	0	0	0	1	0.0078604	0	0	0	0	0	0	0	0	0	0	0	0	0	0	0	0	0	0	1	0.0062135
New.CleanUp.ReferenceOTU806	k__Bacteria; p__Proteobacteria; c__Gammaproteobacteria; o__Oceanospirillales; f__Endozoicimonaceae; g__; s__	0	0	0	0	0	0	0	0	0	0	0	0	0	0	0	0	0	0	0	0	3	0.0136855	0	0	0	0	0	0	0	0	3	0.0227015	1	0.00664938	0	0	1	0.0062135
New.CleanUp.ReferenceOTU808	k__Bacteria; p__Proteobacteria; c__Gammaproteobacteria; o__Oceanospirillales; f__Endozoicimonaceae; g__; s__	0	0	0	0	0	0	0	0	0	0	0	0	0	0	0	0	2	0.0157208	1	0.0097924	2	0.00912367	0	0	0	0	0	0	0	0	0	0	1	0.00664938	1	0.00381723	0	0
New.CleanUp.ReferenceOTU814	k__Bacteria; p__Bacteroidetes; c__[Saprospirae]; o__[Saprospirales]; f__Chitinophagaceae; g__Sediminibacterium; s__	0	0	0	0	1	0.0125945	1	0.0112473	1	0.0106451	2	0.0257036	1	0.0114116	0	0	0	0	0	0	0	0	0	0	0	0	0	0	0	0	0	0	0	0	0	0	0	0
New.CleanUp.ReferenceOTU815	k__Bacteria; p__Cyanobacteria; c__4C0d-2; o__MLE1-12; f__; g__; s__	0	0	0	0	2	0.0251889	0	0	0	0	0	0	0	0	0	0	0	0	0	0	0	0	0	0	0	0	0	0	0	0	0	0	0	0	0	0	0	0
New.CleanUp.ReferenceOTU816	k__Bacteria; p__Proteobacteria; c__Alphaproteobacteria; o__Rhizobiales; f__Bradyrhizobiaceae	0	0	0	0	1	0.0125945	2	0.0224947	0	0	0	0	0	0	1	0.0088129	0	0	0	0	0	0	0	0	0	0	0	0	0	0	0	0	0	0	0	0	0	0
New.CleanUp.ReferenceOTU817	k__Bacteria; p__Bacteroidetes; c__[Saprospirae]; o__[Saprospirales]; f__Chitinophagaceae; g__Sediminibacterium; s__	1	0.00823384	0	0	1	0.0125945	0	0	0	0	0	0	0	0	0	0	0	0	0	0	0	0	0	0	0	0	0	0	0	0	0	0	0	0	0	0	0	0
New.CleanUp.ReferenceOTU819	k__Bacteria; p__Proteobacteria; c__Alphaproteobacteria; o__Rhodobacterales; f__Rhodobacteraceae; g__; s__	0	0	0	0	0	0	0	0	0	0	0	0	0	0	0	0	0	0	0	0	0	0	0	0	0	0	6	0.0729749	1	0.00738989	0	0	0	0	0	0	0	0
New.CleanUp.ReferenceOTU821	k__Bacteria; p__Proteobacteria; c__Alphaproteobacteria; o__Rhodobacterales; f__Rhodobacteraceae; g__; s__	0	0	0	0	0	0	0	0	0	0	0	0	0	0	0	0	0	0	0	0	0	0	0	0	0	0	3	0.0364875	0	0	0	0	0	0	0	0	0	0
New.CleanUp.ReferenceOTU823	k__Bacteria; p__Proteobacteria; c__Gammaproteobacteria; o__Oceanospirillales; f__Endozoicimonaceae; g__; s__	2	0.0164677	1	0.0121669	0	0	0	0	0	0	0	0	1	0.0114116	0	0	5	0.039302	0	0	3	0.0136855	0	0	0	0	0	0	1	0.00738989	7	0.0529701	0	0	5	0.0190862	0	0
New.CleanUp.ReferenceOTU825	k__Bacteria; p__Proteobacteria; c__Betaproteobacteria; o__Burkholderiales; f__Oxalobacteraceae; g__Ralstonia; s__	0	0	0	0	1	0.0125945	0	0	1	0.0106451	0	0	0	0	1	0.0088129	0	0	0	0	0	0	1	0.0116293	0	0	3	0.0364875	0	0	0	0	0	0	0	0	2	0.012427
New.CleanUp.ReferenceOTU828	k__Bacteria; p__Proteobacteria; c__Gammaproteobacteria; o__Oceanospirillales; f__Endozoicimonaceae; g__; s__	0	0	0	0	0	0	0	0	0	0	0	0	0	0	0	0	1	0.0078604	0	0	1	0.00456184	0	0	0	0	0	0	0	0	0	0	2	0.0132988	1	0.00381723	1	0.0062135
New.CleanUp.ReferenceOTU830	k__Bacteria; p__Proteobacteria; c__Gammaproteobacteria; o__Oceanospirillales; f__Endozoicimonaceae; g__; s__	0	0	0	0	0	0	0	0	0	0	0	0	0	0	0	0	0	0	0	0	2	0.00912367	0	0	0	0	0	0	0	0	0	0	0	0	0	0	0	0
New.CleanUp.ReferenceOTU833	k__Bacteria; p__Proteobacteria; c__Gammaproteobacteria; o__Oceanospirillales; f__Endozoicimonaceae; g__; s__	0	0	0	0	0	0	0	0	0	0	0	0	0	0	0	0	0	0	0	0	1	0.00456184	0	0	0	0	0	0	0	0	0	0	0	0	1	0.00381723	0	0
New.CleanUp.ReferenceOTU840	k__Bacteria; p__Proteobacteria; c__Alphaproteobacteria; o__Rhodobacterales; f__Rhodobacteraceae; g__; s__	0	0	0	0	0	0	0	0	0	0	0	0	0	0	0	0	0	0	0	0	0	0	0	0	6	0.0615448	0	0	0	0	0	0	0	0	0	0	0	0
New.CleanUp.ReferenceOTU842	k__Bacteria; p__Proteobacteria; c__Alphaproteobacteria; o__Ellin329; f__; g__; s__	0	0	0	0	2	0.0251889	0	0	0	0	1	0.0128518	1	0.0114116	0	0	0	0	0	0	0	0	0	0	0	0	0	0	0	0	0	0	0	0	0	0	0	0
New.CleanUp.ReferenceOTU843	k__Bacteria; p__Proteobacteria; c__Gammaproteobacteria; o__Oceanospirillales; f__Endozoicimonaceae; g__; s__	2	0.0164677	0	0	0	0	0	0	0	0	0	0	0	0	0	0	2	0.0157208	1	0.0097924	2	0.00912367	0	0	0	0	0	0	0	0	0	0	10	0.0664938	4	0.0152689	3	0.0186405
New.CleanUp.ReferenceOTU855	k__Bacteria; p__Proteobacteria; c__Gammaproteobacteria; o__Thiotrichales; f__Thiotrichaceae; g__; s__	0	0	0	0	0	0	0	0	0	0	0	0	0	0	0	0	0	0	1	0.0097924	5	0.0228092	0	0	0	0	0	0	48	0.354715	6	0.045403	1	0.00664938	15	0.0572585	1	0.0062135
New.CleanUp.ReferenceOTU856	k__Bacteria; p__Proteobacteria; c__Betaproteobacteria; o__Burkholderiales; f__Oxalobacteraceae; g__; s__	0	0	0	0	0	0	0	0	0	0	0	0	0	0	0	0	0	0	0	0	0	0	0	0	3	0.0307724	0	0	1	0.00738989	0	0	0	0	0	0	0	0
New.CleanUp.ReferenceOTU859	k__Bacteria; p__Proteobacteria; c__Gammaproteobacteria; o__Alteromonadales; f__Alteromonadaceae; g__Alteromonas; s__	0	0	0	0	0	0	0	0	0	0	0	0	0	0	0	0	0	0	0	0	7	0.0319328	0	0	2	0.0205149	0	0	0	0	0	0	0	0	0	0	0	0
New.CleanUp.ReferenceOTU862	k__Bacteria; p__Proteobacteria; c__Gammaproteobacteria; o__Oceanospirillales; f__Endozoicimonaceae; g__; s__	0	0	1	0.0121669	0	0	0	0	0	0	0	0	1	0.0114116	0	0	2	0.0157208	3	0.0293772	3	0.0136855	0	0	0	0	0	0	0	0	2	0.0151343	5	0.0332469	3	0.0114517	5	0.0310675
New.CleanUp.ReferenceOTU867	k__Bacteria; p__Proteobacteria; c__Alphaproteobacteria; o__Caulobacterales; f__Caulobacteraceae; g__; s__	0	0	0	0	1	0.0125945	0	0	1	0.0106451	1	0.0128518	0	0	2	0.0176258	0	0	0	0	0	0	0	0	0	0	0	0	0	0	0	0	0	0	0	0	0	0
New.CleanUp.ReferenceOTU873	k__Bacteria; p__Proteobacteria; c__Gammaproteobacteria; o__Oceanospirillales; f__Endozoicimonaceae; g__; s__	0	0	1	0.0121669	0	0	0	0	0	0	0	0	0	0	0	0	0	0	4	0.0391696	9	0.0410565	0	0	0	0	0	0	1	0.00738989	1	0.00756716	7	0.0465456	0	0	3	0.0186405
New.CleanUp.ReferenceOTU876	Unassigned	0	0	0	0	0	0	0	0	0	0	0	0	0	0	0	0	0	0	0	0	0	0	0	0	0	0	0	0	2	0.0147798	0	0	0	0	0	0	0	0
New.CleanUp.ReferenceOTU877	k__Bacteria; p__Proteobacteria; c__Alphaproteobacteria; o__Rhizobiales	0	0	0	0	0	0	0	0	0	0	0	0	0	0	0	0	0	0	0	0	1	0.00456184	0	0	0	0	0	0	7	0.0517292	0	0	0	0	0	0	0	0
New.CleanUp.ReferenceOTU885	k__Bacteria; p__Proteobacteria; c__Alphaproteobacteria; o__Rhodobacterales; f__Rhodobacteraceae; g__; s__	0	0	0	0	0	0	0	0	0	0	0	0	0	0	0	0	0	0	0	0	0	0	0	0	0	0	2	0.024325	0	0	0	0	0	0	0	0	0	0
New.CleanUp.ReferenceOTU896	k__Bacteria; p__Cyanobacteria; c__4C0d-2; o__MLE1-12; f__; g__; s__	0	0	0	0	0	0	2	0.0224947	1	0.0106451	0	0	0	0	0	0	0	0	0	0	0	0	0	0	0	0	0	0	0	0	0	0	0	0	0	0	0	0
New.CleanUp.ReferenceOTU910	k__Bacteria; p__Proteobacteria; c__Alphaproteobacteria; o__Caulobacterales; f__Caulobacteraceae; g__; s__	7	0.0576369	0	0	0	0	2	0.0224947	6	0.0638706	0	0	0	0	12	0.105755	0	0	0	0	0	0	0	0	0	0	0	0	1	0.00738989	0	0	0	0	2	0.00763446	0	0
New.CleanUp.ReferenceOTU916	k__Bacteria; p__Proteobacteria; c__Gammaproteobacteria; o__Oceanospirillales; f__Endozoicimonaceae; g__; s__	0	0	0	0	0	0	0	0	0	0	0	0	0	0	0	0	2	0.0157208	0	0	0	0	0	0	0	0	0	0	0	0	0	0	0	0	0	0	0	0
New.CleanUp.ReferenceOTU917	k__Bacteria; p__Proteobacteria; c__Gammaproteobacteria; o__Oceanospirillales; f__Endozoicimonaceae; g__; s__	1	0.00823384	1	0.0121669	0	0	0	0	0	0	0	0	0	0	0	0	0	0	1	0.0097924	4	0.0182473	0	0	0	0	1	0.0121625	5	0.0369495	0	0	3	0.0199481	2	0.00763446	3	0.0186405
New.CleanUp.ReferenceOTU921	k__Bacteria; p__Proteobacteria; c__Alphaproteobacteria; o__; f__; g__; s__	0	0	0	0	0	0	0	0	0	0	0	0	0	0	0	0	0	0	0	0	0	0	0	0	2	0.0205149	0	0	0	0	0	0	0	0	0	0	0	0
New.CleanUp.ReferenceOTU922	k__Bacteria; p__Proteobacteria; c__Gammaproteobacteria; o__Oceanospirillales; f__Endozoicimonaceae; g__; s__	6	0.049403	14	0.170337	0	0	0	0	0	0	0	0	0	0	0	0	33	0.259393	1	0.0097924	9	0.0410565	0	0	0	0	0	0	0	0	15	0.113507	10	0.0664938	1	0.00381723	1	0.0062135
New.CleanUp.ReferenceOTU925	k__Bacteria; p__Proteobacteria; c__Alphaproteobacteria; o__Rhizobiales; f__Methylocystaceae; g__Methylosinus; s__	0	0	0	0	0	0	0	0	2	0.0212902	0	0	0	0	0	0	0	0	0	0	0	0	0	0	0	0	0	0	0	0	0	0	0	0	0	0	0	0
New.CleanUp.ReferenceOTU929	k__Bacteria; p__Proteobacteria; c__Alphaproteobacteria	0	0	0	0	0	0	0	0	1	0.0106451	1	0.0128518	0	0	0	0	0	0	0	0	0	0	0	0	0	0	0	0	0	0	0	0	0	0	0	0	0	0
New.CleanUp.ReferenceOTU931	k__Bacteria; p__Proteobacteria; c__Alphaproteobacteria; o__Ellin329; f__; g__; s__	0	0	0	0	0	0	0	0	1	0.0106451	0	0	0	0	1	0.0088129	0	0	0	0	0	0	0	0	0	0	0	0	0	0	0	0	0	0	0	0	0	0
New.CleanUp.ReferenceOTU932	k__Bacteria; p__Proteobacteria; c__Gammaproteobacteria; o__Oceanospirillales; f__Endozoicimonaceae; g__; s__	0	0	1	0.0121669	0	0	0	0	0	0	0	0	0	0	0	0	1	0.0078604	0	0	0	0	0	0	0	0	0	0	0	0	0	0	0	0	0	0	0	0
New.CleanUp.ReferenceOTU944	k__Bacteria; p__Proteobacteria; c__Gammaproteobacteria; o__Oceanospirillales; f__Endozoicimonaceae; g__; s__	0	0	0	0	0	0	0	0	0	0	0	0	0	0	0	0	0	0	0	0	0	0	0	0	0	0	0	0	0	0	0	0	1	0.00664938	1	0.00381723	0	0
New.CleanUp.ReferenceOTU946	k__Bacteria; p__Proteobacteria; c__Alphaproteobacteria; o__Caulobacterales; f__Caulobacteraceae; g__Phenylobacterium; s__	0	0	0	0	0	0	0	0	0	0	0	0	0	0	0	0	0	0	5	0.048962	0	0	0	0	0	0	0	0	0	0	0	0	0	0	0	0	0	0
New.CleanUp.ReferenceOTU950	k__Bacteria; p__Planctomycetes; c__BD7-11; o__; f__; g__; s__	0	0	0	0	0	0	0	0	0	0	0	0	2	0.0228232	0	0	0	0	0	0	0	0	0	0	1	0.0102575	0	0	0	0	0	0	0	0	0	0	0	0
New.CleanUp.ReferenceOTU951	k__Bacteria; p__Proteobacteria; c__Gammaproteobacteria; o__Oceanospirillales; f__Endozoicimonaceae; g__; s__	0	0	3	0.0365008	0	0	0	0	0	0	0	0	0	0	0	0	0	0	0	0	0	0	0	0	0	0	0	0	0	0	0	0	0	0	0	0	3	0.0186405
New.CleanUp.ReferenceOTU953	k__Bacteria; p__Proteobacteria; c__Deltaproteobacteria; o__Myxococcales; f__; g__; s__	0	0	0	0	6	0.0755668	0	0	0	0	0	0	1	0.0114116	0	0	0	0	1	0.0097924	0	0	0	0	0	0	0	0	0	0	0	0	0	0	0	0	0	0
New.CleanUp.ReferenceOTU954	k__Bacteria; p__Bacteroidetes; c__[Saprospirae]; o__[Saprospirales]; f__Chitinophagaceae; g__Sediminibacterium; s__	0	0	0	0	2	0.0251889	0	0	0	0	0	0	0	0	0	0	0	0	0	0	0	0	0	0	0	0	0	0	0	0	0	0	0	0	0	0	0	0
New.CleanUp.ReferenceOTU956	k__Bacteria; p__Proteobacteria; c__Gammaproteobacteria; o__Oceanospirillales; f__Endozoicimonaceae; g__; s__	1	0.00823384	0	0	0	0	0	0	0	0	0	0	0	0	0	0	0	0	0	0	0	0	0	0	0	0	0	0	0	0	0	0	0	0	1	0.00381723	0	0
New.CleanUp.ReferenceOTU959	k__Bacteria; p__Proteobacteria; c__Alphaproteobacteria; o__Ellin329; f__; g__; s__	0	0	0	0	1	0.0125945	2	0.0224947	2	0.0212902	1	0.0128518	0	0	3	0.0264387	0	0	0	0	0	0	0	0	1	0.0102575	0	0	0	0	0	0	0	0	0	0	0	0
New.CleanUp.ReferenceOTU960	k__Bacteria; p__Proteobacteria; c__Gammaproteobacteria; o__Oceanospirillales; f__Endozoicimonaceae; g__; s__	0	0	0	0	0	0	0	0	0	0	0	0	0	0	0	0	0	0	0	0	0	0	0	0	0	0	0	0	0	0	0	0	2	0.0132988	0	0	0	0
New.CleanUp.ReferenceOTU969	k__Bacteria; p__Proteobacteria; c__Alphaproteobacteria; o__Rhodobacterales; f__Rhodobacteraceae	0	0	0	0	0	0	0	0	0	0	0	0	0	0	0	0	0	0	0	0	0	0	0	0	1	0.0102575	1	0.0121625	0	0	0	0	0	0	0	0	0	0
New.CleanUp.ReferenceOTU970	k__Bacteria; p__Proteobacteria; c__Alphaproteobacteria; o__Rhodobacterales; f__Rhodobacteraceae; g__; s__	0	0	0	0	0	0	0	0	0	0	0	0	0	0	0	0	0	0	0	0	0	0	0	0	0	0	0	0	4	0.0295596	0	0	0	0	0	0	0	0
New.CleanUp.ReferenceOTU971	k__Bacteria; p__Proteobacteria; c__Alphaproteobacteria; o__Rhodobacterales; f__Rhodobacteraceae; g__; s__	0	0	0	0	0	0	0	0	0	0	0	0	0	0	0	0	0	0	0	0	0	0	0	0	3	0.0307724	0	0	0	0	0	0	0	0	0	0	0	0
New.CleanUp.ReferenceOTU974	k__Bacteria; p__Proteobacteria; c__Alphaproteobacteria; o__Rhodobacterales; f__Rhodobacteraceae; g__Loktanella; s__	0	0	0	0	0	0	0	0	0	0	0	0	0	0	0	0	0	0	0	0	8	0.0364947	0	0	0	0	0	0	0	0	0	0	0	0	0	0	0	0
New.CleanUp.ReferenceOTU975	k__Bacteria; p__Firmicutes; c__Bacilli; o__Bacillales; f__Paenibacillaceae; g__Paenibacillus; s__	0	0	0	0	0	0	0	0	0	0	0	0	0	0	0	0	0	0	2	0.0195848	0	0	0	0	0	0	0	0	0	0	0	0	0	0	0	0	0	0
New.CleanUp.ReferenceOTU983	k__Bacteria; p__Proteobacteria; c__Alphaproteobacteria; o__Rhizobiales; f__Beijerinckiaceae; g__Beijerinckia	0	0	0	0	1	0.0125945	1	0.0112473	0	0	0	0	0	0	0	0	0	0	0	0	0	0	0	0	0	0	0	0	0	0	0	0	0	0	0	0	0	0
New.CleanUp.ReferenceOTU987	k__Bacteria; p__Proteobacteria; c__Alphaproteobacteria; o__Rhodobacterales; f__Rhodobacteraceae	0	0	0	0	0	0	0	0	0	0	0	0	0	0	0	0	0	0	0	0	0	0	0	0	0	0	4	0.04865	0	0	0	0	0	0	0	0	0	0
New.CleanUp.ReferenceOTU990	k__Bacteria; p__Proteobacteria; c__Alphaproteobacteria; o__Ellin329; f__; g__; s__	0	0	0	0	0	0	0	0	0	0	2	0.0257036	0	0	2	0.0176258	0	0	0	0	0	0	0	0	0	0	0	0	0	0	0	0	0	0	0	0	0	0
New.CleanUp.ReferenceOTU1000	k__Bacteria; p__Proteobacteria; c__Alphaproteobacteria; o__Rhizobiales	0	0	0	0	0	0	0	0	1	0.0106451	1	0.0128518	0	0	1	0.0088129	0	0	0	0	0	0	0	0	1	0.0102575	0	0	0	0	0	0	0	0	0	0	0	0
New.CleanUp.ReferenceOTU1004	k__Bacteria; p__Proteobacteria; c__Gammaproteobacteria; o__Oceanospirillales; f__Endozoicimonaceae; g__; s__	0	0	2	0.0243339	0	0	0	0	0	0	0	0	0	0	0	0	0	0	1	0.0097924	0	0	0	0	0	0	0	0	0	0	1	0.00756716	0	0	1	0.00381723	0	0
New.CleanUp.ReferenceOTU1005	k__Bacteria; p__Proteobacteria; c__Alphaproteobacteria; o__Rhodobacterales; f__Rhodobacteraceae; g__; s__	0	0	0	0	0	0	0	0	0	0	0	0	0	0	0	0	0	0	0	0	0	0	0	0	0	0	3	0.0364875	6	0.0443393	0	0	0	0	0	0	0	0
New.CleanUp.ReferenceOTU1008	k__Bacteria; p__Proteobacteria; c__Gammaproteobacteria; o__Oceanospirillales; f__Endozoicimonaceae; g__; s__	11	0.0905723	32	0.389342	0	0	0	0	0	0	0	0	2	0.0228232	0	0	43	0.337997	4	0.0391696	14	0.0638657	0	0	0	0	0	0	4	0.0295596	29	0.219448	13	0.0864419	4	0.0152689	5	0.0310675
New.CleanUp.ReferenceOTU1009	k__Bacteria; p__Proteobacteria; c__Alphaproteobacteria; o__Ellin329; f__; g__; s__	0	0	0	0	6	0.0755668	8	0.0899786	7	0.0745156	2	0.0257036	0	0	11	0.0969419	0	0	0	0	0	0	0	0	2	0.0205149	0	0	0	0	0	0	0	0	0	0	0	0
New.CleanUp.ReferenceOTU1026	k__Bacteria; p__Bacteroidetes; c__Flavobacteriia; o__Flavobacteriales; f__Cryomorphaceae; g__Fluviicola; s__	0	0	0	0	0	0	0	0	0	0	0	0	0	0	0	0	0	0	0	0	0	0	0	0	0	0	0	0	8	0.0591191	0	0	0	0	0	0	0	0
New.CleanUp.ReferenceOTU1027	k__Bacteria; p__Proteobacteria; c__Gammaproteobacteria; o__Oceanospirillales; f__Endozoicimonaceae; g__; s__	0	0	0	0	0	0	0	0	0	0	0	0	0	0	0	0	2	0.0157208	0	0	0	0	0	0	0	0	0	0	0	0	3	0.0227015	0	0	0	0	0	0
New.CleanUp.ReferenceOTU1028	k__Bacteria; p__Proteobacteria; c__Gammaproteobacteria; o__Oceanospirillales; f__Endozoicimonaceae; g__; s__	0	0	0	0	0	0	0	0	0	0	0	0	0	0	0	0	2	0.0157208	0	0	3	0.0136855	0	0	0	0	0	0	2	0.0147798	1	0.00756716	1	0.00664938	0	0	0	0
New.CleanUp.ReferenceOTU1029	k__Bacteria; p__Proteobacteria; c__Gammaproteobacteria; o__Oceanospirillales; f__Endozoicimonaceae; g__; s__	0	0	0	0	0	0	0	0	0	0	0	0	0	0	0	0	0	0	1	0.0097924	3	0.0136855	0	0	0	0	1	0.0121625	1	0.00738989	1	0.00756716	5	0.0332469	0	0	1	0.0062135
New.CleanUp.ReferenceOTU1031	k__Bacteria; p__Proteobacteria; c__Alphaproteobacteria; o__Rhodobacterales; f__Rhodobacteraceae; g__; s__	0	0	0	0	0	0	0	0	0	0	0	0	0	0	1	0.0088129	0	0	0	0	0	0	0	0	0	0	5	0.0608125	0	0	0	0	0	0	0	0	0	0
New.CleanUp.ReferenceOTU1036	k__Bacteria; p__Proteobacteria; c__Gammaproteobacteria; o__Oceanospirillales; f__Endozoicimonaceae; g__; s__	0	0	2	0.0243339	0	0	0	0	0	0	0	0	2	0.0228232	0	0	15	0.117906	12	0.117509	30	0.136855	1	0.0116293	2	0.0205149	4	0.04865	9	0.066509	12	0.0908059	14	0.0930913	20	0.0763446	10	0.062135
New.CleanUp.ReferenceOTU1049	k__Bacteria; p__Proteobacteria; c__Gammaproteobacteria; o__Oceanospirillales; f__Endozoicimonaceae; g__; s__	0	0	0	0	0	0	0	0	0	0	0	0	0	0	0	0	0	0	0	0	1	0.00456184	0	0	0	0	0	0	1	0.00738989	0	0	0	0	1	0.00381723	1	0.0062135
New.CleanUp.ReferenceOTU1050	k__Bacteria; p__Cyanobacteria; c__Chloroplast; o__Stramenopiles; f__; g__; s__	0	0	0	0	0	0	0	0	0	0	0	0	0	0	0	0	0	0	0	0	0	0	0	0	0	0	0	0	0	0	3	0.0227015	0	0	0	0	0	0
New.CleanUp.ReferenceOTU1054	k__Bacteria; p__Proteobacteria; c__Gammaproteobacteria; o__Oceanospirillales; f__Endozoicimonaceae; g__; s__	5	0.0411692	10	0.121669	0	0	0	0	0	0	0	0	2	0.0228232	0	0	5	0.039302	7	0.0685468	12	0.054742	0	0	0	0	1	0.0121625	2	0.0147798	8	0.0605373	6	0.0398963	0	0	9	0.0559215
New.CleanUp.ReferenceOTU1057	k__Bacteria; p__Proteobacteria; c__Alphaproteobacteria; o__Rhodobacterales; f__Rhodobacteraceae	0	0	0	0	0	0	0	0	0	0	0	0	0	0	0	0	0	0	0	0	1	0.00456184	0	0	0	0	12	0.14595	1	0.00738989	0	0	0	0	0	0	0	0
New.CleanUp.ReferenceOTU1060	k__Bacteria; p__Proteobacteria; c__Gammaproteobacteria; o__Oceanospirillales; f__Endozoicimonaceae; g__; s__	0	0	0	0	0	0	0	0	0	0	0	0	0	0	0	0	4	0.0314416	1	0.0097924	1	0.00456184	0	0	0	0	0	0	0	0	2	0.0151343	0	0	0	0	1	0.0062135
New.CleanUp.ReferenceOTU1062	k__Bacteria; p__Proteobacteria; c__Alphaproteobacteria; o__Rhodobacterales; f__Rhodobacteraceae; g__; s__	0	0	0	0	0	0	0	0	0	0	0	0	0	0	0	0	0	0	0	0	0	0	0	0	1	0.0102575	0	0	1	0.00738989	0	0	0	0	0	0	0	0
New.CleanUp.ReferenceOTU1064	k__Bacteria; p__Proteobacteria; c__Gammaproteobacteria; o__Oceanospirillales; f__Endozoicimonaceae; g__; s__	0	0	0	0	0	0	0	0	0	0	0	0	0	0	0	0	0	0	0	0	2	0.00912367	0	0	0	0	0	0	0	0	0	0	0	0	1	0.00381723	0	0
New.CleanUp.ReferenceOTU1067	k__Bacteria; p__Proteobacteria; c__Gammaproteobacteria; o__Oceanospirillales; f__Endozoicimonaceae; g__; s__	0	0	0	0	0	0	0	0	0	0	0	0	0	0	1	0.0088129	1	0.0078604	1	0.0097924	1	0.00456184	0	0	0	0	0	0	0	0	2	0.0151343	1	0.00664938	0	0	0	0
New.CleanUp.ReferenceOTU1076	k__Bacteria; p__Proteobacteria; c__Gammaproteobacteria; o__Legionellales; f__Francisellaceae; g__; s__	0	0	0	0	0	0	0	0	0	0	0	0	0	0	0	0	0	0	0	0	0	0	0	0	0	0	0	0	1	0.00738989	0	0	0	0	1	0.00381723	0	0
New.CleanUp.ReferenceOTU1082	k__Bacteria; p__Proteobacteria; c__Alphaproteobacteria; o__Caulobacterales; f__Caulobacteraceae; g__; s__	2	0.0164677	0	0	0	0	0	0	0	0	0	0	1	0.0114116	0	0	0	0	0	0	0	0	0	0	0	0	0	0	0	0	0	0	0	0	0	0	0	0
New.CleanUp.ReferenceOTU1083	k__Bacteria; p__Proteobacteria; c__Gammaproteobacteria; o__Oceanospirillales; f__Endozoicimonaceae; g__; s__	0	0	1	0.0121669	0	0	0	0	0	0	0	0	0	0	0	0	1	0.0078604	0	0	2	0.00912367	0	0	0	0	0	0	0	0	0	0	0	0	2	0.00763446	2	0.012427
New.CleanUp.ReferenceOTU1087	k__Bacteria; p__Proteobacteria; c__Gammaproteobacteria; o__Oceanospirillales; f__Endozoicimonaceae; g__; s__	0	0	0	0	0	0	0	0	0	0	0	0	1	0.0114116	0	0	0	0	0	0	0	0	0	0	0	0	0	0	3	0.0221697	0	0	0	0	0	0	0	0
New.CleanUp.ReferenceOTU1089	k__Bacteria; p__Proteobacteria; c__Gammaproteobacteria; o__Oceanospirillales; f__Endozoicimonaceae; g__; s__	1	0.00823384	0	0	0	0	0	0	0	0	0	0	0	0	0	0	4	0.0314416	0	0	1	0.00456184	0	0	0	0	0	0	0	0	2	0.0151343	1	0.00664938	0	0	0	0
New.CleanUp.ReferenceOTU1091	Unassigned	0	0	0	0	2	0.0251889	0	0	0	0	0	0	0	0	0	0	0	0	0	0	0	0	0	0	0	0	0	0	0	0	0	0	0	0	0	0	0	0
New.CleanUp.ReferenceOTU1094	k__Bacteria; p__Proteobacteria; c__Gammaproteobacteria; o__Oceanospirillales; f__Endozoicimonaceae; g__; s__	1	0.00823384	0	0	0	0	0	0	0	0	0	0	0	0	0	0	0	0	1	0.0097924	0	0	0	0	0	0	0	0	0	0	0	0	0	0	0	0	0	0
New.CleanUp.ReferenceOTU1097	k__Bacteria; p__Proteobacteria; c__Alphaproteobacteria; o__Rhodobacterales; f__Rhodobacteraceae; g__; s__	0	0	0	0	0	0	0	0	0	0	0	0	0	0	0	0	0	0	0	0	0	0	0	0	0	0	6	0.0729749	0	0	0	0	0	0	0	0	0	0
New.CleanUp.ReferenceOTU1101	k__Bacteria; p__Proteobacteria; c__Gammaproteobacteria; o__Oceanospirillales; f__Endozoicimonaceae; g__; s__	0	0	0	0	0	0	0	0	0	0	0	0	0	0	0	0	0	0	1	0.0097924	1	0.00456184	0	0	0	0	0	0	0	0	0	0	1	0.00664938	0	0	0	0
New.CleanUp.ReferenceOTU1112	k__Bacteria; p__Firmicutes; c__Clostridia; o__Clostridiales; f__Lachnospiraceae; g__; s__	0	0	0	0	0	0	0	0	0	0	0	0	0	0	0	0	0	0	0	0	0	0	0	0	0	0	0	0	5	0.0369495	0	0	0	0	0	0	0	0
New.CleanUp.ReferenceOTU1118	k__Bacteria; p__Proteobacteria; c__Alphaproteobacteria; o__Ellin329; f__; g__; s__	0	0	0	0	0	0	0	0	0	0	0	0	0	0	2	0.0176258	0	0	0	0	0	0	0	0	0	0	0	0	0	0	0	0	0	0	0	0	0	0
New.CleanUp.ReferenceOTU1119	k__Bacteria; p__Proteobacteria; c__Alphaproteobacteria; o__Ellin329; f__; g__; s__	2	0.0164677	0	0	0	0	1	0.0112473	4	0.0425804	0	0	1	0.0114116	1	0.0088129	0	0	0	0	0	0	0	0	0	0	0	0	0	0	0	0	0	0	0	0	0	0
New.CleanUp.ReferenceOTU1124	k__Bacteria; p__Proteobacteria; c__Alphaproteobacteria; o__Rhodospirillales; f__Rhodospirillaceae; g__; s__	0	0	0	0	0	0	0	0	0	0	1	0.0128518	0	0	0	0	0	0	0	0	0	0	0	0	1	0.0102575	0	0	0	0	0	0	0	0	0	0	0	0
New.CleanUp.ReferenceOTU1125	k__Bacteria; p__Proteobacteria; c__Gammaproteobacteria; o__Oceanospirillales; f__Endozoicimonaceae; g__; s__	0	0	1	0.0121669	0	0	0	0	0	0	0	0	1	0.0114116	0	0	1	0.0078604	0	0	0	0	0	0	0	0	0	0	0	0	0	0	0	0	1	0.00381723	1	0.0062135
New.CleanUp.ReferenceOTU1126	k__Bacteria; p__Proteobacteria; c__Gammaproteobacteria; o__Oceanospirillales; f__Endozoicimonaceae; g__; s__	0	0	0	0	0	0	0	0	0	0	0	0	0	0	0	0	0	0	0	0	6	0.027371	0	0	0	0	0	0	3	0.0221697	0	0	0	0	3	0.0114517	2	0.012427
New.CleanUp.ReferenceOTU1127	k__Bacteria; p__Cyanobacteria; c__Synechococcophycideae; o__Pseudanabaenales; f__Pseudanabaenaceae; g__; s__	0	0	0	0	0	0	0	0	0	0	0	0	0	0	0	0	0	0	0	0	0	0	0	0	0	0	0	0	2	0.0147798	0	0	0	0	0	0	0	0
New.CleanUp.ReferenceOTU1130	Unassigned	1	0.00823384	1	0.0121669	0	0	0	0	0	0	0	0	0	0	0	0	0	0	0	0	0	0	0	0	0	0	0	0	0	0	0	0	0	0	0	0	0	0
New.CleanUp.ReferenceOTU1135	k__Bacteria; p__Proteobacteria; c__Alphaproteobacteria; o__Ellin329; f__; g__; s__	0	0	0	0	0	0	1	0.0112473	3	0.0319353	2	0.0257036	2	0.0228232	2	0.0176258	0	0	0	0	0	0	0	0	0	0	0	0	0	0	0	0	0	0	0	0	0	0
New.CleanUp.ReferenceOTU1137	k__Bacteria; p__Proteobacteria; c__Alphaproteobacteria; o__Ellin329; f__; g__; s__	0	0	0	0	1	0.0125945	0	0	1	0.0106451	0	0	0	0	0	0	0	0	0	0	0	0	0	0	1	0.0102575	0	0	0	0	0	0	0	0	0	0	0	0
New.CleanUp.ReferenceOTU1141	k__Bacteria; p__Proteobacteria; c__Gammaproteobacteria; o__Oceanospirillales; f__Endozoicimonaceae; g__; s__	0	0	0	0	0	0	0	0	0	0	0	0	0	0	0	0	0	0	0	0	0	0	0	0	0	0	1	0.0121625	0	0	1	0.00756716	0	0	3	0.0114517	0	0
New.CleanUp.ReferenceOTU1142	k__Bacteria; p__Proteobacteria; c__Alphaproteobacteria; o__Rhodobacterales; f__Rhodobacteraceae; g__; s__	0	0	0	0	0	0	0	0	0	0	0	0	0	0	0	0	0	0	0	0	0	0	0	0	0	0	0	0	2	0.0147798	0	0	0	0	0	0	0	0
New.CleanUp.ReferenceOTU1149	k__Bacteria; p__Proteobacteria; c__Gammaproteobacteria; o__Oceanospirillales; f__Endozoicimonaceae; g__; s__	2	0.0164677	7	0.0851685	0	0	0	0	0	0	0	0	0	0	0	0	1	0.0078604	1	0.0097924	9	0.0410565	0	0	1	0.0102575	0	0	5	0.0369495	1	0.00756716	0	0	0	0	8	0.049708
New.CleanUp.ReferenceOTU1156	k__Bacteria; p__Bacteroidetes; c__[Saprospirae]; o__[Saprospirales]; f__Chitinophagaceae; g__Sediminibacterium; s__	0	0	0	0	0	0	0	0	1	0.0106451	0	0	1	0.0114116	1	0.0088129	0	0	0	0	0	0	0	0	0	0	0	0	0	0	0	0	0	0	0	0	0	0
New.CleanUp.ReferenceOTU1161	k__Bacteria; p__Proteobacteria; c__Alphaproteobacteria; o__Ellin329; f__; g__; s__	0	0	0	0	1	0.0125945	1	0.0112473	0	0	1	0.0128518	0	0	0	0	0	0	0	0	0	0	0	0	0	0	0	0	0	0	0	0	0	0	0	0	0	0
New.CleanUp.ReferenceOTU1162	k__Bacteria; p__Proteobacteria; c__Alphaproteobacteria; o__Sphingomonadales; f__Sphingomonadaceae; g__Sphingobium; s__	0	0	0	0	0	0	0	0	0	0	0	0	0	0	0	0	0	0	1	0.0097924	1	0.00456184	0	0	0	0	0	0	0	0	0	0	0	0	0	0	0	0
New.CleanUp.ReferenceOTU1165	k__Bacteria; p__Proteobacteria; c__Gammaproteobacteria; o__Oceanospirillales; f__Endozoicimonaceae; g__; s__	0	0	0	0	0	0	0	0	0	0	0	0	0	0	0	0	3	0.0235812	2	0.0195848	2	0.00912367	0	0	0	0	0	0	0	0	0	0	2	0.0132988	0	0	1	0.0062135
New.CleanUp.ReferenceOTU1170	k__Bacteria; p__Bacteroidetes; c__[Saprospirae]; o__[Saprospirales]; f__Chitinophagaceae; g__Sediminibacterium; s__	0	0	0	0	0	0	1	0.0112473	0	0	0	0	1	0.0114116	1	0.0088129	0	0	0	0	0	0	0	0	0	0	0	0	0	0	0	0	0	0	0	0	0	0
New.CleanUp.ReferenceOTU1171	k__Bacteria; p__Proteobacteria; c__Alphaproteobacteria; o__Rhodobacterales; f__Rhodobacteraceae; g__Ruegeria; s__	0	0	0	0	0	0	0	0	0	0	0	0	0	0	1	0.0088129	0	0	0	0	0	0	0	0	0	0	1	0.0121625	0	0	0	0	0	0	0	0	0	0
New.CleanUp.ReferenceOTU1173	k__Bacteria; p__Proteobacteria; c__Alphaproteobacteria; o__Ellin329; f__; g__; s__	0	0	0	0	0	0	0	0	0	0	1	0.0128518	1	0.0114116	0	0	0	0	0	0	0	0	0	0	0	0	0	0	0	0	0	0	0	0	0	0	0	0
New.CleanUp.ReferenceOTU1174	Unassigned	4	0.0329354	0	0	1	0.0125945	4	0.0449893	2	0.0212902	2	0.0257036	0	0	5	0.0440645	0	0	0	0	0	0	0	0	0	0	0	0	0	0	0	0	0	0	0	0	0	0
New.CleanUp.ReferenceOTU1177	k__Bacteria; p__Proteobacteria; c__Alphaproteobacteria; o__Ellin329; f__; g__; s__	8	0.0658707	0	0	5	0.0629723	18	0.202452	17	0.180967	13	0.167074	5	0.0570581	17	0.149819	0	0	0	0	0	0	0	0	0	0	0	0	0	0	0	0	0	0	0	0	0	0
New.CleanUp.ReferenceOTU1179	k__Bacteria; p__Proteobacteria; c__Deltaproteobacteria; o__Myxococcales; f__OM27; g__; s__	0	0	0	0	0	0	0	0	0	0	0	0	0	0	0	0	0	0	0	0	2	0.00912367	0	0	0	0	0	0	0	0	0	0	0	0	0	0	0	0
New.CleanUp.ReferenceOTU1180	k__Bacteria; p__Bacteroidetes; c__[Saprospirae]; o__[Saprospirales]; f__Chitinophagaceae; g__; s__	0	0	0	0	0	0	3	0.033742	1	0.0106451	0	0	0	0	0	0	0	0	0	0	0	0	0	0	0	0	0	0	0	0	0	0	0	0	0	0	0	0
New.CleanUp.ReferenceOTU1187	k__Bacteria; p__Proteobacteria; c__Alphaproteobacteria; o__Rhodobacterales; f__Rhodobacteraceae; g__; s__	0	0	0	0	0	0	0	0	0	0	0	0	0	0	0	0	0	0	0	0	0	0	0	0	0	0	2	0.024325	0	0	0	0	0	0	0	0	0	0
New.CleanUp.ReferenceOTU1192	k__Bacteria; p__Cyanobacteria; c__4C0d-2; o__MLE1-12; f__; g__; s__	0	0	0	0	1	0.0125945	0	0	1	0.0106451	0	0	1	0.0114116	1	0.0088129	0	0	0	0	0	0	0	0	0	0	0	0	0	0	0	0	0	0	0	0	0	0
New.CleanUp.ReferenceOTU1195	k__Bacteria; p__Proteobacteria; c__Alphaproteobacteria; o__Rhizobiales; f__Bradyrhizobiaceae; g__Bradyrhizobium; s__	0	0	0	0	0	0	0	0	1	0.0106451	0	0	0	0	0	0	0	0	0	0	0	0	0	0	1	0.0102575	0	0	0	0	0	0	0	0	0	0	0	0
New.CleanUp.ReferenceOTU1196	k__Bacteria; p__Proteobacteria; c__Alphaproteobacteria; o__Kiloniellales; f__; g__; s__	0	0	0	0	0	0	0	0	0	0	0	0	0	0	0	0	0	0	0	0	0	0	0	0	0	0	0	0	2	0.0147798	0	0	0	0	0	0	0	0
New.CleanUp.ReferenceOTU1199	k__Bacteria; p__Proteobacteria; c__Alphaproteobacteria; o__Rhizobiales; f__Methylocystaceae; g__Methylosinus; s__	0	0	0	0	1	0.0125945	3	0.033742	14	0.149031	0	0	0	0	0	0	0	0	0	0	0	0	0	0	0	0	0	0	0	0	0	0	0	0	0	0	0	0
New.CleanUp.ReferenceOTU1200	k__Bacteria; p__Proteobacteria; c__Alphaproteobacteria; o__Caulobacterales; f__Caulobacteraceae; g__; s__	0	0	0	0	1	0.0125945	0	0	0	0	0	0	1	0.0114116	0	0	0	0	0	0	0	0	0	0	0	0	0	0	0	0	0	0	0	0	0	0	0	0
New.CleanUp.ReferenceOTU1202	k__Bacteria; p__Proteobacteria; c__Gammaproteobacteria; o__Oceanospirillales; f__Endozoicimonaceae; g__; s__	0	0	0	0	0	0	0	0	0	0	0	0	0	0	0	0	0	0	1	0.0097924	0	0	0	0	0	0	0	0	0	0	0	0	1	0.00664938	0	0	0	0
New.CleanUp.ReferenceOTU1207	k__Bacteria; p__Proteobacteria; c__Alphaproteobacteria; o__Rhodobacterales; f__Rhodobacteraceae; g__; s__	0	0	0	0	0	0	0	0	0	0	0	0	0	0	0	0	0	0	0	0	0	0	0	0	2	0.0205149	2	0.024325	0	0	0	0	0	0	0	0	0	0
New.CleanUp.ReferenceOTU1208	k__Bacteria; p__Proteobacteria; c__Alphaproteobacteria; o__Rhodobacterales; f__Rhodobacteraceae; g__; s__	0	0	0	0	0	0	0	0	0	0	0	0	0	0	0	0	0	0	0	0	0	0	0	0	0	0	0	0	2	0.0147798	0	0	0	0	0	0	0	0
New.CleanUp.ReferenceOTU1210	Unassigned	0	0	0	0	0	0	0	0	0	0	0	0	0	0	0	0	0	0	0	0	0	0	0	0	0	0	0	0	2	0.0147798	0	0	0	0	0	0	0	0
New.CleanUp.ReferenceOTU1215	k__Bacteria; p__Proteobacteria; c__Alphaproteobacteria; o__Rhodobacterales; f__Rhodobacteraceae	0	0	0	0	0	0	0	0	0	0	0	0	0	0	0	0	0	0	0	0	0	0	0	0	0	0	2	0.024325	0	0	0	0	0	0	0	0	0	0
New.CleanUp.ReferenceOTU1217	k__Bacteria; p__Proteobacteria; c__Gammaproteobacteria; o__Oceanospirillales; f__Endozoicimonaceae; g__; s__	0	0	1	0.0121669	0	0	0	0	0	0	0	0	0	0	0	0	1	0.0078604	0	0	2	0.00912367	0	0	0	0	0	0	1	0.00738989	5	0.0378358	2	0.0132988	0	0	1	0.0062135
New.CleanUp.ReferenceOTU1218	k__Bacteria; p__Proteobacteria; c__Alphaproteobacteria; o__Rhodobacterales; f__Rhodobacteraceae; g__; s__	0	0	0	0	0	0	0	0	0	0	0	0	0	0	0	0	0	0	0	0	0	0	0	0	0	0	2	0.024325	0	0	0	0	0	0	0	0	0	0
New.CleanUp.ReferenceOTU1222	Unassigned	1	0.00823384	0	0	0	0	0	0	0	0	0	0	1	0.0114116	0	0	1	0.0078604	1	0.0097924	0	0	0	0	0	0	0	0	0	0	1	0.00756716	0	0	0	0	0	0
New.CleanUp.ReferenceOTU1225	k__Bacteria; p__Proteobacteria; c__Gammaproteobacteria; o__Oceanospirillales; f__Endozoicimonaceae; g__; s__	0	0	2	0.0243339	0	0	0	0	0	0	0	0	0	0	0	0	2	0.0157208	0	0	4	0.0182473	0	0	0	0	0	0	0	0	3	0.0227015	1	0.00664938	22	0.0839791	4	0.024854
New.CleanUp.ReferenceOTU1228	k__Bacteria; p__Proteobacteria; c__Gammaproteobacteria; o__Oceanospirillales; f__Endozoicimonaceae; g__; s__	0	0	0	0	0	0	0	0	0	0	0	0	0	0	0	0	0	0	2	0.0195848	1	0.00456184	0	0	0	0	0	0	0	0	1	0.00756716	4	0.0265975	0	0	2	0.012427
New.CleanUp.ReferenceOTU1229	k__Bacteria; p__Cyanobacteria; c__Chloroplast; o__Stramenopiles; f__; g__; s__	0	0	0	0	0	0	0	0	0	0	0	0	0	0	0	0	0	0	0	0	0	0	0	0	0	0	0	0	2	0.0147798	0	0	0	0	0	0	0	0
New.CleanUp.ReferenceOTU1233	k__Bacteria; p__Proteobacteria; c__Alphaproteobacteria; o__Rhodobacterales; f__Rhodobacteraceae; g__; s__	0	0	0	0	0	0	0	0	0	0	0	0	0	0	0	0	0	0	0	0	0	0	0	0	0	0	2	0.024325	0	0	0	0	0	0	0	0	0	0
New.CleanUp.ReferenceOTU1235	k__Bacteria; p__Proteobacteria; c__Gammaproteobacteria; o__Oceanospirillales; f__Endozoicimonaceae; g__; s__	0	0	0	0	0	0	0	0	0	0	0	0	0	0	0	0	0	0	0	0	1	0.00456184	0	0	0	0	0	0	0	0	0	0	0	0	0	0	1	0.0062135
New.CleanUp.ReferenceOTU1237	k__Bacteria; p__Proteobacteria; c__Alphaproteobacteria; o__Rhodobacterales; f__Rhodobacteraceae; g__; s__	0	0	0	0	0	0	0	0	0	0	0	0	0	0	0	0	0	0	0	0	0	0	0	0	0	0	8	0.0972999	0	0	0	0	0	0	0	0	0	0
New.CleanUp.ReferenceOTU1238	k__Bacteria; p__Proteobacteria; c__Alphaproteobacteria; o__Rhodobacterales; f__Rhodobacteraceae	0	0	0	0	0	0	0	0	0	0	0	0	0	0	0	0	0	0	0	0	0	0	0	0	0	0	1	0.0121625	1	0.00738989	0	0	0	0	0	0	0	0
New.CleanUp.ReferenceOTU1240	k__Bacteria; p__Proteobacteria; c__Alphaproteobacteria; o__Rhodobacterales; f__Rhodobacteraceae; g__; s__	0	0	0	0	0	0	0	0	0	0	0	0	0	0	0	0	0	0	0	0	0	0	0	0	0	0	2	0.024325	0	0	0	0	0	0	0	0	0	0
New.CleanUp.ReferenceOTU1241	k__Bacteria; p__Proteobacteria; c__Gammaproteobacteria; o__Xanthomonadales; f__Sinobacteraceae; g__Nevskia; s__ramosa	0	0	0	0	0	0	1	0.0112473	0	0	0	0	0	0	0	0	0	0	0	0	0	0	0	0	0	0	0	0	1	0.00738989	0	0	0	0	0	0	0	0
New.CleanUp.ReferenceOTU1243	k__Bacteria; p__Proteobacteria; c__Gammaproteobacteria; o__Oceanospirillales; f__Endozoicimonaceae; g__; s__	0	0	0	0	0	0	0	0	0	0	0	0	0	0	0	0	0	0	0	0	0	0	0	0	0	0	0	0	0	0	1	0.00756716	0	0	1	0.00381723	0	0
New.CleanUp.ReferenceOTU1249	k__Bacteria; p__Proteobacteria; c__Gammaproteobacteria; o__Oceanospirillales; f__; g__; s__	0	0	0	0	0	0	0	0	0	0	0	0	0	0	0	0	0	0	1	0.0097924	0	0	0	0	0	0	0	0	0	0	0	0	1	0.00664938	0	0	0	0
New.CleanUp.ReferenceOTU1257	k__Bacteria; p__Proteobacteria; c__Gammaproteobacteria; o__Oceanospirillales; f__Endozoicimonaceae; g__; s__	0	0	0	0	0	0	0	0	0	0	0	0	0	0	1	0.0088129	0	0	1	0.0097924	1	0.00456184	0	0	0	0	0	0	0	0	0	0	1	0.00664938	0	0	1	0.0062135
New.CleanUp.ReferenceOTU1258	k__Bacteria; p__Proteobacteria; c__Gammaproteobacteria; o__Oceanospirillales; f__Endozoicimonaceae; g__; s__	0	0	0	0	0	0	0	0	0	0	0	0	0	0	0	0	0	0	0	0	2	0.00912367	0	0	0	0	0	0	0	0	0	0	0	0	1	0.00381723	0	0
New.CleanUp.ReferenceOTU1260	k__Bacteria; p__Proteobacteria; c__Gammaproteobacteria; o__Alteromonadales; f__Alteromonadaceae	0	0	0	0	0	0	0	0	0	0	0	0	0	0	0	0	0	0	0	0	0	0	0	0	0	0	0	0	4	0.0295596	0	0	0	0	0	0	0	0
New.CleanUp.ReferenceOTU1262	k__Bacteria; p__Proteobacteria; c__Gammaproteobacteria; o__Oceanospirillales; f__Endozoicimonaceae; g__; s__	0	0	1	0.0121669	0	0	0	0	0	0	0	0	0	0	0	0	0	0	4	0.0391696	9	0.0410565	0	0	0	0	1	0.0121625	0	0	2	0.0151343	4	0.0265975	8	0.0305378	10	0.062135
New.CleanUp.ReferenceOTU1265	k__Bacteria; p__Proteobacteria; c__Gammaproteobacteria; o__Oceanospirillales; f__Endozoicimonaceae; g__; s__	0	0	1	0.0121669	0	0	0	0	0	0	0	0	0	0	0	0	0	0	0	0	1	0.00456184	0	0	0	0	0	0	0	0	1	0.00756716	0	0	0	0	1	0.0062135
New.CleanUp.ReferenceOTU1267	Unassigned	0	0	0	0	0	0	0	0	0	0	0	0	0	0	0	0	0	0	0	0	0	0	0	0	0	0	0	0	7	0.0517292	0	0	0	0	0	0	0	0
New.CleanUp.ReferenceOTU1269	k__Bacteria; p__Proteobacteria; c__Alphaproteobacteria; o__Rhodobacterales; f__Rhodobacteraceae; g__; s__	0	0	0	0	0	0	0	0	0	0	0	0	0	0	0	0	0	0	0	0	0	0	0	0	0	0	2	0.024325	1	0.00738989	0	0	0	0	0	0	0	0
New.CleanUp.ReferenceOTU1275	k__Bacteria; p__Proteobacteria; c__Alphaproteobacteria; o__Rhodobacterales; f__Rhodobacteraceae; g__; s__	0	0	0	0	0	0	0	0	0	0	0	0	0	0	0	0	0	0	0	0	0	0	0	0	3	0.0307724	0	0	0	0	0	0	0	0	0	0	0	0
New.CleanUp.ReferenceOTU1277	k__Bacteria; p__Proteobacteria; c__Gammaproteobacteria; o__Oceanospirillales; f__Endozoicimonaceae; g__; s__	0	0	1	0.0121669	0	0	0	0	0	0	0	0	0	0	0	0	0	0	1	0.0097924	8	0.0364947	0	0	0	0	2	0.024325	0	0	2	0.0151343	2	0.0132988	5	0.0190862	4	0.024854
New.CleanUp.ReferenceOTU1278	k__Bacteria; p__Proteobacteria; c__Gammaproteobacteria; o__Oceanospirillales; f__Endozoicimonaceae; g__; s__	0	0	0	0	0	0	0	0	0	0	0	0	0	0	0	0	0	0	0	0	3	0.0136855	0	0	0	0	0	0	0	0	0	0	0	0	8	0.0305378	2	0.012427
New.CleanUp.ReferenceOTU1283	k__Bacteria; p__Proteobacteria; c__Alphaproteobacteria; o__Ellin329; f__; g__; s__	0	0	0	0	0	0	0	0	1	0.0106451	0	0	0	0	1	0.0088129	0	0	0	0	0	0	0	0	1	0.0102575	0	0	0	0	0	0	0	0	0	0	0	0
New.CleanUp.ReferenceOTU1290	k__Bacteria; p__Proteobacteria; c__Alphaproteobacteria; o__Rhodobacterales; f__Rhodobacteraceae; g__; s__	0	0	0	0	0	0	0	0	0	0	0	0	0	0	0	0	0	0	0	0	0	0	0	0	2	0.0205149	2	0.024325	0	0	0	0	0	0	0	0	0	0
New.CleanUp.ReferenceOTU1296	k__Bacteria; p__Proteobacteria; c__Alphaproteobacteria; o__Rhodobacterales; f__Rhodobacteraceae; g__; s__	0	0	0	0	0	0	0	0	0	0	0	0	0	0	0	0	0	0	0	0	0	0	0	0	21	0.215407	0	0	0	0	0	0	0	0	0	0	0	0
New.CleanUp.ReferenceOTU1300	k__Bacteria; p__Proteobacteria; c__Alphaproteobacteria; o__Rhizobiales; f__Hyphomicrobiaceae; g__Hyphomicrobium; s__	14	0.115274	0	0	16	0.201511	5	0.0562366	10	0.106451	2	0.0257036	4	0.0456465	26	0.229135	0	0	0	0	0	0	0	0	0	0	0	0	0	0	0	0	0	0	0	0	0	0
New.CleanUp.ReferenceOTU1301	k__Bacteria; p__Proteobacteria; c__Gammaproteobacteria; o__Oceanospirillales; f__Endozoicimonaceae; g__; s__	0	0	0	0	0	0	0	0	0	0	0	0	0	0	0	0	0	0	0	0	1	0.00456184	0	0	0	0	0	0	0	0	0	0	1	0.00664938	0	0	0	0
New.CleanUp.ReferenceOTU1306	Unassigned	0	0	0	0	0	0	0	0	0	0	0	0	1	0.0114116	0	0	0	0	0	0	0	0	0	0	1	0.0102575	0	0	0	0	0	0	0	0	0	0	0	0
New.CleanUp.ReferenceOTU1307	k__Bacteria; p__Proteobacteria; c__Gammaproteobacteria; o__Oceanospirillales; f__Endozoicimonaceae; g__; s__	0	0	0	0	0	0	0	0	0	0	0	0	0	0	0	0	1	0.0078604	0	0	1	0.00456184	0	0	0	0	0	0	0	0	0	0	0	0	0	0	1	0.0062135
New.CleanUp.ReferenceOTU1310	k__Bacteria; p__Proteobacteria; c__Alphaproteobacteria; o__Rhizobiales; f__Bradyrhizobiaceae; g__Bradyrhizobium; s__	0	0	0	0	0	0	0	0	1	0.0106451	1	0.0128518	0	0	1	0.0088129	0	0	0	0	0	0	0	0	0	0	0	0	0	0	0	0	0	0	0	0	0	0
New.CleanUp.ReferenceOTU1313	k__Bacteria; p__Proteobacteria; c__Gammaproteobacteria; o__Oceanospirillales; f__Endozoicimonaceae; g__; s__	1	0.00823384	1	0.0121669	0	0	0	0	0	0	0	0	0	0	0	0	2	0.0157208	2	0.0195848	1	0.00456184	0	0	1	0.0102575	0	0	2	0.0147798	0	0	2	0.0132988	2	0.00763446	0	0
New.CleanUp.ReferenceOTU1316	k__Bacteria; p__Proteobacteria; c__Gammaproteobacteria; o__Oceanospirillales; f__Endozoicimonaceae; g__; s__	0	0	1	0.0121669	0	0	0	0	0	0	0	0	1	0.0114116	0	0	0	0	0	0	0	0	0	0	0	0	0	0	0	0	1	0.00756716	1	0.00664938	0	0	0	0
New.CleanUp.ReferenceOTU1323	k__Bacteria; p__Proteobacteria; c__Alphaproteobacteria; o__Rickettsiales; f__; g__; s__	1	0.00823384	0	0	1	0.0125945	0	0	0	0	0	0	3	0.0342349	0	0	0	0	0	0	0	0	0	0	0	0	0	0	0	0	0	0	0	0	0	0	0	0
New.CleanUp.ReferenceOTU1324	k__Bacteria; p__Proteobacteria; c__Gammaproteobacteria; o__Oceanospirillales; f__Endozoicimonaceae; g__; s__	4	0.0329354	0	0	0	0	0	0	0	0	0	0	0	0	0	0	2	0.0157208	3	0.0293772	0	0	0	0	0	0	0	0	0	0	1	0.00756716	3	0.0199481	0	0	0	0
New.CleanUp.ReferenceOTU1330	Unassigned	1	0.00823384	0	0	1	0.0125945	0	0	1	0.0106451	1	0.0128518	0	0	1	0.0088129	0	0	0	0	0	0	0	0	0	0	0	0	0	0	0	0	0	0	0	0	0	0
New.CleanUp.ReferenceOTU1331	k__Bacteria; p__Proteobacteria; c__Alphaproteobacteria; o__Caulobacterales; f__Caulobacteraceae; g__; s__	0	0	0	0	0	0	0	0	0	0	0	0	1	0.0114116	0	0	0	0	0	0	2	0.00912367	0	0	0	0	0	0	3	0.0221697	0	0	1	0.00664938	0	0	0	0
New.CleanUp.ReferenceOTU1332	Unassigned	0	0	0	0	0	0	0	0	1	0.0106451	1	0.0128518	1	0.0114116	0	0	0	0	0	0	0	0	0	0	0	0	0	0	0	0	0	0	0	0	0	0	0	0
New.CleanUp.ReferenceOTU1334	k__Bacteria; p__Proteobacteria; c__Alphaproteobacteria; o__Caulobacterales; f__Caulobacteraceae; g__; s__	0	0	0	0	0	0	0	0	0	0	0	0	1	0.0114116	0	0	0	0	0	0	0	0	0	0	0	0	0	0	4	0.0295596	0	0	0	0	0	0	0	0
New.CleanUp.ReferenceOTU1337	k__Bacteria; p__Proteobacteria; c__Alphaproteobacteria; o__Rhodobacterales; f__Rhodobacteraceae	0	0	0	0	0	0	0	0	0	0	0	0	0	0	0	0	0	0	0	0	0	0	0	0	0	0	1	0.0121625	1	0.00738989	0	0	0	0	0	0	0	0
New.CleanUp.ReferenceOTU1338	k__Bacteria; p__Proteobacteria; c__Betaproteobacteria; o__Burkholderiales; f__Oxalobacteraceae; g__; s__	0	0	0	0	0	0	0	0	0	0	0	0	0	0	0	0	0	0	0	0	0	0	0	0	0	0	0	0	4	0.0295596	0	0	0	0	0	0	0	0
New.CleanUp.ReferenceOTU1340	k__Bacteria; p__Proteobacteria; c__Alphaproteobacteria; o__Ellin329; f__; g__; s__	0	0	0	0	1	0.0125945	1	0.0112473	0	0	3	0.0385555	1	0.0114116	0	0	0	0	0	0	0	0	0	0	1	0.0102575	0	0	0	0	0	0	0	0	0	0	0	0
New.CleanUp.ReferenceOTU1342	k__Bacteria; p__Proteobacteria; c__Alphaproteobacteria; o__Rhodobacterales; f__Rhodobacteraceae	0	0	0	0	0	0	0	0	0	0	0	0	0	0	0	0	0	0	0	0	0	0	0	0	0	0	2	0.024325	0	0	0	0	0	0	0	0	0	0
New.CleanUp.ReferenceOTU1345	k__Bacteria; p__Proteobacteria; c__Gammaproteobacteria; o__Oceanospirillales; f__Endozoicimonaceae; g__; s__	0	0	2	0.0243339	0	0	0	0	0	0	0	0	0	0	0	0	2	0.0157208	0	0	3	0.0136855	0	0	0	0	0	0	0	0	0	0	1	0.00664938	0	0	0	0
New.CleanUp.ReferenceOTU1349	k__Bacteria; p__Proteobacteria; c__Gammaproteobacteria; o__Oceanospirillales; f__Endozoicimonaceae; g__; s__	0	0	2	0.0243339	0	0	0	0	0	0	0	0	0	0	0	0	4	0.0314416	1	0.0097924	20	0.0912367	0	0	0	0	2	0.024325	7	0.0517292	5	0.0378358	1	0.00664938	17	0.0648929	14	0.0869889
New.CleanUp.ReferenceOTU1351	k__Bacteria; p__Proteobacteria; c__Gammaproteobacteria; o__Legionellales; f__Francisellaceae; g__; s__	0	0	0	0	0	0	0	0	0	0	0	0	0	0	0	0	0	0	0	0	20	0.0912367	0	0	0	0	0	0	4	0.0295596	0	0	0	0	0	0	0	0
New.CleanUp.ReferenceOTU1357	k__Bacteria; p__Proteobacteria; c__Gammaproteobacteria; o__Oceanospirillales; f__Endozoicimonaceae; g__; s__	20	0.164677	10	0.121669	0	0	0	0	0	0	0	0	2	0.0228232	0	0	44	0.345858	21	0.20564	56	0.255463	1	0.0116293	0	0	10	0.121625	12	0.0886787	40	0.302686	44	0.292573	42	0.160324	32	0.198832
New.CleanUp.ReferenceOTU1360	k__Bacteria; p__Proteobacteria; c__Gammaproteobacteria; o__Oceanospirillales; f__Endozoicimonaceae; g__; s__	0	0	0	0	0	0	0	0	0	0	0	0	0	0	0	0	0	0	1	0.0097924	1	0.00456184	0	0	0	0	0	0	0	0	0	0	0	0	0	0	0	0
New.CleanUp.ReferenceOTU1363	k__Bacteria; p__Proteobacteria; c__Alphaproteobacteria; o__Rhodobacterales; f__Rhodobacteraceae; g__; s__	0	0	0	0	0	0	0	0	0	0	0	0	0	0	0	0	0	0	0	0	0	0	0	0	2	0.0205149	0	0	0	0	0	0	0	0	0	0	0	0
New.CleanUp.ReferenceOTU1365	k__Bacteria; p__Proteobacteria; c__Betaproteobacteria; o__Burkholderiales; f__Oxalobacteraceae; g__; s__	0	0	0	0	0	0	0	0	0	0	0	0	0	0	0	0	0	0	0	0	0	0	0	0	2	0.0205149	0	0	0	0	0	0	0	0	0	0	0	0
New.CleanUp.ReferenceOTU1366	k__Bacteria; p__Proteobacteria; c__Gammaproteobacteria; o__Oceanospirillales; f__Endozoicimonaceae; g__; s__	0	0	0	0	0	0	0	0	0	0	0	0	0	0	0	0	0	0	0	0	1	0.00456184	0	0	0	0	0	0	0	0	0	0	2	0.0132988	1	0.00381723	1	0.0062135
New.CleanUp.ReferenceOTU1367	k__Bacteria; p__Proteobacteria; c__Gammaproteobacteria; o__Oceanospirillales; f__Endozoicimonaceae; g__; s__	0	0	0	0	0	0	0	0	0	0	0	0	0	0	0	0	0	0	0	0	4	0.0182473	0	0	0	0	0	0	0	0	1	0.00756716	0	0	1	0.00381723	1	0.0062135
New.CleanUp.ReferenceOTU1372	k__Bacteria; p__Proteobacteria; c__Gammaproteobacteria; o__Oceanospirillales; f__Endozoicimonaceae; g__; s__	2	0.0164677	1	0.0121669	0	0	0	0	0	0	0	0	0	0	0	0	3	0.0235812	7	0.0685468	2	0.00912367	0	0	0	0	0	0	1	0.00738989	2	0.0151343	3	0.0199481	1	0.00381723	0	0
New.CleanUp.ReferenceOTU1378	k__Bacteria; p__Proteobacteria; c__Gammaproteobacteria; o__Oceanospirillales; f__Endozoicimonaceae; g__; s__	1	0.00823384	1	0.0121669	0	0	0	0	0	0	0	0	0	0	0	0	1	0.0078604	0	0	4	0.0182473	0	0	0	0	0	0	0	0	0	0	1	0.00664938	0	0	1	0.0062135
New.CleanUp.ReferenceOTU1382	k__Bacteria; p__Proteobacteria; c__Alphaproteobacteria; o__Caulobacterales; f__Caulobacteraceae; g__; s__	0	0	0	0	0	0	0	0	1	0.0106451	0	0	1	0.0114116	0	0	0	0	0	0	0	0	0	0	0	0	0	0	0	0	0	0	0	0	0	0	0	0
New.CleanUp.ReferenceOTU1390	k__Bacteria; p__Proteobacteria; c__Alphaproteobacteria; o__Rhodobacterales; f__Rhodobacteraceae; g__; s__	0	0	0	0	0	0	0	0	0	0	0	0	0	0	0	0	0	0	0	0	0	0	0	0	0	0	8	0.0972999	0	0	0	0	0	0	0	0	0	0
New.CleanUp.ReferenceOTU1397	k__Bacteria; p__Bacteroidetes; c__Cytophagia; o__Cytophagales; f__Flammeovirgaceae; g__JTB248; s__	0	0	0	0	0	0	0	0	0	0	0	0	0	0	0	0	0	0	0	0	0	0	0	0	0	0	0	0	2	0.0147798	0	0	0	0	0	0	0	0
New.CleanUp.ReferenceOTU1399	k__Bacteria; p__Proteobacteria; c__Alphaproteobacteria; o__Caulobacterales; f__Caulobacteraceae; g__; s__	0	0	0	0	0	0	0	0	0	0	0	0	0	0	0	0	0	0	1	0.0097924	0	0	0	0	3	0.0307724	0	0	0	0	0	0	0	0	0	0	0	0
New.CleanUp.ReferenceOTU1400	k__Bacteria; p__Proteobacteria; c__Alphaproteobacteria; o__Sphingomonadales; f__Sphingomonadaceae; g__Sphingomonas; s__	0	0	0	0	0	0	0	0	0	0	0	0	0	0	0	0	0	0	0	0	0	0	11	0.127922	0	0	1	0.0121625	0	0	1	0.00756716	0	0	0	0	0	0
New.CleanUp.ReferenceOTU1407	k__Bacteria; p__Cyanobacteria; c__Chloroplast; o__Stramenopiles; f__; g__; s__	0	0	0	0	0	0	0	0	0	0	0	0	0	0	0	0	0	0	0	0	4	0.0182473	0	0	0	0	0	0	0	0	0	0	0	0	0	0	0	0
New.CleanUp.ReferenceOTU1411	k__Bacteria; p__Proteobacteria; c__Gammaproteobacteria; o__Oceanospirillales; f__Endozoicimonaceae; g__; s__	0	0	0	0	0	0	0	0	0	0	0	0	0	0	0	0	3	0.0235812	2	0.0195848	5	0.0228092	0	0	0	0	0	0	0	0	5	0.0378358	4	0.0265975	11	0.0419895	8	0.049708
New.CleanUp.ReferenceOTU1413	k__Bacteria; p__Proteobacteria; c__Alphaproteobacteria; o__Rhodobacterales; f__Rhodobacteraceae; g__; s__	0	0	0	0	0	0	0	0	0	0	0	0	0	0	0	0	0	0	0	0	0	0	0	0	0	0	1	0.0121625	1	0.00738989	0	0	0	0	0	0	0	0
New.CleanUp.ReferenceOTU1414	k__Bacteria; p__Proteobacteria; c__Gammaproteobacteria; o__Oceanospirillales; f__Endozoicimonaceae; g__; s__	2	0.0164677	1	0.0121669	0	0	0	0	0	0	0	0	1	0.0114116	0	0	11	0.0864644	9	0.0881316	11	0.0501802	0	0	0	0	0	0	4	0.0295596	11	0.0832387	10	0.0664938	6	0.0229034	11	0.0683485
New.CleanUp.ReferenceOTU1423	k__Bacteria; p__Proteobacteria; c__Gammaproteobacteria; o__Oceanospirillales; f__Endozoicimonaceae; g__; s__	0	0	0	0	0	0	0	0	0	0	0	0	0	0	0	0	1	0.0078604	0	0	0	0	0	0	0	0	0	0	0	0	0	0	1	0.00664938	0	0	0	0
New.CleanUp.ReferenceOTU1427	k__Bacteria; p__Proteobacteria; c__Gammaproteobacteria; o__Oceanospirillales; f__Endozoicimonaceae; g__; s__	0	0	0	0	0	0	0	0	0	0	0	0	0	0	0	0	0	0	0	0	1	0.00456184	0	0	0	0	0	0	0	0	0	0	0	0	1	0.00381723	0	0
New.CleanUp.ReferenceOTU1428	k__Bacteria; p__Cyanobacteria; c__Oscillatoriophycideae; o__Oscillatoriales; f__Phormidiaceae; g__Symploca; s__	0	0	0	0	0	0	0	0	0	0	0	0	0	0	0	0	0	0	0	0	0	0	0	0	0	0	0	0	3	0.0221697	0	0	0	0	0	0	0	0
New.CleanUp.ReferenceOTU1429	k__Bacteria; p__Proteobacteria; c__Alphaproteobacteria; o__Sphingomonadales; f__Sphingomonadaceae; g__Sphingomonas; s__yabuuchiae	0	0	0	0	0	0	0	0	0	0	0	0	0	0	0	0	0	0	1	0.0097924	0	0	0	0	0	0	0	0	1	0.00738989	0	0	0	0	0	0	0	0
New.CleanUp.ReferenceOTU1430	k__Bacteria; p__Proteobacteria; c__Alphaproteobacteria; o__Sphingomonadales; f__Erythrobacteraceae; g__; s__	0	0	0	0	0	0	0	0	0	0	0	0	0	0	23	0.202697	1	0.0078604	0	0	1	0.00456184	0	0	0	0	0	0	24	0.177357	0	0	7	0.0465456	13	0.049624	0	0
New.CleanUp.ReferenceOTU1432	k__Bacteria; p__Proteobacteria; c__Gammaproteobacteria; o__Oceanospirillales; f__Endozoicimonaceae; g__; s__	0	0	1	0.0121669	0	0	0	0	0	0	0	0	0	0	0	0	0	0	1	0.0097924	2	0.00912367	0	0	0	0	0	0	0	0	0	0	2	0.0132988	1	0.00381723	0	0
New.CleanUp.ReferenceOTU1434	Unassigned	1	0.00823384	0	0	0	0	0	0	0	0	0	0	1	0.0114116	0	0	0	0	0	0	0	0	0	0	0	0	0	0	0	0	0	0	0	0	0	0	0	0
New.CleanUp.ReferenceOTU1438	k__Bacteria; p__Proteobacteria; c__Gammaproteobacteria; o__Oceanospirillales; f__Endozoicimonaceae; g__; s__	0	0	0	0	0	0	0	0	0	0	0	0	1	0.0114116	0	0	0	0	1	0.0097924	0	0	0	0	0	0	0	0	0	0	0	0	0	0	0	0	1	0.0062135
New.CleanUp.ReferenceOTU1440	k__Bacteria; p__Proteobacteria; c__Gammaproteobacteria; o__Oceanospirillales; f__Endozoicimonaceae; g__; s__	0	0	0	0	0	0	0	0	0	0	0	0	0	0	0	0	0	0	1	0.0097924	2	0.00912367	0	0	0	0	0	0	0	0	0	0	2	0.0132988	2	0.00763446	0	0
New.CleanUp.ReferenceOTU1441	k__Bacteria; p__Proteobacteria; c__Alphaproteobacteria; o__Caulobacterales; f__Caulobacteraceae; g__; s__	0	0	0	0	0	0	1	0.0112473	0	0	0	0	0	0	1	0.0088129	0	0	0	0	0	0	0	0	0	0	0	0	0	0	0	0	0	0	0	0	0	0
New.CleanUp.ReferenceOTU1443	k__Bacteria; p__Proteobacteria; c__Alphaproteobacteria; o__Caulobacterales; f__Caulobacteraceae; g__; s__	81	0.666941	5	0.0608347	131	1.64987	115	1.29344	188	2.00128	165	2.12055	154	1.75739	164	1.44532	4	0.0314416	1	0.0097924	6	0.027371	0	0	168	1.72325	0	0	1	0.00738989	2	0.0151343	3	0.0199481	0	0	0	0
New.CleanUp.ReferenceOTU1454	k__Bacteria; p__Proteobacteria; c__Alphaproteobacteria; o__Rhodobacterales; f__Rhodobacteraceae; g__; s__	0	0	0	0	0	0	0	0	0	0	0	0	0	0	0	0	0	0	0	0	0	0	0	0	0	0	5	0.0608125	0	0	0	0	0	0	0	0	0	0
New.CleanUp.ReferenceOTU1455	k__Bacteria; p__Proteobacteria; c__Gammaproteobacteria; o__Thiotrichales; f__Piscirickettsiaceae; g__; s__	0	0	0	0	0	0	0	0	0	0	0	0	0	0	0	0	0	0	0	0	0	0	0	0	0	0	0	0	4	0.0295596	0	0	0	0	0	0	0	0
New.CleanUp.ReferenceOTU1456	k__Bacteria; p__Cyanobacteria; c__Oscillatoriophycideae; o__Chroococcales; f__; g__; s__	0	0	0	0	0	0	0	0	0	0	0	0	0	0	0	0	0	0	0	0	0	0	0	0	0	0	0	0	8	0.0591191	0	0	0	0	0	0	0	0
New.CleanUp.ReferenceOTU1462	k__Bacteria; p__Proteobacteria; c__Alphaproteobacteria; o__Rhodobacterales; f__Rhodobacteraceae; g__; s__	0	0	0	0	0	0	0	0	0	0	0	0	0	0	0	0	0	0	0	0	0	0	0	0	2	0.0205149	0	0	0	0	0	0	0	0	0	0	0	0
New.CleanUp.ReferenceOTU1463	k__Bacteria; p__Proteobacteria; c__Gammaproteobacteria; o__Pseudomonadales; f__Pseudomonadaceae; g__Pseudomonas	0	0	0	0	0	0	0	0	0	0	0	0	0	0	0	0	0	0	0	0	0	0	0	0	3	0.0307724	0	0	0	0	0	0	0	0	0	0	0	0
New.CleanUp.ReferenceOTU1464	k__Bacteria; p__Bacteroidetes; c__Cytophagia; o__Cytophagales; f__Flammeovirgaceae; g__JTB248; s__	0	0	0	0	0	0	0	0	0	0	0	0	0	0	0	0	0	0	0	0	0	0	0	0	0	0	0	0	5	0.0369495	0	0	0	0	0	0	0	0
New.CleanUp.ReferenceOTU1468	k__Bacteria; p__Proteobacteria; c__Gammaproteobacteria; o__Oceanospirillales; f__Endozoicimonaceae; g__; s__	0	0	0	0	0	0	0	0	0	0	0	0	0	0	0	0	0	0	0	0	4	0.0182473	0	0	0	0	0	0	1	0.00738989	0	0	1	0.00664938	2	0.00763446	0	0
New.CleanUp.ReferenceOTU1473	k__Bacteria; p__Proteobacteria; c__Alphaproteobacteria; o__Rhodospirillales; f__Rhodospirillaceae; g__; s__	0	0	0	0	0	0	0	0	0	0	1	0.0128518	1	0.0114116	1	0.0088129	0	0	0	0	0	0	0	0	1	0.0102575	0	0	0	0	0	0	0	0	0	0	0	0
New.CleanUp.ReferenceOTU1474	k__Bacteria; p__Proteobacteria; c__Gammaproteobacteria; o__Oceanospirillales; f__Endozoicimonaceae; g__; s__	1	0.00823384	2	0.0243339	0	0	0	0	0	0	0	0	0	0	0	0	0	0	0	0	2	0.00912367	0	0	0	0	2	0.024325	2	0.0147798	1	0.00756716	2	0.0132988	0	0	2	0.012427
New.CleanUp.ReferenceOTU1479	k__Bacteria; p__Proteobacteria; c__Gammaproteobacteria; o__Oceanospirillales; f__Endozoicimonaceae; g__; s__	1	0.00823384	1	0.0121669	0	0	0	0	0	0	0	0	0	0	0	0	0	0	0	0	0	0	0	0	0	0	0	0	0	0	0	0	0	0	0	0	0	0
New.CleanUp.ReferenceOTU1482	k__Bacteria; p__Proteobacteria; c__Gammaproteobacteria; o__Oceanospirillales	0	0	0	0	0	0	0	0	0	0	0	0	0	0	0	0	0	0	0	0	1	0.00456184	0	0	0	0	0	0	2	0.0147798	0	0	0	0	0	0	0	0
New.CleanUp.ReferenceOTU1485	k__Bacteria; p__Cyanobacteria; c__Synechococcophycideae; o__Pseudanabaenales; f__Pseudanabaenaceae	0	0	0	0	0	0	0	0	0	0	0	0	0	0	0	0	0	0	0	0	0	0	0	0	0	0	0	0	11	0.0812888	0	0	0	0	0	0	0	0
New.CleanUp.ReferenceOTU1486	k__Bacteria; p__Proteobacteria; c__Alphaproteobacteria; o__Sphingomonadales; f__Sphingomonadaceae; g__Sphingomonas; s__	0	0	0	0	1	0.0125945	0	0	0	0	0	0	0	0	0	0	0	0	0	0	0	0	18	0.209327	0	0	1	0.0121625	0	0	0	0	0	0	1	0.00381723	0	0
New.CleanUp.ReferenceOTU1487	Unassigned	0	0	0	0	0	0	0	0	0	0	0	0	0	0	0	0	0	0	0	0	34	0.155102	0	0	0	0	0	0	5	0.0369495	0	0	1	0.00664938	0	0	0	0
New.CleanUp.ReferenceOTU1488	k__Bacteria; p__Proteobacteria; c__Gammaproteobacteria; o__Oceanospirillales; f__Endozoicimonaceae; g__; s__	9	0.0741046	5	0.0608347	0	0	0	0	0	0	1	0.0128518	2	0.0228232	0	0	77	0.605251	8	0.0783392	9	0.0410565	0	0	0	0	1	0.0121625	2	0.0147798	63	0.476731	55	0.365716	0	0	0	0
New.CleanUp.ReferenceOTU1489	k__Bacteria; p__Proteobacteria; c__Alphaproteobacteria; o__Rhodobacterales; f__Rhodobacteraceae; g__; s__	0	0	0	0	0	0	0	0	0	0	0	0	0	0	0	0	0	0	0	0	0	0	0	0	0	0	1	0.0121625	2	0.0147798	0	0	0	0	0	0	0	0
New.CleanUp.ReferenceOTU1490	k__Bacteria; p__Proteobacteria; c__Gammaproteobacteria; o__Oceanospirillales; f__Endozoicimonaceae; g__; s__	3	0.0247015	1	0.0121669	0	0	0	0	0	0	0	0	0	0	0	0	1	0.0078604	1	0.0097924	0	0	0	0	0	0	0	0	0	0	4	0.0302686	2	0.0132988	0	0	2	0.012427
New.CleanUp.ReferenceOTU1492	Unassigned	7	0.0576369	1	0.0121669	16	0.201511	11	0.123721	6	0.0638706	10	0.128518	3	0.0342349	26	0.229135	0	0	0	0	0	0	0	0	0	0	0	0	0	0	0	0	0	0	0	0	0	0
New.CleanUp.ReferenceOTU1504	k__Bacteria; p__Proteobacteria; c__Gammaproteobacteria; o__Oceanospirillales; f__Endozoicimonaceae; g__; s__	1	0.00823384	2	0.0243339	0	0	0	0	0	0	0	0	0	0	0	0	2	0.0157208	4	0.0391696	0	0	0	0	0	0	0	0	2	0.0147798	4	0.0302686	1	0.00664938	0	0	6	0.037281
New.CleanUp.ReferenceOTU1506	k__Bacteria; p__Proteobacteria; c__Gammaproteobacteria; o__Oceanospirillales; f__Endozoicimonaceae; g__; s__	0	0	0	0	0	0	0	0	0	0	0	0	0	0	0	0	0	0	0	0	0	0	0	0	0	0	0	0	0	0	0	0	1	0.00664938	1	0.00381723	0	0
New.CleanUp.ReferenceOTU1508	k__Bacteria; p__Proteobacteria; c__Alphaproteobacteria; o__Rhodobacterales; f__Rhodobacteraceae; g__; s__	0	0	0	0	0	0	0	0	0	0	0	0	0	0	0	0	0	0	0	0	0	0	0	0	0	0	1	0.0121625	1	0.00738989	0	0	0	0	0	0	0	0
New.CleanUp.ReferenceOTU1511	k__Bacteria; p__Proteobacteria; c__Alphaproteobacteria; o__Rhizobiales; f__Bradyrhizobiaceae; g__Bradyrhizobium; s__	0	0	0	0	0	0	0	0	0	0	0	0	0	0	0	0	0	0	0	0	0	0	2	0.0232585	0	0	0	0	0	0	0	0	0	0	0	0	0	0
New.CleanUp.ReferenceOTU1512	k__Bacteria; p__Proteobacteria; c__Gammaproteobacteria; o__Oceanospirillales; f__Endozoicimonaceae; g__; s__	1	0.00823384	2	0.0243339	0	0	0	0	0	0	0	0	0	0	0	0	1	0.0078604	0	0	0	0	0	0	0	0	0	0	0	0	0	0	0	0	0	0	0	0
New.CleanUp.ReferenceOTU1514	k__Bacteria; p__Proteobacteria; c__Alphaproteobacteria; o__Ellin329; f__; g__; s__	0	0	0	0	0	0	2	0.0224947	1	0.0106451	0	0	0	0	0	0	0	0	0	0	0	0	0	0	0	0	0	0	0	0	0	0	0	0	0	0	0	0
New.CleanUp.ReferenceOTU1517	k__Bacteria; p__Acidobacteria; c__DA052; o__Ellin6513; f__; g__; s__	1	0.00823384	0	0	0	0	1	0.0112473	0	0	0	0	0	0	0	0	0	0	0	0	0	0	0	0	0	0	0	0	1	0.00738989	0	0	0	0	0	0	0	0
New.CleanUp.ReferenceOTU1521	Unassigned	0	0	0	0	0	0	0	0	0	0	0	0	0	0	0	0	0	0	0	0	0	0	0	0	0	0	0	0	2	0.0147798	0	0	0	0	0	0	0	0
New.CleanUp.ReferenceOTU1525	k__Bacteria; p__Proteobacteria; c__Gammaproteobacteria; o__Oceanospirillales; f__Endozoicimonaceae; g__; s__	0	0	0	0	0	0	0	0	0	0	0	0	0	0	0	0	0	0	1	0.0097924	0	0	0	0	0	0	0	0	0	0	0	0	0	0	1	0.00381723	0	0
New.CleanUp.ReferenceOTU1536	k__Bacteria; p__Proteobacteria; c__Alphaproteobacteria; o__Rhizobiales; f__Bradyrhizobiaceae; g__; s__	0	0	0	0	2	0.0251889	1	0.0112473	0	0	2	0.0257036	0	0	0	0	0	0	0	0	0	0	0	0	3	0.0307724	0	0	0	0	0	0	0	0	0	0	0	0
New.CleanUp.ReferenceOTU1538	k__Bacteria; p__Proteobacteria; c__Alphaproteobacteria; o__Rhodobacterales; f__Rhodobacteraceae; g__; s__	0	0	0	0	0	0	0	0	0	0	0	0	0	0	0	0	0	0	0	0	0	0	0	0	0	0	8	0.0972999	0	0	0	0	0	0	0	0	0	0
New.CleanUp.ReferenceOTU1539	k__Bacteria; p__Proteobacteria; c__Alphaproteobacteria; o__Rhodobacterales; f__Rhodobacteraceae; g__; s__	0	0	0	0	0	0	0	0	0	0	0	0	0	0	0	0	0	0	0	0	0	0	0	0	0	0	1	0.0121625	1	0.00738989	0	0	0	0	0	0	0	0
New.CleanUp.ReferenceOTU1557	Unassigned	0	0	0	0	1	0.0125945	0	0	1	0.0106451	0	0	0	0	0	0	0	0	0	0	0	0	0	0	0	0	0	0	0	0	0	0	0	0	0	0	0	0
New.CleanUp.ReferenceOTU1558	k__Bacteria; p__Proteobacteria; c__Alphaproteobacteria; o__Rhizobiales; f__Hyphomicrobiaceae; g__Hyphomicrobium; s__	0	0	0	0	0	0	0	0	1	0.0106451	0	0	0	0	1	0.0088129	0	0	0	0	0	0	0	0	0	0	0	0	0	0	0	0	0	0	0	0	0	0
New.CleanUp.ReferenceOTU1559	k__Bacteria; p__Proteobacteria; c__Alphaproteobacteria; o__Rhizobiales; f__Bradyrhizobiaceae; g__Bradyrhizobium; s__elkanii	0	0	0	0	4	0.0503778	0	0	0	0	0	0	0	0	0	0	0	0	0	0	0	0	2	0.0232585	0	0	0	0	0	0	0	0	0	0	0	0	0	0
New.CleanUp.ReferenceOTU1561	k__Bacteria; p__Bacteroidetes; c__[Saprospirae]; o__[Saprospirales]; f__Saprospiraceae; g__; s__	0	0	0	0	0	0	0	0	0	0	0	0	0	0	0	0	0	0	0	0	0	0	0	0	0	0	0	0	5	0.0369495	0	0	0	0	0	0	0	0
New.CleanUp.ReferenceOTU1562	k__Bacteria; p__Proteobacteria; c__Gammaproteobacteria; o__Oceanospirillales; f__Endozoicimonaceae; g__; s__	0	0	0	0	0	0	0	0	0	0	0	0	0	0	0	0	1	0.0078604	0	0	0	0	0	0	0	0	0	0	0	0	1	0.00756716	0	0	0	0	0	0
New.CleanUp.ReferenceOTU1563	k__Bacteria; p__Proteobacteria; c__Alphaproteobacteria; o__Ellin329; f__; g__; s__	1	0.00823384	0	0	0	0	2	0.0224947	0	0	0	0	0	0	0	0	0	0	0	0	0	0	0	0	0	0	0	0	0	0	0	0	0	0	0	0	0	0
New.CleanUp.ReferenceOTU1564	k__Bacteria; p__Proteobacteria; c__Betaproteobacteria; o__Burkholderiales; f__Oxalobacteraceae; g__; s__	0	0	0	0	0	0	0	0	0	0	0	0	0	0	0	0	0	0	0	0	0	0	0	0	0	0	4	0.04865	0	0	0	0	0	0	0	0	0	0
New.CleanUp.ReferenceOTU1565	k__Bacteria; p__Proteobacteria; c__Gammaproteobacteria; o__Oceanospirillales; f__Endozoicimonaceae; g__; s__	1	0.00823384	0	0	0	0	0	0	0	0	0	0	0	0	0	0	4	0.0314416	0	0	1	0.00456184	0	0	0	0	0	0	0	0	1	0.00756716	1	0.00664938	0	0	0	0
New.CleanUp.ReferenceOTU1568	k__Bacteria; p__Proteobacteria; c__Gammaproteobacteria; o__Oceanospirillales; f__Endozoicimonaceae; g__; s__	0	0	0	0	0	0	0	0	0	0	0	0	1	0.0114116	0	0	0	0	0	0	4	0.0182473	0	0	0	0	0	0	0	0	1	0.00756716	0	0	0	0	0	0
New.CleanUp.ReferenceOTU1577	k__Bacteria; p__Proteobacteria; c__Alphaproteobacteria; o__Rhodobacterales; f__Rhodobacteraceae; g__; s__	0	0	0	0	0	0	0	0	0	0	0	0	0	0	0	0	0	0	0	0	0	0	0	0	0	0	2	0.024325	0	0	0	0	0	0	0	0	0	0
New.CleanUp.ReferenceOTU1580	Unassigned	0	0	0	0	0	0	0	0	0	0	0	0	0	0	0	0	2	0.0157208	0	0	0	0	0	0	0	0	0	0	0	0	1	0.00756716	0	0	1	0.00381723	0	0
New.CleanUp.ReferenceOTU1583	k__Bacteria; p__Planctomycetes; c__Planctomycetia; o__Pirellulales; f__Pirellulaceae; g__; s__	0	0	0	0	0	0	0	0	0	0	0	0	0	0	0	0	0	0	0	0	0	0	0	0	2	0.0205149	0	0	0	0	0	0	0	0	0	0	0	0
New.CleanUp.ReferenceOTU1588	k__Bacteria; p__Proteobacteria; c__Alphaproteobacteria; o__Rhizobiales; f__Bradyrhizobiaceae; g__Bradyrhizobium; s__	0	0	0	0	0	0	0	0	0	0	0	0	0	0	0	0	0	0	0	0	0	0	3	0.0348878	0	0	0	0	0	0	0	0	0	0	0	0	0	0
New.CleanUp.ReferenceOTU1593	k__Bacteria; p__Proteobacteria; c__Gammaproteobacteria; o__Oceanospirillales; f__Endozoicimonaceae; g__; s__	0	0	0	0	0	0	0	0	0	0	0	0	0	0	0	0	0	0	1	0.0097924	0	0	0	0	0	0	0	0	1	0.00738989	0	0	0	0	0	0	0	0
New.CleanUp.ReferenceOTU1594	k__Bacteria; p__Proteobacteria; c__Gammaproteobacteria; o__Oceanospirillales; f__Endozoicimonaceae; g__; s__	2	0.0164677	0	0	0	0	0	0	0	0	0	0	0	0	0	0	0	0	0	0	5	0.0228092	0	0	0	0	0	0	1	0.00738989	3	0.0227015	0	0	3	0.0114517	0	0
New.CleanUp.ReferenceOTU1596	k__Bacteria; p__Proteobacteria; c__Gammaproteobacteria; o__Oceanospirillales; f__Endozoicimonaceae; g__; s__	0	0	0	0	0	0	0	0	0	0	0	0	0	0	0	0	0	0	0	0	0	0	0	0	0	0	0	0	0	0	1	0.00756716	0	0	0	0	1	0.0062135
New.CleanUp.ReferenceOTU1600	k__Bacteria; p__Proteobacteria; c__Alphaproteobacteria; o__Sphingomonadales	0	0	0	0	0	0	0	0	0	0	0	0	0	0	0	0	0	0	0	0	0	0	0	0	2	0.0205149	0	0	0	0	0	0	0	0	0	0	0	0
New.CleanUp.ReferenceOTU1602	k__Bacteria; p__Proteobacteria; c__Gammaproteobacteria; o__Oceanospirillales; f__Endozoicimonaceae; g__; s__	0	0	0	0	0	0	0	0	0	0	0	0	0	0	0	0	0	0	0	0	3	0.0136855	0	0	0	0	0	0	0	0	0	0	0	0	0	0	0	0
New.CleanUp.ReferenceOTU1608	k__Bacteria; p__Cyanobacteria; c__Oscillatoriophycideae; o__Chroococcales; f__Xenococcaceae; g__; s__	0	0	0	0	0	0	0	0	0	0	0	0	0	0	0	0	0	0	0	0	0	0	0	0	0	0	0	0	0	0	0	0	7	0.0465456	0	0	0	0
New.CleanUp.ReferenceOTU1609	k__Bacteria; p__Proteobacteria; c__Alphaproteobacteria; o__Rhodobacterales; f__Rhodobacteraceae; g__; s__	0	0	0	0	0	0	0	0	0	0	0	0	0	0	0	0	0	0	0	0	0	0	0	0	0	0	6	0.0729749	0	0	0	0	0	0	0	0	0	0
New.CleanUp.ReferenceOTU1612	k__Bacteria; p__Proteobacteria; c__Alphaproteobacteria; o__Caulobacterales; f__Caulobacteraceae; g__; s__	0	0	0	0	3	0.0377834	0	0	0	0	0	0	0	0	0	0	0	0	0	0	0	0	0	0	0	0	0	0	0	0	0	0	0	0	0	0	0	0
New.CleanUp.ReferenceOTU1614	k__Bacteria; p__Proteobacteria; c__Gammaproteobacteria; o__Oceanospirillales; f__Endozoicimonaceae; g__; s__	0	0	0	0	0	0	0	0	0	0	0	0	0	0	0	0	1	0.0078604	0	0	0	0	0	0	0	0	0	0	0	0	0	0	4	0.0265975	0	0	3	0.0186405
New.CleanUp.ReferenceOTU1616	k__Bacteria; p__Proteobacteria; c__Gammaproteobacteria; o__Oceanospirillales; f__Endozoicimonaceae; g__; s__	10	0.0823384	16	0.194671	0	0	0	0	0	0	1	0.0128518	3	0.0342349	2	0.0176258	14	0.110046	15	0.146886	32	0.145979	0	0	1	0.0102575	2	0.024325	11	0.0812888	15	0.113507	23	0.152936	0	0	13	0.0807754
New.CleanUp.ReferenceOTU1618	k__Bacteria; p__Proteobacteria; c__Gammaproteobacteria; o__Oceanospirillales; f__Endozoicimonaceae; g__; s__	0	0	0	0	0	0	0	0	0	0	0	0	0	0	0	0	0	0	1	0.0097924	1	0.00456184	0	0	0	0	1	0.0121625	1	0.00738989	0	0	2	0.0132988	0	0	1	0.0062135
New.CleanUp.ReferenceOTU1619	k__Bacteria; p__Proteobacteria; c__Gammaproteobacteria; o__Oceanospirillales; f__Endozoicimonaceae; g__; s__	0	0	0	0	0	0	0	0	0	0	0	0	0	0	0	0	1	0.0078604	0	0	0	0	0	0	0	0	0	0	0	0	1	0.00756716	0	0	1	0.00381723	0	0
New.CleanUp.ReferenceOTU1626	k__Bacteria; p__Proteobacteria; c__Gammaproteobacteria; o__Oceanospirillales; f__Endozoicimonaceae; g__; s__	0	0	0	0	0	0	0	0	0	0	0	0	0	0	0	0	0	0	0	0	1	0.00456184	0	0	0	0	0	0	0	0	1	0.00756716	0	0	0	0	0	0
New.CleanUp.ReferenceOTU1630	k__Bacteria; p__Proteobacteria; c__Alphaproteobacteria; o__Rhodobacterales; f__Rhodobacteraceae; g__; s__	0	0	0	0	0	0	0	0	0	0	0	0	0	0	0	0	0	0	0	0	0	0	0	0	0	0	6	0.0729749	0	0	0	0	0	0	0	0	0	0
New.CleanUp.ReferenceOTU1634	k__Bacteria; p__Proteobacteria; c__Alphaproteobacteria; o__Ellin329; f__; g__; s__	0	0	0	0	0	0	0	0	0	0	0	0	0	0	0	0	0	0	0	0	0	0	0	0	2	0.0205149	0	0	0	0	0	0	0	0	0	0	0	0
New.CleanUp.ReferenceOTU1636	k__Bacteria; p__Proteobacteria; c__Gammaproteobacteria; o__Oceanospirillales; f__Endozoicimonaceae; g__; s__	0	0	0	0	0	0	0	0	0	0	0	0	1	0.0114116	0	0	1	0.0078604	0	0	0	0	0	0	0	0	0	0	0	0	0	0	2	0.0132988	0	0	0	0
New.CleanUp.ReferenceOTU1639	k__Bacteria; p__Cyanobacteria; c__; o__; f__; g__; s__	0	0	0	0	0	0	0	0	0	0	0	0	0	0	0	0	0	0	0	0	0	0	0	0	0	0	0	0	3	0.0221697	0	0	0	0	0	0	0	0
New.CleanUp.ReferenceOTU1646	k__Bacteria; p__Planctomycetes; c__Planctomycetia; o__Pirellulales; f__Pirellulaceae; g__; s__	0	0	0	0	0	0	0	0	0	0	0	0	0	0	0	0	0	0	0	0	0	0	0	0	3	0.0307724	0	0	0	0	0	0	0	0	0	0	0	0
New.CleanUp.ReferenceOTU1649	k__Bacteria; p__Proteobacteria; c__Gammaproteobacteria; o__Oceanospirillales; f__Endozoicimonaceae; g__; s__	0	0	1	0.0121669	0	0	0	0	0	0	0	0	0	0	0	0	1	0.0078604	0	0	1	0.00456184	0	0	0	0	0	0	0	0	1	0.00756716	0	0	0	0	1	0.0062135
New.CleanUp.ReferenceOTU1650	k__Bacteria; p__Proteobacteria; c__Alphaproteobacteria; o__Rhizobiales; f__Methylocystaceae; g__Methylosinus; s__	0	0	0	0	0	0	0	0	1	0.0106451	1	0.0128518	0	0	0	0	0	0	0	0	0	0	0	0	0	0	0	0	0	0	0	0	0	0	0	0	0	0
New.CleanUp.ReferenceOTU1654	k__Bacteria; p__Bacteroidetes; c__[Saprospirae]; o__[Saprospirales]; f__Chitinophagaceae; g__Sediminibacterium; s__	1	0.00823384	0	0	0	0	0	0	0	0	0	0	1	0.0114116	0	0	0	0	0	0	0	0	0	0	0	0	0	0	0	0	0	0	0	0	0	0	0	0
New.CleanUp.ReferenceOTU1655	Unassigned	0	0	0	0	0	0	0	0	0	0	0	0	0	0	0	0	0	0	0	0	0	0	0	0	0	0	0	0	12	0.0886787	0	0	0	0	0	0	0	0
New.CleanUp.ReferenceOTU1656	k__Bacteria; p__Proteobacteria; c__Gammaproteobacteria; o__Oceanospirillales; f__Endozoicimonaceae; g__; s__	0	0	0	0	0	0	0	0	0	0	0	0	0	0	0	0	0	0	0	0	0	0	0	0	0	0	0	0	1	0.00738989	0	0	0	0	2	0.00763446	1	0.0062135
New.CleanUp.ReferenceOTU1658	Unassigned	0	0	0	0	0	0	0	0	0	0	0	0	0	0	0	0	0	0	0	0	0	0	0	0	0	0	0	0	2	0.0147798	0	0	0	0	0	0	0	0
New.CleanUp.ReferenceOTU1662	k__Bacteria; p__Proteobacteria; c__Gammaproteobacteria; o__Oceanospirillales; f__Endozoicimonaceae; g__; s__	0	0	1	0.0121669	0	0	0	0	0	0	0	0	0	0	0	0	2	0.0157208	1	0.0097924	3	0.0136855	0	0	0	0	1	0.0121625	1	0.00738989	1	0.00756716	0	0	1	0.00381723	1	0.0062135
New.CleanUp.ReferenceOTU1668	k__Bacteria; p__Proteobacteria; c__Alphaproteobacteria; o__Ellin329; f__; g__; s__	24	0.197612	1	0.0121669	26	0.327456	48	0.539872	28	0.298063	37	0.475517	20	0.228232	43	0.378955	0	0	0	0	0	0	0	0	10	0.102575	0	0	0	0	0	0	0	0	2	0.00763446	0	0
New.CleanUp.ReferenceOTU1670	k__Bacteria; p__Proteobacteria; c__Alphaproteobacteria; o__Ellin329; f__; g__; s__	1	0.00823384	0	0	0	0	0	0	0	0	2	0.0257036	1	0.0114116	3	0.0264387	0	0	0	0	0	0	0	0	0	0	0	0	0	0	0	0	0	0	0	0	0	0
New.CleanUp.ReferenceOTU1671	k__Bacteria; p__Planctomycetes; c__Planctomycetia; o__Gemmatales; f__Gemmataceae; g__Gemmata; s__	0	0	0	0	0	0	0	0	0	0	0	0	0	0	2	0.0176258	0	0	0	0	0	0	0	0	0	0	0	0	0	0	0	0	0	0	0	0	0	0
New.CleanUp.ReferenceOTU1674	k__Bacteria; p__Proteobacteria; c__Gammaproteobacteria; o__Oceanospirillales; f__Endozoicimonaceae; g__; s__	286	2.35488	299	3.63791	2	0.0251889	7	0.0787313	0	0	4	0.0514073	52	0.593404	8	0.0705032	588	4.62191	529	5.18018	856	3.90493	3	0.0348878	31	0.317981	66	0.802724	229	1.69228	599	4.53273	757	5.03358	1062	4.0539	572	3.55412
New.CleanUp.ReferenceOTU1677	k__Bacteria; p__Proteobacteria; c__Gammaproteobacteria; o__Oceanospirillales; f__Endozoicimonaceae; g__; s__	0	0	0	0	0	0	0	0	0	0	0	0	0	0	0	0	0	0	0	0	2	0.00912367	0	0	0	0	0	0	0	0	0	0	0	0	0	0	0	0
New.CleanUp.ReferenceOTU1683	k__Bacteria; p__Proteobacteria; c__Gammaproteobacteria; o__Oceanospirillales; f__Endozoicimonaceae; g__; s__	0	0	0	0	0	0	0	0	0	0	0	0	1	0.0114116	0	0	0	0	0	0	3	0.0136855	0	0	0	0	0	0	2	0.0147798	0	0	1	0.00664938	0	0	1	0.0062135
New.CleanUp.ReferenceOTU1687	k__Bacteria; p__Proteobacteria; c__Gammaproteobacteria; o__Oceanospirillales; f__Endozoicimonaceae; g__; s__	2	0.0164677	0	0	0	0	0	0	0	0	0	0	0	0	0	0	2	0.0157208	2	0.0195848	3	0.0136855	0	0	0	0	1	0.0121625	0	0	0	0	0	0	0	0	3	0.0186405
New.CleanUp.ReferenceOTU1689	k__Bacteria; p__Proteobacteria; c__Gammaproteobacteria; o__Oceanospirillales; f__Endozoicimonaceae; g__; s__	1	0.00823384	0	0	0	0	0	0	0	0	0	0	0	0	0	0	0	0	0	0	1	0.00456184	0	0	0	0	0	0	0	0	0	0	0	0	0	0	0	0
New.CleanUp.ReferenceOTU1692	k__Bacteria; p__Proteobacteria; c__Gammaproteobacteria; o__Oceanospirillales; f__Endozoicimonaceae; g__; s__	0	0	0	0	0	0	0	0	0	0	0	0	0	0	0	0	0	0	0	0	0	0	0	0	0	0	0	0	1	0.00738989	0	0	0	0	0	0	2	0.012427
New.CleanUp.ReferenceOTU1696	k__Bacteria; p__Proteobacteria; c__Gammaproteobacteria; o__Oceanospirillales; f__Endozoicimonaceae; g__; s__	0	0	0	0	0	0	0	0	0	0	0	0	0	0	0	0	3	0.0235812	0	0	1	0.00456184	0	0	0	0	0	0	0	0	1	0.00756716	0	0	0	0	1	0.0062135
New.CleanUp.ReferenceOTU1708	k__Bacteria; p__Planctomycetes; c__Planctomycetia; o__Gemmatales; f__Gemmataceae; g__Gemmata; s__	5	0.0411692	1	0.0121669	10	0.125945	23	0.258689	37	0.393868	53	0.681146	34	0.387995	49	0.431832	0	0	0	0	0	0	0	0	0	0	0	0	0	0	0	0	0	0	0	0	0	0
New.CleanUp.ReferenceOTU1709	k__Bacteria; p__Proteobacteria; c__Gammaproteobacteria; o__Oceanospirillales; f__Endozoicimonaceae; g__; s__	0	0	1	0.0121669	0	0	0	0	0	0	0	0	0	0	0	0	0	0	0	0	0	0	0	0	0	0	0	0	0	0	0	0	2	0.0132988	1	0.00381723	0	0
New.CleanUp.ReferenceOTU1711	k__Bacteria; p__Proteobacteria; c__Gammaproteobacteria; o__Oceanospirillales; f__Endozoicimonaceae; g__; s__	0	0	0	0	0	0	0	0	0	0	0	0	0	0	0	0	1	0.0078604	0	0	0	0	0	0	0	0	0	0	0	0	0	0	0	0	4	0.0152689	1	0.0062135
New.CleanUp.ReferenceOTU1716	k__Bacteria; p__Proteobacteria; c__Alphaproteobacteria; o__Rhodobacterales; f__Rhodobacteraceae; g__; s__	0	0	0	0	0	0	0	0	0	0	0	0	0	0	0	0	0	0	0	0	0	0	0	0	2	0.0205149	0	0	0	0	0	0	0	0	0	0	0	0
New.CleanUp.ReferenceOTU1722	k__Bacteria; p__Proteobacteria; c__Gammaproteobacteria; o__Oceanospirillales; f__Endozoicimonaceae; g__; s__	1	0.00823384	1	0.0121669	0	0	0	0	0	0	0	0	0	0	0	0	2	0.0157208	7	0.0685468	6	0.027371	0	0	0	0	1	0.0121625	2	0.0147798	1	0.00756716	10	0.0664938	3	0.0114517	7	0.0434945
New.CleanUp.ReferenceOTU1725	k__Bacteria; p__Proteobacteria; c__Alphaproteobacteria; o__Rhizobiales; f__Bradyrhizobiaceae; g__Bradyrhizobium; s__	0	0	0	0	0	0	0	0	0	0	0	0	0	0	0	0	0	0	1	0.0097924	0	0	0	0	0	0	3	0.0364875	0	0	0	0	0	0	0	0	0	0
New.CleanUp.ReferenceOTU1726	k__Bacteria; p__Proteobacteria; c__Alphaproteobacteria; o__Rhizobiales; f__Hyphomicrobiaceae; g__Rhodoplanes; s__	0	0	0	0	0	0	1	0.0112473	0	0	0	0	0	0	1	0.0088129	0	0	0	0	0	0	0	0	0	0	0	0	0	0	0	0	0	0	0	0	0	0
New.CleanUp.ReferenceOTU1733	k__Bacteria; p__Proteobacteria; c__Betaproteobacteria; o__Burkholderiales; f__Oxalobacteraceae; g__Ralstonia; s__	0	0	0	0	2	0.0251889	1	0.0112473	4	0.0425804	0	0	0	0	1	0.0088129	0	0	1	0.0097924	0	0	70	0.814048	0	0	11	0.133787	1	0.00738989	0	0	2	0.0132988	0	0	9	0.0559215
New.CleanUp.ReferenceOTU1743	k__Bacteria; p__Proteobacteria; c__Gammaproteobacteria; o__Oceanospirillales; f__Endozoicimonaceae; g__; s__	0	0	0	0	0	0	0	0	0	0	0	0	0	0	0	0	0	0	0	0	0	0	0	0	0	0	0	0	0	0	3	0.0227015	0	0	0	0	0	0
New.CleanUp.ReferenceOTU1749	k__Bacteria; p__Proteobacteria; c__Gammaproteobacteria; o__Oceanospirillales; f__Endozoicimonaceae; g__; s__	1	0.00823384	0	0	0	0	0	0	0	0	0	0	1	0.0114116	0	0	2	0.0157208	1	0.0097924	3	0.0136855	0	0	0	0	0	0	1	0.00738989	1	0.00756716	2	0.0132988	0	0	1	0.0062135
New.CleanUp.ReferenceOTU1751	k__Bacteria; p__Proteobacteria; c__Gammaproteobacteria; o__Oceanospirillales; f__Endozoicimonaceae; g__; s__	0	0	0	0	0	0	0	0	0	0	0	0	0	0	0	0	0	0	0	0	0	0	0	0	0	0	0	0	0	0	0	0	0	0	2	0.00763446	0	0
New.CleanUp.ReferenceOTU1756	k__Bacteria; p__Firmicutes; c__Bacilli; o__Bacillales; f__Paenibacillaceae; g__Paenibacillus; s__curdlanolyticus	0	0	0	0	0	0	0	0	0	0	0	0	0	0	0	0	0	0	2	0.0195848	0	0	1	0.0116293	0	0	0	0	0	0	0	0	0	0	0	0	0	0
New.CleanUp.ReferenceOTU1759	Unassigned	0	0	2	0.0243339	0	0	0	0	0	0	0	0	0	0	0	0	0	0	0	0	0	0	0	0	0	0	0	0	0	0	0	0	0	0	0	0	0	0
New.CleanUp.ReferenceOTU1766	k__Bacteria; p__Proteobacteria; c__Gammaproteobacteria; o__Xanthomonadales; f__Sinobacteraceae; g__; s__	0	0	0	0	0	0	0	0	2	0.0212902	0	0	0	0	0	0	0	0	0	0	0	0	0	0	1	0.0102575	0	0	0	0	0	0	0	0	0	0	0	0
New.CleanUp.ReferenceOTU1769	k__Bacteria; p__Proteobacteria; c__Alphaproteobacteria; o__Rhodobacterales; f__Rhodobacteraceae	0	0	0	0	0	0	0	0	0	0	0	0	0	0	0	0	0	0	0	0	0	0	0	0	0	0	2	0.024325	0	0	0	0	0	0	0	0	0	0
New.CleanUp.ReferenceOTU1770	k__Bacteria; p__Proteobacteria; c__Gammaproteobacteria; o__Oceanospirillales; f__Endozoicimonaceae; g__; s__	0	0	2	0.0243339	0	0	0	0	0	0	0	0	0	0	0	0	0	0	1	0.0097924	0	0	0	0	0	0	1	0.0121625	0	0	0	0	0	0	1	0.00381723	1	0.0062135
New.CleanUp.ReferenceOTU1771	k__Bacteria; p__Bacteroidetes; c__[Saprospirae]; o__[Saprospirales]; f__Chitinophagaceae; g__; s__	0	0	0	0	0	0	0	0	2	0.0212902	0	0	0	0	0	0	0	0	0	0	0	0	0	0	0	0	0	0	0	0	0	0	0	0	0	0	0	0
New.CleanUp.ReferenceOTU1775	Unassigned	0	0	0	0	0	0	0	0	0	0	0	0	0	0	0	0	0	0	0	0	1	0.00456184	0	0	0	0	0	0	1	0.00738989	1	0.00756716	0	0	0	0	0	0
New.CleanUp.ReferenceOTU1779	k__Bacteria; p__Proteobacteria; c__Gammaproteobacteria; o__Oceanospirillales; f__Endozoicimonaceae; g__; s__	0	0	0	0	0	0	0	0	0	0	0	0	0	0	0	0	0	0	0	0	2	0.00912367	0	0	0	0	0	0	1	0.00738989	0	0	0	0	0	0	0	0
New.CleanUp.ReferenceOTU1781	k__Bacteria; p__Proteobacteria; c__Alphaproteobacteria; o__Rhodobacterales; f__Rhodobacteraceae; g__Phaeobacter	0	0	0	0	0	0	0	0	0	0	0	0	0	0	0	0	0	0	0	0	0	0	0	0	9	0.0923172	0	0	2	0.0147798	0	0	0	0	0	0	0	0
New.CleanUp.ReferenceOTU1782	k__Bacteria; p__Bacteroidetes; c__[Saprospirae]; o__[Saprospirales]; f__Chitinophagaceae; g__Sediminibacterium; s__	0	0	0	0	0	0	0	0	0	0	0	0	1	0.0114116	1	0.0088129	0	0	0	0	0	0	0	0	0	0	0	0	0	0	0	0	0	0	0	0	0	0
New.CleanUp.ReferenceOTU1787	k__Bacteria; p__Proteobacteria; c__Alphaproteobacteria; o__Caulobacterales; f__Caulobacteraceae	0	0	0	0	0	0	0	0	0	0	0	0	0	0	0	0	0	0	21	0.20564	0	0	19	0.220956	0	0	0	0	0	0	0	0	1	0.00664938	0	0	0	0
New.CleanUp.ReferenceOTU1788	k__Bacteria; p__Proteobacteria; c__Alphaproteobacteria; o__Kiloniellales; f__; g__; s__	0	0	0	0	0	0	0	0	0	0	0	0	0	0	0	0	0	0	0	0	0	0	0	0	0	0	0	0	3	0.0221697	0	0	0	0	0	0	0	0
New.CleanUp.ReferenceOTU1791	k__Bacteria; p__Proteobacteria; c__Alphaproteobacteria; o__Rhodobacterales; f__Rhodobacteraceae; g__; s__	0	0	0	0	0	0	0	0	0	0	0	0	0	0	0	0	0	0	0	0	0	0	0	0	0	0	2	0.024325	0	0	0	0	0	0	0	0	0	0
New.CleanUp.ReferenceOTU1792	k__Bacteria; p__Proteobacteria; c__Gammaproteobacteria; o__Oceanospirillales; f__Endozoicimonaceae; g__; s__	0	0	0	0	0	0	0	0	0	0	0	0	1	0.0114116	0	0	5	0.039302	1	0.0097924	1	0.00456184	0	0	0	0	0	0	0	0	3	0.0227015	3	0.0199481	2	0.00763446	0	0
New.CleanUp.ReferenceOTU1794	k__Bacteria; p__Proteobacteria; c__Alphaproteobacteria; o__Rhodobacterales; f__Rhodobacteraceae; g__; s__	0	0	0	0	0	0	0	0	0	0	0	0	0	0	0	0	0	0	0	0	0	0	0	0	85	0.871884	0	0	0	0	0	0	0	0	0	0	0	0
New.CleanUp.ReferenceOTU1796	k__Bacteria; p__Proteobacteria; c__Alphaproteobacteria; o__Rhodobacterales; f__Rhodobacteraceae	0	0	0	0	0	0	0	0	0	0	0	0	0	0	0	0	0	0	0	0	0	0	0	0	0	0	1	0.0121625	1	0.00738989	0	0	0	0	0	0	0	0
New.CleanUp.ReferenceOTU1802	k__Bacteria; p__Proteobacteria; c__Alphaproteobacteria; o__Caulobacterales; f__Caulobacteraceae; g__; s__	0	0	0	0	0	0	0	0	0	0	1	0.0128518	0	0	0	0	0	0	0	0	0	0	0	0	1	0.0102575	0	0	0	0	0	0	0	0	0	0	0	0
New.CleanUp.ReferenceOTU1804	k__Bacteria; p__Bacteroidetes; c__Flavobacteriia; o__Flavobacteriales; f__Flavobacteriaceae; g__; s__	0	0	0	0	0	0	0	0	0	0	0	0	0	0	0	0	0	0	0	0	0	0	0	0	0	0	0	0	2	0.0147798	0	0	0	0	0	0	0	0
New.CleanUp.ReferenceOTU1805	k__Bacteria; p__Proteobacteria; c__Gammaproteobacteria; o__Oceanospirillales; f__Endozoicimonaceae; g__; s__	0	0	0	0	0	0	0	0	0	0	0	0	0	0	0	0	0	0	0	0	1	0.00456184	0	0	0	0	0	0	0	0	0	0	0	0	1	0.00381723	0	0
New.CleanUp.ReferenceOTU1806	k__Bacteria; p__Proteobacteria; c__Alphaproteobacteria; o__Rhodobacterales; f__Rhodobacteraceae; g__; s__	0	0	0	0	0	0	0	0	0	0	0	0	0	0	0	0	0	0	0	0	0	0	0	0	2	0.0205149	1	0.0121625	0	0	0	0	0	0	0	0	0	0
New.CleanUp.ReferenceOTU1809	k__Bacteria; p__Proteobacteria; c__Gammaproteobacteria; o__Oceanospirillales; f__Endozoicimonaceae; g__; s__	1	0.00823384	0	0	0	0	0	0	0	0	0	0	0	0	0	0	1	0.0078604	0	0	0	0	0	0	0	0	0	0	0	0	1	0.00756716	0	0	0	0	0	0
New.CleanUp.ReferenceOTU1811	k__Bacteria; p__Bacteroidetes; c__[Saprospirae]; o__[Saprospirales]; f__Chitinophagaceae; g__Sediminibacterium; s__	8	0.0658707	1	0.0121669	34	0.428212	28	0.314925	19	0.202257	28	0.359851	44	0.502111	28	0.246761	0	0	0	0	0	0	0	0	1	0.0102575	0	0	0	0	0	0	0	0	0	0	0	0
New.CleanUp.ReferenceOTU1816	k__Bacteria; p__Proteobacteria; c__Gammaproteobacteria; o__Oceanospirillales; f__Endozoicimonaceae; g__; s__	0	0	0	0	0	0	0	0	0	0	0	0	0	0	0	0	0	0	0	0	1	0.00456184	0	0	0	0	0	0	0	0	0	0	1	0.00664938	0	0	1	0.0062135
New.CleanUp.ReferenceOTU1819	k__Bacteria; p__Proteobacteria; c__Gammaproteobacteria; o__Oceanospirillales; f__Endozoicimonaceae; g__; s__	1	0.00823384	1	0.0121669	0	0	0	0	0	0	0	0	0	0	0	0	0	0	1	0.0097924	1	0.00456184	0	0	0	0	0	0	0	0	0	0	0	0	1	0.00381723	0	0
New.CleanUp.ReferenceOTU1821	k__Bacteria; p__Proteobacteria; c__Alphaproteobacteria; o__Rhizobiales; f__Bradyrhizobiaceae; g__Bradyrhizobium; s__	0	0	0	0	3	0.0377834	0	0	0	0	0	0	0	0	0	0	0	0	0	0	0	0	0	0	0	0	0	0	0	0	0	0	0	0	0	0	0	0
New.CleanUp.ReferenceOTU1823	k__Bacteria; p__Proteobacteria; c__Deltaproteobacteria; o__Myxococcales; f__OM27; g__; s__	0	0	0	0	0	0	0	0	0	0	0	0	0	0	0	0	0	0	0	0	2	0.00912367	0	0	0	0	0	0	0	0	0	0	0	0	0	0	0	0
New.CleanUp.ReferenceOTU1832	k__Bacteria; p__Proteobacteria; c__Alphaproteobacteria; o__Rhodobacterales; f__Rhodobacteraceae; g__; s__	0	0	0	0	0	0	0	0	0	0	0	0	0	0	1	0.0088129	0	0	0	0	0	0	0	0	8	0.0820597	3	0.0364875	0	0	0	0	0	0	0	0	0	0
New.CleanUp.ReferenceOTU1835	k__Bacteria; p__Proteobacteria; c__Alphaproteobacteria; o__Rhodobacterales; f__Rhodobacteraceae	0	0	0	0	0	0	0	0	0	0	0	0	0	0	1	0.0088129	0	0	0	0	0	0	0	0	0	0	1	0.0121625	0	0	0	0	0	0	0	0	0	0
New.CleanUp.ReferenceOTU1836	k__Bacteria; p__Proteobacteria; c__Alphaproteobacteria; o__Rhodobacterales; f__Rhodobacteraceae	0	0	0	0	0	0	0	0	0	0	0	0	0	0	0	0	0	0	0	0	0	0	0	0	0	0	2	0.024325	0	0	0	0	0	0	0	0	0	0
New.CleanUp.ReferenceOTU1837	k__Bacteria; p__Planctomycetes; c__028H05-P-BN-P5; o__; f__; g__; s__	0	0	0	0	0	0	0	0	0	0	0	0	0	0	0	0	0	0	0	0	0	0	0	0	0	0	0	0	13	0.0960686	0	0	0	0	0	0	0	0
New.CleanUp.ReferenceOTU1838	k__Bacteria; p__Proteobacteria; c__Alphaproteobacteria; o__Caulobacterales; f__Caulobacteraceae; g__; s__	0	0	0	0	1	0.0125945	1	0.0112473	0	0	1	0.0128518	1	0.0114116	1	0.0088129	0	0	0	0	0	0	0	0	0	0	0	0	0	0	0	0	0	0	0	0	0	0
New.CleanUp.ReferenceOTU1840	k__Bacteria; p__Proteobacteria; c__Gammaproteobacteria; o__Oceanospirillales; f__Endozoicimonaceae; g__; s__	0	0	0	0	0	0	0	0	0	0	0	0	0	0	0	0	0	0	1	0.0097924	0	0	0	0	0	0	0	0	0	0	0	0	0	0	1	0.00381723	0	0
New.CleanUp.ReferenceOTU1843	k__Bacteria; p__Planctomycetes; c__OM190; o__agg27; f__; g__; s__	0	0	0	0	0	0	0	0	0	0	0	0	0	0	0	0	0	0	0	0	4	0.0182473	0	0	0	0	0	0	0	0	0	0	0	0	0	0	0	0
New.CleanUp.ReferenceOTU1844	k__Bacteria; p__Proteobacteria; c__Alphaproteobacteria; o__Caulobacterales; f__Caulobacteraceae; g__; s__	0	0	0	0	0	0	0	0	1	0.0106451	1	0.0128518	1	0.0114116	0	0	0	0	0	0	0	0	0	0	0	0	0	0	0	0	0	0	0	0	0	0	0	0
New.CleanUp.ReferenceOTU1846	Unassigned	0	0	0	0	0	0	0	0	0	0	0	0	0	0	0	0	0	0	0	0	0	0	0	0	0	0	0	0	18	0.133018	0	0	0	0	4	0.0152689	0	0
New.CleanUp.ReferenceOTU1847	k__Bacteria; p__Proteobacteria; c__Alphaproteobacteria; o__Rhodobacterales; f__Rhodobacteraceae; g__; s__	0	0	0	0	0	0	0	0	0	0	0	0	0	0	0	0	0	0	0	0	0	0	0	0	2	0.0205149	0	0	0	0	0	0	0	0	0	0	0	0
New.CleanUp.ReferenceOTU1853	k__Bacteria; p__Proteobacteria; c__Alphaproteobacteria; o__Rhodobacterales; f__Rhodobacteraceae; g__; s__	0	0	0	0	0	0	0	0	0	0	0	0	0	0	0	0	0	0	0	0	0	0	0	0	0	0	3	0.0364875	0	0	0	0	0	0	0	0	0	0
New.CleanUp.ReferenceOTU1858	k__Bacteria; p__Bacteroidetes; c__[Saprospirae]; o__[Saprospirales]; f__Chitinophagaceae; g__Sediminibacterium; s__	0	0	0	0	2	0.0251889	1	0.0112473	0	0	0	0	2	0.0228232	1	0.0088129	0	0	0	0	0	0	0	0	0	0	0	0	0	0	0	0	0	0	0	0	0	0
New.CleanUp.ReferenceOTU1859	k__Bacteria; p__Proteobacteria; c__Gammaproteobacteria; o__Oceanospirillales; f__Endozoicimonaceae; g__; s__	1	0.00823384	0	0	0	0	0	0	0	0	0	0	0	0	0	0	0	0	0	0	0	0	0	0	0	0	0	0	2	0.0147798	0	0	0	0	0	0	1	0.0062135
New.CleanUp.ReferenceOTU1863	k__Bacteria; p__Proteobacteria; c__Alphaproteobacteria; o__Rhodobacterales; f__Rhodobacteraceae; g__; s__	0	0	0	0	0	0	0	0	0	0	0	0	0	0	0	0	0	0	0	0	0	0	0	0	2	0.0205149	0	0	1	0.00738989	0	0	0	0	0	0	0	0
New.CleanUp.ReferenceOTU1867	k__Bacteria; p__Proteobacteria; c__Gammaproteobacteria; o__Oceanospirillales; f__Endozoicimonaceae; g__; s__	0	0	0	0	0	0	0	0	0	0	0	0	0	0	0	0	1	0.0078604	0	0	1	0.00456184	0	0	0	0	0	0	0	0	0	0	1	0.00664938	0	0	0	0
New.CleanUp.ReferenceOTU1868	k__Bacteria; p__Proteobacteria; c__Alphaproteobacteria; o__Rhodospirillales; f__Rhodospirillaceae; g__; s__	0	0	0	0	0	0	0	0	1	0.0106451	1	0.0128518	1	0.0114116	1	0.0088129	0	0	0	0	0	0	0	0	0	0	0	0	0	0	0	0	0	0	0	0	0	0
New.CleanUp.ReferenceOTU1869	Unassigned	1	0.00823384	0	0	0	0	0	0	0	0	0	0	0	0	0	0	1	0.0078604	0	0	0	0	0	0	0	0	0	0	0	0	0	0	0	0	0	0	0	0
New.CleanUp.ReferenceOTU1878	k__Bacteria; p__Proteobacteria; c__Gammaproteobacteria; o__Oceanospirillales; f__Endozoicimonaceae; g__; s__	0	0	0	0	0	0	0	0	0	0	0	0	0	0	0	0	0	0	1	0.0097924	1	0.00456184	0	0	0	0	0	0	0	0	1	0.00756716	0	0	1	0.00381723	0	0
New.CleanUp.ReferenceOTU1880	k__Bacteria; p__Proteobacteria; c__Gammaproteobacteria; o__Oceanospirillales; f__Endozoicimonaceae; g__; s__	0	0	0	0	0	0	0	0	0	0	0	0	0	0	0	0	2	0.0157208	0	0	0	0	0	0	0	0	0	0	0	0	0	0	0	0	0	0	0	0
New.CleanUp.ReferenceOTU1886	k__Bacteria; p__Proteobacteria; c__Alphaproteobacteria; o__Ellin329; f__; g__; s__	0	0	0	0	0	0	0	0	1	0.0106451	0	0	2	0.0228232	0	0	0	0	0	0	0	0	0	0	0	0	0	0	0	0	0	0	0	0	0	0	0	0
New.CleanUp.ReferenceOTU1887	Unassigned	0	0	0	0	1	0.0125945	0	0	1	0.0106451	0	0	1	0.0114116	0	0	0	0	0	0	0	0	0	0	0	0	0	0	0	0	0	0	0	0	0	0	0	0
New.CleanUp.ReferenceOTU1895	k__Bacteria; p__Cyanobacteria; c__Oscillatoriophycideae; o__Chroococcales; f__Xenococcaceae; g__; s__	0	0	0	0	0	0	0	0	0	0	0	0	0	0	0	0	0	0	0	0	0	0	0	0	0	0	0	0	3	0.0221697	0	0	0	0	0	0	1	0.0062135
New.CleanUp.ReferenceOTU1897	k__Bacteria; p__Proteobacteria; c__Gammaproteobacteria; o__Oceanospirillales; f__Endozoicimonaceae; g__; s__	0	0	0	0	0	0	0	0	0	0	0	0	0	0	0	0	0	0	0	0	1	0.00456184	0	0	0	0	0	0	0	0	0	0	0	0	1	0.00381723	1	0.0062135
New.CleanUp.ReferenceOTU1907	k__Bacteria; p__Proteobacteria; c__Gammaproteobacteria; o__Oceanospirillales; f__Endozoicimonaceae; g__; s__	0	0	0	0	0	0	0	0	0	0	0	0	0	0	0	0	0	0	0	0	0	0	0	0	0	0	1	0.0121625	0	0	1	0.00756716	0	0	0	0	0	0
New.CleanUp.ReferenceOTU1909	k__Bacteria; p__Proteobacteria; c__Gammaproteobacteria; o__Oceanospirillales; f__Endozoicimonaceae; g__; s__	0	0	0	0	0	0	0	0	0	0	0	0	0	0	0	0	1	0.0078604	0	0	0	0	0	0	0	0	0	0	0	0	2	0.0151343	0	0	0	0	0	0
New.CleanUp.ReferenceOTU1912	k__Bacteria; p__Proteobacteria; c__Alphaproteobacteria; o__Sphingomonadales; f__Sphingomonadaceae	0	0	0	0	1	0.0125945	0	0	0	0	0	0	0	0	0	0	0	0	0	0	0	0	1	0.0116293	0	0	0	0	0	0	0	0	0	0	0	0	0	0
New.CleanUp.ReferenceOTU1913	k__Bacteria; p__Proteobacteria; c__Alphaproteobacteria; o__Rhodobacterales; f__Rhodobacteraceae; g__; s__	0	0	0	0	0	0	0	0	0	0	0	0	0	0	0	0	0	0	0	0	0	0	0	0	0	0	17	0.206762	0	0	0	0	0	0	0	0	0	0
New.CleanUp.ReferenceOTU1920	k__Bacteria; p__Proteobacteria; c__Alphaproteobacteria; o__Ellin329; f__; g__; s__	0	0	1	0.0121669	3	0.0377834	0	0	0	0	1	0.0128518	1	0.0114116	0	0	0	0	0	0	0	0	0	0	0	0	0	0	0	0	0	0	0	0	0	0	0	0
New.CleanUp.ReferenceOTU1923	k__Bacteria; p__Proteobacteria; c__Alphaproteobacteria; o__Caulobacterales; f__Caulobacteraceae; g__Phenylobacterium; s__	0	0	0	0	0	0	0	0	0	0	0	0	0	0	0	0	0	0	1	0.0097924	0	0	0	0	1	0.0102575	0	0	0	0	0	0	0	0	0	0	0	0
New.CleanUp.ReferenceOTU1925	k__Bacteria; p__Proteobacteria; c__Gammaproteobacteria; o__Oceanospirillales; f__Endozoicimonaceae; g__; s__	0	0	1	0.0121669	0	0	0	0	0	0	0	0	0	0	0	0	0	0	0	0	0	0	0	0	0	0	0	0	0	0	0	0	0	0	0	0	1	0.0062135
New.CleanUp.ReferenceOTU1928	k__Bacteria; p__Proteobacteria; c__Gammaproteobacteria; o__Oceanospirillales; f__Endozoicimonaceae; g__; s__	0	0	0	0	0	0	0	0	0	0	0	0	0	0	0	0	0	0	1	0.0097924	0	0	0	0	0	0	0	0	0	0	0	0	0	0	0	0	1	0.0062135
New.CleanUp.ReferenceOTU1929	Unassigned	0	0	0	0	0	0	0	0	0	0	0	0	0	0	0	0	5	0.039302	0	0	96	0.437936	0	0	0	0	0	0	13	0.0960686	0	0	0	0	4	0.0152689	689	4.2811
New.CleanUp.ReferenceOTU1931	k__Bacteria; p__Bacteroidetes; c__[Saprospirae]; o__[Saprospirales]; f__Chitinophagaceae; g__; s__	0	0	0	0	0	0	1	0.0112473	0	0	0	0	0	0	1	0.0088129	0	0	0	0	0	0	0	0	0	0	0	0	0	0	0	0	0	0	0	0	0	0
New.CleanUp.ReferenceOTU1932	k__Bacteria; p__Proteobacteria; c__Gammaproteobacteria; o__Oceanospirillales; f__Endozoicimonaceae; g__; s__	0	0	0	0	0	0	0	0	0	0	0	0	0	0	0	0	0	0	0	0	0	0	0	0	0	0	0	0	0	0	0	0	0	0	1	0.00381723	1	0.0062135
New.CleanUp.ReferenceOTU1934	k__Bacteria; p__Cyanobacteria; c__Synechococcophycideae; o__Pseudanabaenales; f__Pseudanabaenaceae; g__; s__	0	0	0	0	0	0	0	0	0	0	0	0	0	0	0	0	0	0	0	0	0	0	0	0	0	0	0	0	2	0.0147798	0	0	0	0	0	0	0	0
New.CleanUp.ReferenceOTU1943	k__Bacteria; p__Bacteroidetes; c__[Saprospirae]; o__[Saprospirales]; f__Chitinophagaceae; g__Sediminibacterium; s__	1	0.00823384	0	0	0	0	0	0	2	0.0212902	0	0	1	0.0114116	0	0	0	0	0	0	0	0	0	0	0	0	0	0	0	0	0	0	0	0	0	0	0	0
New.CleanUp.ReferenceOTU1952	k__Bacteria; p__Proteobacteria; c__Alphaproteobacteria; o__Rhizobiales; f__Beijerinckiaceae; g__Beijerinckia; s__	2	0.0164677	0	0	0	0	0	0	2	0.0212902	0	0	6	0.0684697	0	0	0	0	0	0	0	0	0	0	0	0	0	0	0	0	0	0	0	0	0	0	0	0
New.CleanUp.ReferenceOTU1954	Unassigned	1	0.00823384	0	0	0	0	0	0	0	0	0	0	1	0.0114116	0	0	0	0	0	0	0	0	0	0	0	0	0	0	0	0	0	0	0	0	0	0	0	0
New.CleanUp.ReferenceOTU1956	k__Bacteria; p__Proteobacteria; c__Alphaproteobacteria; o__Rhodobacterales; f__Rhodobacteraceae	0	0	0	0	0	0	0	0	0	0	0	0	0	0	0	0	0	0	0	0	0	0	0	0	1	0.0102575	2	0.024325	2	0.0147798	0	0	0	0	0	0	0	0
New.CleanUp.ReferenceOTU1957	k__Bacteria; p__Proteobacteria; c__Gammaproteobacteria; o__Oceanospirillales; f__Endozoicimonaceae; g__; s__	0	0	0	0	0	0	0	0	0	0	0	0	0	0	0	0	0	0	0	0	0	0	0	0	0	0	0	0	0	0	0	0	0	0	1	0.00381723	1	0.0062135
New.CleanUp.ReferenceOTU1962	k__Bacteria; p__Bacteroidetes; c__[Saprospirae]; o__[Saprospirales]; f__Chitinophagaceae; g__Sediminibacterium; s__	220	1.81145	10	0.121669	327	4.11839	455	5.11753	266	2.83159	357	4.5881	442	5.04393	336	2.96114	4	0.0314416	0	0	17	0.0775512	0	0	6	0.0615448	0	0	1	0.00738989	6	0.045403	0	0	0	0	0	0
New.CleanUp.ReferenceOTU1965	k__Bacteria; p__Proteobacteria; c__Gammaproteobacteria; o__Oceanospirillales; f__Endozoicimonaceae; g__; s__	0	0	0	0	0	0	0	0	0	0	0	0	0	0	0	0	0	0	0	0	2	0.00912367	0	0	0	0	0	0	0	0	0	0	1	0.00664938	1	0.00381723	0	0
New.CleanUp.ReferenceOTU1969	k__Bacteria; p__Proteobacteria; c__Gammaproteobacteria; o__Oceanospirillales; f__Endozoicimonaceae; g__; s__	0	0	0	0	0	0	0	0	0	0	0	0	0	0	0	0	1	0.0078604	0	0	0	0	0	0	0	0	0	0	0	0	2	0.0151343	0	0	0	0	0	0
New.CleanUp.ReferenceOTU1970	k__Bacteria; p__Cyanobacteria; c__Chloroplast; o__Stramenopiles; f__; g__; s__	0	0	0	0	0	0	0	0	0	0	0	0	0	0	0	0	0	0	0	0	0	0	0	0	0	0	0	0	1	0.00738989	0	0	6	0.0398963	0	0	0	0
New.CleanUp.ReferenceOTU1977	k__Bacteria; p__Proteobacteria; c__Alphaproteobacteria; o__Rhizobiales; f__Methylocystaceae; g__; s__	0	0	0	0	0	0	0	0	2	0.0212902	0	0	0	0	0	0	0	0	0	0	0	0	0	0	0	0	0	0	0	0	0	0	0	0	0	0	0	0
New.CleanUp.ReferenceOTU1978	k__Bacteria; p__Proteobacteria; c__Gammaproteobacteria; o__Oceanospirillales; f__Endozoicimonaceae; g__; s__	1	0.00823384	1	0.0121669	0	0	0	0	0	0	0	0	0	0	0	0	1	0.0078604	5	0.048962	4	0.0182473	1	0.0116293	0	0	2	0.024325	0	0	2	0.0151343	5	0.0332469	10	0.0381723	1	0.0062135
New.CleanUp.ReferenceOTU1980	k__Bacteria; p__Proteobacteria; c__Gammaproteobacteria; o__Oceanospirillales; f__Endozoicimonaceae; g__; s__	3	0.0247015	3	0.0365008	0	0	0	0	0	0	0	0	3	0.0342349	0	0	18	0.141487	6	0.0587544	7	0.0319328	0	0	0	0	0	0	2	0.0147798	16	0.121075	9	0.0598444	0	0	4	0.024854
New.CleanUp.ReferenceOTU1987	k__Bacteria; p__Proteobacteria; c__Gammaproteobacteria; o__Alteromonadales; f__Alteromonadaceae; g__Spongiibacter; s__	0	0	0	0	0	0	0	0	0	0	0	0	0	0	0	0	0	0	0	0	0	0	0	0	0	0	0	0	2	0.0147798	0	0	0	0	0	0	0	0
New.CleanUp.ReferenceOTU1991	k__Bacteria; p__Proteobacteria; c__Alphaproteobacteria; o__Rhodobacterales; f__Rhodobacteraceae; g__; s__	0	0	0	0	0	0	0	0	0	0	0	0	0	0	0	0	0	0	0	0	0	0	0	0	2	0.0205149	0	0	0	0	0	0	0	0	0	0	0	0
New.CleanUp.ReferenceOTU1996	k__Bacteria; p__Proteobacteria; c__Alphaproteobacteria; o__Caulobacterales; f__Caulobacteraceae; g__Phenylobacterium; s__	0	0	0	0	0	0	0	0	0	0	0	0	0	0	0	0	0	0	2	0.0195848	0	0	3	0.0348878	0	0	0	0	0	0	0	0	0	0	0	0	0	0
New.CleanUp.ReferenceOTU1997	k__Bacteria; p__Proteobacteria; c__Gammaproteobacteria; o__Alteromonadales; f__Alteromonadaceae	0	0	0	0	0	0	0	0	0	0	0	0	0	0	0	0	0	0	0	0	0	0	0	0	0	0	0	0	3	0.0221697	0	0	0	0	0	0	0	0
New.CleanUp.ReferenceOTU1999	k__Bacteria; p__Proteobacteria; c__Gammaproteobacteria; o__Oceanospirillales; f__Endozoicimonaceae; g__; s__	0	0	0	0	0	0	0	0	0	0	0	0	1	0.0114116	0	0	2	0.0157208	0	0	2	0.00912367	0	0	0	0	0	0	0	0	4	0.0302686	0	0	0	0	0	0
New.CleanUp.ReferenceOTU2002	k__Bacteria; p__Proteobacteria; c__Gammaproteobacteria; o__Oceanospirillales; f__Endozoicimonaceae; g__; s__	12	0.0988061	30	0.365008	0	0	0	0	0	0	1	0.0128518	5	0.0570581	0	0	55	0.432322	23	0.225225	66	0.301081	0	0	0	0	7	0.0851374	10	0.0738989	64	0.484298	44	0.292573	49	0.187044	29	0.180191
New.CleanUp.ReferenceOTU2005	k__Bacteria; p__Proteobacteria; c__Alphaproteobacteria; o__Rhodobacterales; f__Rhodobacteraceae	0	0	0	0	0	0	0	0	0	0	0	0	0	0	0	0	0	0	0	0	0	0	0	0	0	0	2	0.024325	0	0	0	0	0	0	0	0	0	0
New.CleanUp.ReferenceOTU2009	k__Bacteria; p__Proteobacteria; c__Alphaproteobacteria; o__Ellin329; f__; g__; s__	0	0	0	0	0	0	0	0	3	0.0319353	0	0	0	0	0	0	0	0	0	0	0	0	0	0	0	0	0	0	0	0	0	0	0	0	0	0	0	0
New.CleanUp.ReferenceOTU2010	Unassigned	0	0	1	0.0121669	0	0	0	0	0	0	0	0	0	0	0	0	0	0	0	0	0	0	0	0	0	0	0	0	0	0	0	0	0	0	1	0.00381723	0	0
New.CleanUp.ReferenceOTU2013	k__Bacteria; p__Proteobacteria; c__Gammaproteobacteria; o__Oceanospirillales; f__Endozoicimonaceae; g__; s__	0	0	0	0	0	0	0	0	0	0	0	0	1	0.0114116	0	0	1	0.0078604	0	0	1	0.00456184	0	0	0	0	0	0	0	0	2	0.0151343	0	0	0	0	0	0
New.CleanUp.ReferenceOTU2021	k__Bacteria; p__Proteobacteria; c__Alphaproteobacteria; o__Ellin329; f__; g__; s__	1	0.00823384	0	0	0	0	0	0	0	0	0	0	1	0.0114116	1	0.0088129	0	0	0	0	0	0	0	0	0	0	0	0	0	0	0	0	0	0	0	0	0	0
New.CleanUp.ReferenceOTU2022	k__Bacteria; p__Firmicutes; c__Clostridia; o__Clostridiales; f__[Tissierellaceae]; g__Anaerococcus; s__	0	0	0	0	12	0.151134	0	0	0	0	0	0	17	0.193997	0	0	0	0	0	0	0	0	0	0	0	0	0	0	0	0	1	0.00756716	0	0	0	0	0	0
New.CleanUp.ReferenceOTU2026	k__Bacteria; p__Proteobacteria; c__Alphaproteobacteria; o__Rhodobacterales; f__Rhodobacteraceae; g__; s__	0	0	0	0	0	0	0	0	0	0	0	0	0	0	0	0	0	0	0	0	0	0	0	0	1	0.0102575	4	0.04865	0	0	0	0	0	0	0	0	0	0
New.CleanUp.ReferenceOTU2028	k__Bacteria; p__Cyanobacteria; c__Chloroplast; o__Chlorophyta; f__Ulvophyceae; g__; s__	0	0	0	0	0	0	0	0	0	0	0	0	0	0	0	0	0	0	0	0	2	0.00912367	0	0	0	0	0	0	1	0.00738989	0	0	1	0.00664938	1	0.00381723	0	0
New.CleanUp.ReferenceOTU2029	k__Bacteria; p__Proteobacteria; c__Betaproteobacteria; o__Burkholderiales; f__Oxalobacteraceae; g__Ralstonia; s__	0	0	0	0	1	0.0125945	0	0	0	0	0	0	0	0	0	0	0	0	0	0	0	0	4	0.046517	0	0	0	0	0	0	0	0	0	0	0	0	0	0
New.CleanUp.ReferenceOTU2036	k__Bacteria; p__Proteobacteria; c__Gammaproteobacteria; o__Oceanospirillales; f__Endozoicimonaceae; g__; s__	0	0	0	0	0	0	0	0	0	0	0	0	0	0	0	0	0	0	0	0	0	0	0	0	0	0	0	0	0	0	0	0	0	0	0	0	2	0.012427
New.CleanUp.ReferenceOTU2038	k__Bacteria; p__Proteobacteria; c__Gammaproteobacteria; o__Oceanospirillales; f__Endozoicimonaceae; g__; s__	0	0	0	0	0	0	0	0	0	0	0	0	0	0	0	0	0	0	0	0	1	0.00456184	0	0	0	0	0	0	0	0	0	0	0	0	1	0.00381723	0	0
New.CleanUp.ReferenceOTU2041	k__Bacteria; p__Proteobacteria; c__Gammaproteobacteria; o__Oceanospirillales; f__Endozoicimonaceae; g__; s__	0	0	0	0	0	0	0	0	0	0	0	0	0	0	0	0	0	0	0	0	1	0.00456184	0	0	0	0	0	0	0	0	0	0	0	0	1	0.00381723	1	0.0062135
New.CleanUp.ReferenceOTU2043	k__Bacteria; p__Proteobacteria; c__Alphaproteobacteria; o__Rhodobacterales; f__Rhodobacteraceae; g__; s__	0	0	0	0	0	0	0	0	0	0	0	0	0	0	0	0	0	0	0	0	1	0.00456184	0	0	0	0	1	0.0121625	0	0	0	0	0	0	0	0	0	0
New.CleanUp.ReferenceOTU2044	k__Bacteria; p__Cyanobacteria; c__Chloroplast; o__Stramenopiles; f__; g__; s__	0	0	0	0	0	0	0	0	0	0	0	0	0	0	0	0	0	0	0	0	1	0.00456184	0	0	0	0	0	0	3	0.0221697	0	0	1	0.00664938	1	0.00381723	0	0
New.CleanUp.ReferenceOTU2046	k__Bacteria; p__Bacteroidetes; c__[Saprospirae]; o__[Saprospirales]; f__Chitinophagaceae; g__Sediminibacterium; s__	0	0	0	0	0	0	0	0	0	0	1	0.0128518	0	0	1	0.0088129	0	0	0	0	0	0	0	0	0	0	0	0	0	0	0	0	0	0	0	0	0	0
New.CleanUp.ReferenceOTU2051	k__Bacteria; p__Proteobacteria; c__Gammaproteobacteria; o__Oceanospirillales; f__Endozoicimonaceae; g__; s__	5	0.0411692	1	0.0121669	0	0	0	0	0	0	0	0	3	0.0342349	0	0	1	0.0078604	3	0.0293772	0	0	0	0	2	0.0205149	2	0.024325	0	0	2	0.0151343	7	0.0465456	0	0	5	0.0310675
New.CleanUp.ReferenceOTU2055	k__Bacteria; p__Proteobacteria; c__Alphaproteobacteria; o__Ellin329; f__; g__; s__	0	0	0	0	1	0.0125945	0	0	0	0	1	0.0128518	1	0.0114116	0	0	0	0	0	0	0	0	0	0	0	0	0	0	0	0	0	0	0	0	0	0	0	0
New.CleanUp.ReferenceOTU2064	Unassigned	1	0.00823384	0	0	1	0.0125945	0	0	0	0	0	0	3	0.0342349	0	0	0	0	0	0	0	0	0	0	0	0	0	0	0	0	0	0	0	0	0	0	0	0
New.CleanUp.ReferenceOTU2068	k__Bacteria; p__Proteobacteria; c__Gammaproteobacteria; o__Oceanospirillales; f__Endozoicimonaceae; g__; s__	0	0	0	0	0	0	0	0	0	0	0	0	0	0	0	0	0	0	1	0.0097924	0	0	0	0	0	0	0	0	0	0	0	0	1	0.00664938	0	0	0	0
New.CleanUp.ReferenceOTU2071	k__Bacteria; p__Bacteroidetes; c__[Saprospirae]; o__[Saprospirales]; f__Chitinophagaceae; g__Sediminibacterium; s__	1	0.00823384	0	0	1	0.0125945	0	0	0	0	0	0	0	0	0	0	0	0	0	0	0	0	0	0	0	0	0	0	0	0	0	0	0	0	0	0	0	0
New.CleanUp.ReferenceOTU2072	k__Bacteria; p__Proteobacteria; c__Gammaproteobacteria; o__Oceanospirillales; f__Endozoicimonaceae; g__; s__	0	0	0	0	0	0	0	0	0	0	0	0	0	0	0	0	0	0	0	0	0	0	0	0	0	0	1	0.0121625	0	0	0	0	0	0	0	0	1	0.0062135
New.CleanUp.ReferenceOTU2075	k__Bacteria; p__Proteobacteria; c__Alphaproteobacteria; o__Ellin329; f__; g__; s__	0	0	0	0	1	0.0125945	0	0	0	0	1	0.0128518	0	0	0	0	0	0	0	0	0	0	0	0	0	0	0	0	0	0	0	0	0	0	0	0	0	0
New.CleanUp.ReferenceOTU2077	k__Bacteria; p__Proteobacteria; c__Gammaproteobacteria; o__Oceanospirillales; f__Endozoicimonaceae; g__; s__	0	0	0	0	0	0	0	0	0	0	0	0	0	0	0	0	0	0	1	0.0097924	0	0	0	0	0	0	0	0	0	0	0	0	0	0	1	0.00381723	1	0.0062135
New.CleanUp.ReferenceOTU2079	k__Bacteria; p__Proteobacteria; c__Gammaproteobacteria; o__Oceanospirillales; f__Endozoicimonaceae; g__; s__	0	0	1	0.0121669	0	0	0	0	0	0	0	0	0	0	0	0	0	0	1	0.0097924	2	0.00912367	0	0	0	0	0	0	0	0	0	0	0	0	0	0	0	0
New.CleanUp.ReferenceOTU2080	k__Bacteria; p__Firmicutes; c__Bacilli; o__Bacillales; f__Paenibacillaceae; g__Paenibacillus; s__	0	0	0	0	0	0	0	0	0	0	0	0	0	0	0	0	0	0	5	0.048962	0	0	3	0.0348878	0	0	0	0	0	0	0	0	0	0	0	0	0	0
New.CleanUp.ReferenceOTU2086	Unassigned	0	0	0	0	0	0	1	0.0112473	0	0	1	0.0128518	1	0.0114116	0	0	0	0	0	0	0	0	0	0	0	0	0	0	0	0	0	0	0	0	0	0	0	0
New.CleanUp.ReferenceOTU2088	Unassigned	1	0.00823384	0	0	0	0	0	0	0	0	0	0	0	0	0	0	0	0	0	0	0	0	0	0	1	0.0102575	0	0	0	0	0	0	0	0	0	0	0	0
New.CleanUp.ReferenceOTU2092	k__Bacteria; p__Proteobacteria; c__Gammaproteobacteria; o__Oceanospirillales; f__Endozoicimonaceae; g__; s__	0	0	0	0	0	0	0	0	0	0	0	0	0	0	0	0	1	0.0078604	4	0.0391696	4	0.0182473	0	0	0	0	0	0	0	0	0	0	3	0.0199481	8	0.0305378	1	0.0062135
New.CleanUp.ReferenceOTU2095	Unassigned	0	0	0	0	0	0	0	0	0	0	0	0	0	0	0	0	0	0	0	0	0	0	0	0	0	0	0	0	0	0	0	0	0	0	59	0.225217	0	0
New.CleanUp.ReferenceOTU2097	k__Bacteria; p__Proteobacteria; c__Gammaproteobacteria; o__Oceanospirillales; f__Endozoicimonaceae; g__; s__	0	0	0	0	0	0	0	0	0	0	0	0	0	0	0	0	0	0	0	0	2	0.00912367	0	0	0	0	0	0	0	0	0	0	0	0	0	0	0	0
New.CleanUp.ReferenceOTU2100	k__Bacteria; p__Proteobacteria; c__Alphaproteobacteria; o__Ellin329; f__; g__; s__	2	0.0164677	0	0	0	0	1	0.0112473	3	0.0319353	1	0.0128518	0	0	0	0	0	0	0	0	0	0	0	0	0	0	0	0	0	0	0	0	0	0	0	0	0	0
New.CleanUp.ReferenceOTU2103	k__Bacteria; p__Proteobacteria; c__Alphaproteobacteria; o__Rhizobiales; f__Bradyrhizobiaceae; g__Bradyrhizobium; s__	1	0.00823384	0	0	22	0.277078	1	0.0112473	2	0.0212902	0	0	0	0	2	0.0176258	0	0	2	0.0195848	0	0	0	0	0	0	45	0.547312	3	0.0221697	2	0.0151343	0	0	0	0	0	0
New.CleanUp.ReferenceOTU2104	k__Bacteria; p__Proteobacteria; c__Gammaproteobacteria; o__Oceanospirillales; f__Endozoicimonaceae; g__; s__	1	0.00823384	0	0	0	0	0	0	0	0	0	0	0	0	0	0	1	0.0078604	0	0	0	0	0	0	0	0	0	0	0	0	0	0	0	0	0	0	0	0
New.CleanUp.ReferenceOTU2111	k__Bacteria; p__Proteobacteria; c__Alphaproteobacteria; o__Rhizobiales; f__Bradyrhizobiaceae; g__Bradyrhizobium	0	0	0	0	1	0.0125945	0	0	0	0	0	0	0	0	0	0	0	0	0	0	0	0	1	0.0116293	0	0	0	0	0	0	0	0	0	0	0	0	0	0
New.CleanUp.ReferenceOTU2113	Unassigned	0	0	0	0	0	0	1	0.0112473	1	0.0106451	0	0	0	0	0	0	0	0	0	0	0	0	0	0	0	0	0	0	0	0	0	0	0	0	0	0	0	0
New.CleanUp.ReferenceOTU2115	Unassigned	0	0	0	0	0	0	0	0	2	0.0212902	0	0	1	0.0114116	0	0	0	0	0	0	0	0	0	0	0	0	0	0	0	0	0	0	0	0	0	0	0	0
New.CleanUp.ReferenceOTU2118	k__Bacteria; p__Proteobacteria; c__Gammaproteobacteria; o__Oceanospirillales; f__Endozoicimonaceae; g__; s__	0	0	0	0	0	0	0	0	0	0	0	0	0	0	0	0	0	0	1	0.0097924	0	0	0	0	0	0	0	0	0	0	0	0	1	0.00664938	0	0	0	0
New.CleanUp.ReferenceOTU2121	k__Bacteria; p__Proteobacteria; c__Alphaproteobacteria; o__Rhodobacterales; f__Rhodobacteraceae; g__; s__	0	0	0	0	0	0	0	0	0	0	0	0	0	0	0	0	0	0	0	0	0	0	0	0	2	0.0205149	0	0	0	0	0	0	0	0	0	0	0	0
New.CleanUp.ReferenceOTU2122	k__Bacteria; p__Proteobacteria; c__Alphaproteobacteria; o__Rhodobacterales; f__Rhodobacteraceae; g__; s__	0	0	0	0	0	0	0	0	0	0	0	0	0	0	3	0.0264387	0	0	0	0	0	0	0	0	0	0	0	0	0	0	0	0	0	0	0	0	0	0
New.CleanUp.ReferenceOTU2126	Unassigned	1	0.00823384	0	0	1	0.0125945	1	0.0112473	0	0	0	0	1	0.0114116	0	0	0	0	0	0	0	0	0	0	0	0	0	0	0	0	0	0	0	0	0	0	0	0
New.CleanUp.ReferenceOTU2127	Unassigned	0	0	0	0	1	0.0125945	0	0	0	0	0	0	1	0.0114116	0	0	0	0	0	0	0	0	0	0	0	0	0	0	0	0	0	0	0	0	0	0	0	0
New.CleanUp.ReferenceOTU2130	k__Bacteria; p__Proteobacteria; c__Gammaproteobacteria; o__Oceanospirillales; f__Endozoicimonaceae; g__; s__	0	0	1	0.0121669	0	0	0	0	0	0	0	0	0	0	0	0	0	0	0	0	2	0.00912367	0	0	0	0	0	0	0	0	1	0.00756716	1	0.00664938	0	0	1	0.0062135
New.CleanUp.ReferenceOTU2131	k__Bacteria; p__Proteobacteria; c__Gammaproteobacteria; o__Oceanospirillales; f__Endozoicimonaceae; g__; s__	0	0	0	0	0	0	0	0	0	0	0	0	0	0	0	0	0	0	0	0	1	0.00456184	0	0	0	0	0	0	0	0	1	0.00756716	0	0	0	0	0	0
New.CleanUp.ReferenceOTU2132	k__Bacteria; p__Proteobacteria; c__Gammaproteobacteria; o__Oceanospirillales; f__Endozoicimonaceae; g__; s__	6	0.049403	9	0.109502	0	0	0	0	0	0	0	0	3	0.0342349	0	0	12	0.0943248	7	0.0685468	15	0.0684275	0	0	0	0	2	0.024325	1	0.00738989	24	0.181612	11	0.0731432	0	0	7	0.0434945
New.CleanUp.ReferenceOTU2143	k__Bacteria; p__Proteobacteria; c__Alphaproteobacteria; o__Rhodobacterales; f__Rhodobacteraceae	0	0	0	0	0	0	0	0	0	0	0	0	0	0	0	0	0	0	0	0	21	0.0957985	0	0	1	0.0102575	124	1.50815	36	0.266036	0	0	1	0.00664938	0	0	1	0.0062135
New.CleanUp.ReferenceOTU2147	k__Bacteria; p__Firmicutes; c__Bacilli; o__Bacillales; f__Paenibacillaceae; g__Paenibacillus; s__	0	0	0	0	0	0	0	0	0	0	0	0	0	0	0	0	0	0	2	0.0195848	0	0	0	0	0	0	0	0	0	0	0	0	0	0	0	0	0	0
New.CleanUp.ReferenceOTU2149	Unassigned	0	0	0	0	0	0	0	0	0	0	0	0	0	0	0	0	0	0	0	0	1	0.00456184	0	0	0	0	0	0	1	0.00738989	0	0	0	0	0	0	1	0.0062135
New.CleanUp.ReferenceOTU2152	Unassigned	0	0	0	0	0	0	0	0	3	0.0319353	0	0	0	0	1	0.0088129	0	0	0	0	0	0	0	0	0	0	0	0	0	0	0	0	0	0	0	0	0	0
New.CleanUp.ReferenceOTU2157	k__Bacteria; p__Proteobacteria; c__Gammaproteobacteria; o__Oceanospirillales; f__Endozoicimonaceae; g__; s__	2	0.0164677	1	0.0121669	0	0	0	0	0	0	0	0	0	0	0	0	0	0	0	0	0	0	0	0	0	0	1	0.0121625	0	0	0	0	2	0.0132988	0	0	1	0.0062135
New.CleanUp.ReferenceOTU2158	k__Bacteria; p__Proteobacteria; c__Gammaproteobacteria; o__Oceanospirillales; f__Endozoicimonaceae; g__; s__	0	0	1	0.0121669	0	0	0	0	0	0	0	0	0	0	0	0	4	0.0314416	0	0	0	0	0	0	0	0	1	0.0121625	1	0.00738989	4	0.0302686	0	0	0	0	0	0
New.CleanUp.ReferenceOTU2168	k__Bacteria; p__Proteobacteria; c__Gammaproteobacteria; o__Oceanospirillales; f__Endozoicimonaceae; g__; s__	0	0	0	0	0	0	0	0	0	0	0	0	0	0	0	0	0	0	0	0	2	0.00912367	0	0	0	0	0	0	0	0	0	0	0	0	5	0.0190862	0	0
New.CleanUp.ReferenceOTU2171	k__Bacteria; p__Bacteroidetes; c__Cytophagia; o__Cytophagales; f__Cytophagaceae; g__Microscilla; s__	0	0	0	0	0	0	0	0	0	0	0	0	0	0	0	0	0	0	0	0	0	0	0	0	0	0	0	0	2	0.0147798	0	0	0	0	0	0	0	0
New.CleanUp.ReferenceOTU2173	k__Bacteria; p__Proteobacteria; c__Gammaproteobacteria; o__Xanthomonadales; f__Sinobacteraceae; g__; s__	0	0	0	0	1	0.0125945	0	0	0	0	0	0	0	0	0	0	0	0	0	0	0	0	0	0	1	0.0102575	0	0	0	0	0	0	0	0	0	0	0	0
New.CleanUp.ReferenceOTU2180	k__Bacteria; p__Proteobacteria; c__Gammaproteobacteria; o__Oceanospirillales; f__Endozoicimonaceae; g__; s__	0	0	0	0	0	0	0	0	0	0	0	0	0	0	0	0	0	0	1	0.0097924	0	0	0	0	0	0	0	0	0	0	1	0.00756716	0	0	0	0	0	0
New.CleanUp.ReferenceOTU2185	k__Bacteria; p__Cyanobacteria; c__Oscillatoriophycideae; o__Oscillatoriales; f__Phormidiaceae; g__Phormidium; s__	0	0	0	0	0	0	0	0	0	0	0	0	0	0	0	0	0	0	0	0	0	0	0	0	0	0	0	0	8	0.0591191	0	0	0	0	118	0.450433	0	0
New.CleanUp.ReferenceOTU2190	k__Bacteria; p__Proteobacteria; c__Alphaproteobacteria; o__Caulobacterales; f__Caulobacteraceae; g__; s__	1	0.00823384	0	0	11	0.138539	8	0.0899786	19	0.202257	7	0.0899627	11	0.125528	9	0.0793161	0	0	0	0	0	0	0	0	0	0	0	0	0	0	1	0.00756716	0	0	0	0	0	0
New.CleanUp.ReferenceOTU2192	k__Bacteria; p__Proteobacteria; c__Alphaproteobacteria; o__Sphingomonadales; f__Erythrobacteraceae; g__; s__	0	0	0	0	0	0	0	0	0	0	0	0	0	0	2	0.0176258	0	0	0	0	0	0	0	0	0	0	0	0	0	0	0	0	0	0	0	0	0	0
New.CleanUp.ReferenceOTU2204	k__Bacteria; p__Proteobacteria; c__Gammaproteobacteria; o__Oceanospirillales; f__Endozoicimonaceae; g__; s__	0	0	0	0	0	0	0	0	0	0	0	0	0	0	0	0	0	0	0	0	0	0	0	0	0	0	1	0.0121625	1	0.00738989	0	0	0	0	0	0	0	0
New.CleanUp.ReferenceOTU2206	k__Bacteria; p__Proteobacteria; c__Gammaproteobacteria; o__Alteromonadales; f__; g__; s__	0	0	0	0	0	0	0	0	0	0	0	0	0	0	0	0	1	0.0078604	0	0	0	0	0	0	0	0	0	0	0	0	2	0.0151343	0	0	0	0	0	0
New.CleanUp.ReferenceOTU2207	k__Bacteria; p__Proteobacteria; c__Gammaproteobacteria; o__Oceanospirillales; f__Endozoicimonaceae; g__; s__	0	0	0	0	0	0	0	0	0	0	0	0	0	0	0	0	0	0	0	0	4	0.0182473	0	0	0	0	0	0	2	0.0147798	1	0.00756716	0	0	0	0	0	0
New.CleanUp.ReferenceOTU2208	k__Bacteria; p__Proteobacteria; c__Gammaproteobacteria; o__Oceanospirillales; f__Endozoicimonaceae; g__; s__	0	0	0	0	0	0	0	0	0	0	0	0	0	0	0	0	0	0	0	0	1	0.00456184	0	0	0	0	1	0.0121625	0	0	0	0	0	0	0	0	0	0
New.CleanUp.ReferenceOTU2209	k__Bacteria; p__Proteobacteria; c__Alphaproteobacteria; o__Rhodobacterales; f__Rhodobacteraceae; g__; s__	0	0	0	0	0	0	0	0	0	0	0	0	0	0	0	0	0	0	0	0	0	0	0	0	0	0	2	0.024325	0	0	0	0	0	0	0	0	0	0
New.CleanUp.ReferenceOTU2218	k__Bacteria; p__Proteobacteria; c__Gammaproteobacteria; o__Oceanospirillales; f__Endozoicimonaceae; g__; s__	0	0	2	0.0243339	0	0	0	0	0	0	0	0	0	0	0	0	3	0.0235812	0	0	2	0.00912367	0	0	0	0	0	0	1	0.00738989	2	0.0151343	0	0	0	0	0	0
New.CleanUp.ReferenceOTU2219	Unassigned	0	0	0	0	0	0	0	0	0	0	0	0	0	0	0	0	0	0	0	0	0	0	0	0	0	0	0	0	0	0	2	0.0151343	0	0	0	0	0	0
New.CleanUp.ReferenceOTU2221	k__Bacteria; p__Proteobacteria; c__Gammaproteobacteria; o__Oceanospirillales; f__Endozoicimonaceae; g__; s__	0	0	0	0	0	0	0	0	0	0	0	0	0	0	0	0	0	0	0	0	3	0.0136855	0	0	0	0	0	0	0	0	0	0	1	0.00664938	0	0	0	0
New.CleanUp.ReferenceOTU2232	k__Bacteria; p__Proteobacteria; c__Alphaproteobacteria; o__Rhodobacterales; f__Rhodobacteraceae; g__; s__	0	0	0	0	0	0	0	0	1	0.0106451	0	0	0	0	0	0	0	0	0	0	0	0	0	0	19	0.194892	0	0	0	0	0	0	0	0	0	0	0	0
New.CleanUp.ReferenceOTU2235	k__Bacteria; p__Proteobacteria; c__Gammaproteobacteria; o__Oceanospirillales; f__Endozoicimonaceae; g__; s__	0	0	1	0.0121669	0	0	0	0	0	0	0	0	0	0	0	0	1	0.0078604	1	0.0097924	1	0.00456184	0	0	0	0	0	0	0	0	0	0	3	0.0199481	0	0	1	0.0062135
New.CleanUp.ReferenceOTU2237	k__Bacteria; p__Proteobacteria; c__Alphaproteobacteria; o__Ellin329; f__; g__; s__	0	0	0	0	0	0	0	0	1	0.0106451	1	0.0128518	0	0	0	0	0	0	0	0	0	0	0	0	0	0	0	0	0	0	0	0	0	0	0	0	0	0
New.CleanUp.ReferenceOTU2244	k__Bacteria; p__Proteobacteria; c__Gammaproteobacteria; o__Oceanospirillales; f__Endozoicimonaceae; g__; s__	0	0	0	0	0	0	0	0	0	0	0	0	0	0	0	0	2	0.0157208	0	0	0	0	0	0	0	0	0	0	0	0	0	0	0	0	0	0	0	0
New.CleanUp.ReferenceOTU2247	k__Bacteria; p__Cyanobacteria; c__4C0d-2; o__MLE1-12; f__; g__; s__	0	0	0	0	1	0.0125945	2	0.0224947	2	0.0212902	0	0	1	0.0114116	0	0	0	0	0	0	0	0	0	0	0	0	0	0	0	0	0	0	0	0	0	0	0	0
New.CleanUp.ReferenceOTU2248	k__Bacteria; p__Proteobacteria; c__Gammaproteobacteria; o__Oceanospirillales; f__Endozoicimonaceae; g__; s__	0	0	0	0	0	0	0	0	0	0	0	0	0	0	0	0	0	0	0	0	0	0	0	0	0	0	0	0	0	0	2	0.0151343	0	0	1	0.00381723	0	0
New.CleanUp.ReferenceOTU2265	k__Bacteria; p__Proteobacteria; c__Gammaproteobacteria; o__Oceanospirillales; f__; g__; s__	0	0	0	0	0	0	0	0	0	0	0	0	0	0	0	0	0	0	0	0	1	0.00456184	0	0	0	0	0	0	0	0	1	0.00756716	0	0	0	0	0	0
New.CleanUp.ReferenceOTU2267	k__Bacteria; p__Proteobacteria; c__Alphaproteobacteria; o__Rhodobacterales; f__Rhodobacteraceae; g__; s__	0	0	0	0	0	0	0	0	0	0	0	0	0	0	0	0	0	0	0	0	0	0	0	0	0	0	3	0.0364875	0	0	0	0	0	0	0	0	0	0
New.CleanUp.ReferenceOTU2272	Unassigned	1	0.00823384	7	0.0851685	0	0	0	0	0	0	0	0	1	0.0114116	0	0	1	0.0078604	2	0.0195848	5	0.0228092	0	0	0	0	0	0	2	0.0147798	2	0.0151343	1	0.00664938	0	0	3	0.0186405
New.CleanUp.ReferenceOTU2279	k__Bacteria; p__Proteobacteria; c__Gammaproteobacteria; o__Oceanospirillales; f__Endozoicimonaceae; g__; s__	2	0.0164677	2	0.0243339	0	0	0	0	0	0	0	0	0	0	0	0	6	0.0471624	8	0.0783392	4	0.0182473	0	0	0	0	0	0	1	0.00738989	3	0.0227015	5	0.0332469	0	0	5	0.0310675
New.CleanUp.ReferenceOTU2281	k__Bacteria; p__Proteobacteria; c__Alphaproteobacteria; o__Rhodobacterales; f__Rhodobacteraceae; g__; s__	0	0	0	0	0	0	0	0	0	0	0	0	0	0	0	0	0	0	0	0	0	0	0	0	3	0.0307724	0	0	2	0.0147798	0	0	0	0	0	0	0	0
New.CleanUp.ReferenceOTU2282	k__Bacteria; p__Proteobacteria; c__Gammaproteobacteria; o__Xanthomonadales; f__Sinobacteraceae; g__; s__	0	0	0	0	0	0	0	0	0	0	2	0.0257036	0	0	0	0	0	0	0	0	0	0	0	0	2	0.0205149	0	0	0	0	0	0	0	0	0	0	0	0
New.CleanUp.ReferenceOTU2283	k__Bacteria; p__Proteobacteria; c__Gammaproteobacteria; o__Alteromonadales; f__Alteromonadaceae; g__Spongiibacter; s__	0	0	0	0	0	0	0	0	0	0	0	0	0	0	0	0	0	0	0	0	1	0.00456184	0	0	0	0	0	0	193	1.42625	0	0	0	0	0	0	0	0
New.CleanUp.ReferenceOTU2285	k__Bacteria; p__Proteobacteria; c__Alphaproteobacteria; o__Rhizobiales; f__Hyphomicrobiaceae; g__Hyphomicrobium; s__	0	0	0	0	0	0	0	0	0	0	0	0	0	0	2	0.0176258	0	0	0	0	0	0	0	0	0	0	0	0	0	0	0	0	0	0	0	0	0	0
New.CleanUp.ReferenceOTU2287	k__Bacteria; p__Cyanobacteria; c__Chloroplast; o__Stramenopiles; f__; g__; s__	0	0	0	0	0	0	0	0	0	0	0	0	0	0	0	0	0	0	0	0	1	0.00456184	0	0	0	0	0	0	2	0.0147798	0	0	0	0	0	0	1	0.0062135
New.CleanUp.ReferenceOTU2289	k__Bacteria; p__Actinobacteria; c__Actinobacteria; o__Actinomycetales; f__Microbacteriaceae; g__; s__	0	0	0	0	0	0	0	0	0	0	0	0	0	0	0	0	0	0	0	0	0	0	0	0	1	0.0102575	0	0	0	0	0	0	1	0.00664938	0	0	0	0
New.CleanUp.ReferenceOTU2290	k__Bacteria; p__Proteobacteria; c__Alphaproteobacteria; o__Rhizobiales; f__Hyphomicrobiaceae; g__Hyphomicrobium; s__	1	0.00823384	0	0	0	0	3	0.033742	2	0.0212902	0	0	0	0	5	0.0440645	0	0	0	0	0	0	0	0	0	0	0	0	0	0	0	0	0	0	0	0	0	0
New.CleanUp.ReferenceOTU2292	k__Bacteria; p__Proteobacteria; c__Gammaproteobacteria; o__Oceanospirillales; f__Endozoicimonaceae; g__; s__	0	0	3	0.0365008	0	0	0	0	0	0	0	0	0	0	0	0	0	0	1	0.0097924	2	0.00912367	0	0	0	0	1	0.0121625	0	0	0	0	0	0	2	0.00763446	2	0.012427
New.CleanUp.ReferenceOTU2300	k__Bacteria; p__Proteobacteria; c__Alphaproteobacteria; o__Rhodobacterales; f__Rhodobacteraceae; g__; s__	0	0	0	0	0	0	0	0	0	0	0	0	0	0	0	0	0	0	0	0	0	0	0	0	0	0	3	0.0364875	0	0	0	0	0	0	0	0	0	0
New.CleanUp.ReferenceOTU2301	k__Bacteria; p__Proteobacteria; c__Alphaproteobacteria; o__Rhodobacterales; f__Rhodobacteraceae; g__; s__	0	0	0	0	0	0	0	0	0	0	0	0	0	0	0	0	0	0	0	0	0	0	0	0	0	0	4	0.04865	1	0.00738989	0	0	0	0	0	0	0	0
New.CleanUp.ReferenceOTU2302	k__Bacteria; p__Proteobacteria; c__Alphaproteobacteria; o__Rhodobacterales; f__Rhodobacteraceae; g__; s__	0	0	0	0	0	0	0	0	0	0	0	0	0	0	0	0	0	0	0	0	0	0	0	0	1	0.0102575	7	0.0851374	0	0	0	0	0	0	0	0	0	0
New.CleanUp.ReferenceOTU2305	k__Bacteria; p__Proteobacteria; c__Gammaproteobacteria; o__Oceanospirillales; f__Endozoicimonaceae; g__; s__	0	0	0	0	0	0	0	0	0	0	0	0	0	0	0	0	0	0	0	0	0	0	0	0	0	0	0	0	0	0	0	0	0	0	1	0.00381723	1	0.0062135
New.CleanUp.ReferenceOTU2308	k__Bacteria; p__Proteobacteria; c__Alphaproteobacteria; o__Ellin329; f__; g__; s__	0	0	0	0	1	0.0125945	1	0.0112473	0	0	0	0	0	0	1	0.0088129	0	0	0	0	0	0	0	0	0	0	0	0	0	0	0	0	0	0	0	0	0	0
New.CleanUp.ReferenceOTU2310	k__Bacteria; p__Proteobacteria; c__Alphaproteobacteria; o__Caulobacterales; f__Caulobacteraceae; g__; s__	0	0	0	0	1	0.0125945	0	0	0	0	1	0.0128518	0	0	0	0	0	0	0	0	0	0	0	0	0	0	0	0	0	0	0	0	0	0	0	0	0	0
New.CleanUp.ReferenceOTU2313	k__Bacteria; p__Proteobacteria; c__Gammaproteobacteria; o__Oceanospirillales; f__Endozoicimonaceae; g__; s__	0	0	0	0	0	0	0	0	0	0	0	0	0	0	0	0	0	0	0	0	0	0	0	0	0	0	0	0	4	0.0295596	0	0	0	0	0	0	0	0
New.CleanUp.ReferenceOTU2314	k__Bacteria; p__Proteobacteria; c__Gammaproteobacteria; o__Xanthomonadales; f__Xanthomonadaceae; g__Lysobacter; s__	0	0	0	0	0	0	0	0	0	0	0	0	0	0	0	0	1	0.0078604	0	0	0	0	8	0.0930341	0	0	0	0	0	0	0	0	0	0	0	0	0	0
New.CleanUp.ReferenceOTU2317	k__Bacteria; p__Proteobacteria; c__Gammaproteobacteria; o__Oceanospirillales; f__Endozoicimonaceae; g__; s__	0	0	0	0	0	0	0	0	0	0	0	0	0	0	0	0	1	0.0078604	1	0.0097924	3	0.0136855	0	0	0	0	0	0	0	0	3	0.0227015	1	0.00664938	2	0.00763446	4	0.024854
New.CleanUp.ReferenceOTU2318	k__Bacteria; p__Proteobacteria; c__Alphaproteobacteria; o__Rhodospirillales; f__Rhodospirillaceae; g__; s__	1	0.00823384	0	0	2	0.0251889	1	0.0112473	4	0.0425804	2	0.0257036	0	0	1	0.0088129	0	0	0	0	0	0	0	0	0	0	0	0	0	0	0	0	0	0	0	0	0	0
New.CleanUp.ReferenceOTU2320	k__Bacteria; p__Cyanobacteria; c__Chloroplast; o__Stramenopiles; f__; g__; s__	0	0	0	0	0	0	0	0	0	0	0	0	0	0	0	0	0	0	0	0	0	0	0	0	0	0	0	0	0	0	2	0.0151343	4	0.0265975	0	0	0	0
New.CleanUp.ReferenceOTU2328	k__Bacteria; p__Proteobacteria; c__Gammaproteobacteria; o__Oceanospirillales; f__Endozoicimonaceae; g__; s__	0	0	0	0	0	0	0	0	0	0	0	0	0	0	0	0	0	0	0	0	0	0	0	0	0	0	0	0	0	0	0	0	0	0	2	0.00763446	0	0
New.CleanUp.ReferenceOTU2330	k__Bacteria; p__Proteobacteria; c__Gammaproteobacteria; o__Pseudomonadales; f__Pseudomonadaceae; g__Pseudomonas; s__	0	0	0	0	0	0	0	0	0	0	0	0	0	0	0	0	0	0	0	0	0	0	0	0	21	0.215407	0	0	0	0	0	0	0	0	0	0	0	0
New.CleanUp.ReferenceOTU2338	k__Bacteria; p__Proteobacteria; c__Alphaproteobacteria; o__Rhodospirillales; f__Rhodospirillaceae; g__; s__	0	0	0	0	0	0	0	0	1	0.0106451	0	0	0	0	0	0	0	0	0	0	0	0	0	0	1	0.0102575	0	0	0	0	0	0	0	0	0	0	0	0
New.CleanUp.ReferenceOTU2343	k__Bacteria; p__Proteobacteria; c__Alphaproteobacteria; o__Caulobacterales; f__Caulobacteraceae; g__Phenylobacterium; s__	0	0	0	0	0	0	0	0	0	0	0	0	0	0	2	0.0176258	0	0	0	0	0	0	0	0	0	0	0	0	0	0	0	0	0	0	0	0	0	0
New.CleanUp.ReferenceOTU2344	k__Bacteria; p__Proteobacteria; c__Alphaproteobacteria; o__Ellin329; f__; g__; s__	0	0	0	0	0	0	0	0	0	0	0	0	0	0	1	0.0088129	0	0	0	0	0	0	0	0	1	0.0102575	0	0	0	0	0	0	0	0	0	0	0	0
New.CleanUp.ReferenceOTU2346	k__Bacteria; p__Bacteroidetes; c__[Saprospirae]; o__[Saprospirales]; f__Chitinophagaceae; g__Sediminibacterium; s__	0	0	0	0	0	0	1	0.0112473	0	0	0	0	1	0.0114116	0	0	0	0	0	0	0	0	0	0	0	0	0	0	0	0	0	0	0	0	0	0	0	0
New.CleanUp.ReferenceOTU2347	k__Bacteria; p__Firmicutes; c__Clostridia; o__Clostridiales; f__Lachnospiraceae; g__; s__	0	0	0	0	0	0	0	0	0	0	0	0	0	0	0	0	0	0	0	0	0	0	0	0	0	0	23	0.279737	0	0	0	0	0	0	0	0	0	0
New.CleanUp.ReferenceOTU2349	k__Bacteria; p__Bacteroidetes; c__[Saprospirae]; o__[Saprospirales]; f__Chitinophagaceae; g__Sediminibacterium; s__	5	0.0411692	0	0	11	0.138539	4	0.0449893	6	0.0638706	5	0.0642591	17	0.193997	4	0.0352516	0	0	0	0	0	0	0	0	0	0	0	0	0	0	0	0	0	0	0	0	0	0
New.CleanUp.ReferenceOTU2354	k__Bacteria; p__Proteobacteria; c__Gammaproteobacteria; o__Vibrionales; f__Vibrionaceae; g__; s__	0	0	0	0	0	0	0	0	0	0	0	0	0	0	0	0	0	0	0	0	2	0.00912367	0	0	0	0	0	0	0	0	0	0	0	0	0	0	0	0
New.CleanUp.ReferenceOTU2355	k__Bacteria; p__Proteobacteria; c__Alphaproteobacteria; o__Rhizobiales	0	0	0	0	2	0.0251889	0	0	2	0.0212902	0	0	0	0	1	0.0088129	0	0	0	0	0	0	0	0	0	0	0	0	0	0	0	0	0	0	0	0	0	0
New.CleanUp.ReferenceOTU2357	k__Bacteria; p__Proteobacteria; c__Alphaproteobacteria; o__Rhodobacterales; f__Rhodobacteraceae; g__; s__	0	0	0	0	0	0	0	0	0	0	0	0	0	0	0	0	0	0	0	0	0	0	0	0	0	0	2	0.024325	0	0	0	0	0	0	0	0	0	0
New.CleanUp.ReferenceOTU2361	k__Bacteria; p__Proteobacteria; c__Alphaproteobacteria; o__Rhizobiales; f__Hyphomicrobiaceae; g__Hyphomicrobium; s__	1	0.00823384	0	0	1	0.0125945	0	0	0	0	0	0	0	0	3	0.0264387	0	0	0	0	0	0	0	0	0	0	0	0	0	0	0	0	0	0	0	0	0	0
New.CleanUp.ReferenceOTU2363	k__Bacteria; p__Proteobacteria; c__Gammaproteobacteria; o__Oceanospirillales; f__Endozoicimonaceae; g__; s__	0	0	0	0	0	0	0	0	0	0	0	0	0	0	0	0	0	0	0	0	1	0.00456184	0	0	0	0	0	0	6	0.0443393	0	0	0	0	0	0	0	0
New.CleanUp.ReferenceOTU2364	k__Bacteria; p__Proteobacteria; c__Deltaproteobacteria; o__Desulfobacterales; f__Desulfobacteraceae; g__Desulfococcus; s__	0	0	0	0	0	0	0	0	0	0	0	0	0	0	0	0	0	0	0	0	0	0	0	0	0	0	0	0	12	0.0886787	0	0	0	0	0	0	0	0
New.CleanUp.ReferenceOTU2365	k__Bacteria; p__Proteobacteria; c__Gammaproteobacteria; o__Oceanospirillales; f__Endozoicimonaceae; g__; s__	0	0	0	0	0	0	0	0	0	0	0	0	0	0	0	0	0	0	0	0	1	0.00456184	0	0	0	0	0	0	0	0	0	0	0	0	0	0	1	0.0062135
New.CleanUp.ReferenceOTU2367	k__Bacteria; p__Proteobacteria; c__Gammaproteobacteria; o__Oceanospirillales; f__Endozoicimonaceae; g__; s__	0	0	0	0	0	0	0	0	0	0	0	0	0	0	0	0	0	0	0	0	1	0.00456184	0	0	0	0	0	0	0	0	0	0	1	0.00664938	0	0	0	0
New.CleanUp.ReferenceOTU2368	Unassigned	0	0	1	0.0121669	0	0	0	0	0	0	0	0	0	0	0	0	0	0	0	0	0	0	0	0	0	0	0	0	1	0.00738989	0	0	0	0	0	0	0	0
New.CleanUp.ReferenceOTU2375	k__Bacteria; p__Proteobacteria; c__Alphaproteobacteria; o__Rhodobacterales; f__Rhodobacteraceae; g__; s__	0	0	0	0	0	0	0	0	0	0	0	0	0	0	0	0	0	0	0	0	0	0	0	0	2	0.0205149	0	0	1	0.00738989	0	0	0	0	0	0	0	0
New.CleanUp.ReferenceOTU2377	k__Bacteria; p__Proteobacteria; c__Gammaproteobacteria; o__Oceanospirillales; f__Endozoicimonaceae; g__; s__	2	0.0164677	1	0.0121669	0	0	0	0	0	0	0	0	0	0	0	0	2	0.0157208	3	0.0293772	9	0.0410565	0	0	0	0	2	0.024325	5	0.0369495	7	0.0529701	6	0.0398963	0	0	5	0.0310675
New.CleanUp.ReferenceOTU2378	k__Bacteria; p__Proteobacteria; c__Alphaproteobacteria; o__Ellin329; f__; g__; s__	0	0	0	0	1	0.0125945	1	0.0112473	0	0	0	0	0	0	1	0.0088129	0	0	0	0	0	0	0	0	0	0	0	0	0	0	0	0	0	0	0	0	0	0
New.CleanUp.ReferenceOTU2380	k__Bacteria; p__Proteobacteria; c__Deltaproteobacteria; o__Myxococcales; f__; g__; s__	0	0	0	0	0	0	0	0	0	0	0	0	0	0	0	0	0	0	0	0	0	0	0	0	0	0	0	0	0	0	0	0	0	0	14	0.0534412	0	0
New.CleanUp.ReferenceOTU2383	k__Bacteria; p__Proteobacteria; c__Alphaproteobacteria; o__Rhizobiales; f__Bradyrhizobiaceae; g__Bradyrhizobium; s__	2	0.0164677	0	0	1	0.0125945	2	0.0224947	1	0.0106451	1	0.0128518	4	0.0456465	3	0.0264387	0	0	1	0.0097924	0	0	0	0	4	0.0410298	0	0	0	0	0	0	0	0	0	0	0	0
New.CleanUp.ReferenceOTU2386	k__Bacteria; p__Proteobacteria; c__Gammaproteobacteria; o__Oceanospirillales; f__Endozoicimonaceae; g__; s__	0	0	2	0.0243339	0	0	0	0	0	0	0	0	0	0	0	0	3	0.0235812	1	0.0097924	0	0	0	0	0	0	0	0	0	0	0	0	1	0.00664938	0	0	1	0.0062135
New.CleanUp.ReferenceOTU2387	k__Bacteria; p__Proteobacteria; c__Gammaproteobacteria; o__Oceanospirillales; f__Endozoicimonaceae; g__; s__	2	0.0164677	0	0	0	0	0	0	0	0	0	0	0	0	0	0	3	0.0235812	0	0	0	0	0	0	0	0	0	0	2	0.0147798	3	0.0227015	0	0	0	0	1	0.0062135
New.CleanUp.ReferenceOTU2392	k__Bacteria; p__Proteobacteria; c__Gammaproteobacteria; o__Oceanospirillales; f__Endozoicimonaceae; g__; s__	0	0	0	0	0	0	0	0	0	0	0	0	0	0	0	0	0	0	0	0	2	0.00912367	0	0	0	0	0	0	0	0	0	0	0	0	0	0	0	0
New.CleanUp.ReferenceOTU2393	k__Bacteria; p__Proteobacteria; c__Gammaproteobacteria; o__Oceanospirillales; f__Endozoicimonaceae; g__; s__	1	0.00823384	0	0	0	0	0	0	0	0	0	0	0	0	0	0	0	0	0	0	0	0	0	0	0	0	0	0	0	0	0	0	1	0.00664938	0	0	0	0
New.CleanUp.ReferenceOTU2395	k__Bacteria; p__Proteobacteria; c__Gammaproteobacteria; o__Oceanospirillales; f__Endozoicimonaceae; g__; s__	1	0.00823384	2	0.0243339	0	0	0	0	0	0	0	0	0	0	0	0	0	0	2	0.0195848	3	0.0136855	0	0	0	0	1	0.0121625	0	0	0	0	0	0	1	0.00381723	1	0.0062135
New.CleanUp.ReferenceOTU2397	k__Bacteria; p__Proteobacteria; c__Alphaproteobacteria; o__Rhodobacterales; f__Rhodobacteraceae; g__; s__	0	0	0	0	0	0	0	0	0	0	0	0	0	0	0	0	0	0	0	0	0	0	0	0	0	0	3	0.0364875	0	0	0	0	0	0	0	0	0	0
New.CleanUp.ReferenceOTU2402	k__Bacteria; p__Proteobacteria; c__Alphaproteobacteria; o__Rhodobacterales; f__Rhodobacteraceae; g__; s__	0	0	0	0	0	0	0	0	0	0	0	0	0	0	1	0.0088129	0	0	0	0	0	0	0	0	2	0.0205149	0	0	0	0	0	0	0	0	0	0	0	0
New.CleanUp.ReferenceOTU2404	k__Bacteria; p__Proteobacteria; c__Alphaproteobacteria; o__Rhizobiales; f__Bradyrhizobiaceae; g__Bradyrhizobium; s__	0	0	0	0	2	0.0251889	0	0	0	0	0	0	0	0	1	0.0088129	0	0	0	0	0	0	1	0.0116293	0	0	2	0.024325	1	0.00738989	0	0	0	0	0	0	0	0
New.CleanUp.ReferenceOTU2405	k__Bacteria; p__Proteobacteria; c__Alphaproteobacteria; o__Rhodobacterales; f__Rhodobacteraceae; g__; s__	0	0	0	0	0	0	0	0	0	0	0	0	0	0	0	0	0	0	0	0	0	0	0	0	2	0.0205149	0	0	0	0	0	0	0	0	0	0	0	0
New.CleanUp.ReferenceOTU2407	k__Bacteria; p__Firmicutes; c__Bacilli; o__Bacillales; f__Paenibacillaceae; g__Paenibacillus; s__	0	0	0	0	0	0	0	0	0	0	0	0	0	0	0	0	0	0	2	0.0195848	0	0	20	0.232585	0	0	0	0	0	0	0	0	0	0	0	0	0	0
New.CleanUp.ReferenceOTU2411	k__Bacteria; p__Proteobacteria; c__Gammaproteobacteria; o__Oceanospirillales; f__Endozoicimonaceae; g__; s__	0	0	1	0.0121669	0	0	0	0	0	0	0	0	0	0	0	0	0	0	0	0	0	0	0	0	0	0	0	0	0	0	0	0	0	0	1	0.00381723	1	0.0062135
New.CleanUp.ReferenceOTU2414	k__Bacteria; p__Proteobacteria; c__Alphaproteobacteria; o__Ellin329; f__; g__; s__	0	0	0	0	5	0.0629723	0	0	2	0.0212902	5	0.0642591	2	0.0228232	2	0.0176258	0	0	0	0	0	0	0	0	0	0	0	0	0	0	0	0	0	0	0	0	0	0
New.CleanUp.ReferenceOTU2415	k__Bacteria; p__Proteobacteria; c__Gammaproteobacteria; o__Thiotrichales; f__Piscirickettsiaceae; g__; s__	0	0	0	0	0	0	0	0	0	0	0	0	0	0	0	0	0	0	0	0	0	0	0	0	0	0	0	0	5	0.0369495	0	0	0	0	0	0	0	0
New.CleanUp.ReferenceOTU2418	k__Bacteria; p__Proteobacteria; c__Gammaproteobacteria; o__Pseudomonadales; f__Pseudomonadaceae; g__Pseudomonas; s__	0	0	0	0	0	0	0	0	0	0	0	0	0	0	0	0	0	0	0	0	0	0	0	0	2	0.0205149	0	0	0	0	0	0	0	0	0	0	0	0
New.CleanUp.ReferenceOTU2419	k__Bacteria; p__Proteobacteria; c__Alphaproteobacteria; o__Rhodobacterales; f__Rhodobacteraceae; g__; s__	0	0	0	0	0	0	0	0	0	0	0	0	0	0	0	0	0	0	0	0	0	0	0	0	2	0.0205149	0	0	0	0	0	0	0	0	0	0	0	0
New.CleanUp.ReferenceOTU2420	k__Bacteria; p__Proteobacteria; c__Alphaproteobacteria; o__Caulobacterales; f__Caulobacteraceae; g__; s__	0	0	0	0	2	0.0251889	0	0	3	0.0319353	2	0.0257036	1	0.0114116	0	0	1	0.0078604	0	0	0	0	0	0	0	0	0	0	0	0	0	0	0	0	0	0	0	0
New.CleanUp.ReferenceOTU2436	k__Bacteria; p__Proteobacteria; c__Gammaproteobacteria; o__Oceanospirillales; f__Endozoicimonaceae; g__; s__	0	0	0	0	0	0	0	0	0	0	0	0	0	0	0	0	0	0	0	0	2	0.00912367	0	0	0	0	0	0	2	0.0147798	0	0	1	0.00664938	0	0	0	0
New.CleanUp.ReferenceOTU2439	k__Bacteria; p__Cyanobacteria; c__Chloroplast; o__Stramenopiles; f__; g__; s__	0	0	0	0	0	0	0	0	0	0	0	0	0	0	0	0	0	0	0	0	0	0	0	0	0	0	0	0	0	0	1	0.00756716	1	0.00664938	0	0	0	0
New.CleanUp.ReferenceOTU2442	k__Bacteria; p__Proteobacteria; c__Gammaproteobacteria; o__Oceanospirillales; f__Endozoicimonaceae; g__; s__	23	0.189378	7	0.0851685	2	0.0251889	0	0	0	0	0	0	4	0.0456465	0	0	23	0.180789	20	0.195848	51	0.232654	0	0	2	0.0205149	3	0.0364875	10	0.0738989	35	0.264851	44	0.292573	38	0.145055	29	0.180191
New.CleanUp.ReferenceOTU2445	k__Bacteria; p__Proteobacteria; c__Alphaproteobacteria; o__Rhodobacterales; f__Rhodobacteraceae; g__; s__	0	0	0	0	0	0	0	0	0	0	0	0	0	0	0	0	0	0	0	0	0	0	0	0	0	0	2	0.024325	0	0	0	0	0	0	0	0	0	0
New.CleanUp.ReferenceOTU2447	k__Bacteria; p__Proteobacteria; c__Alphaproteobacteria; o__Rhodospirillales; f__Rhodospirillaceae; g__; s__	4	0.0329354	0	0	2	0.0251889	6	0.067484	3	0.0319353	7	0.0899627	2	0.0228232	3	0.0264387	0	0	0	0	0	0	0	0	25	0.256437	0	0	0	0	0	0	0	0	0	0	0	0
New.CleanUp.ReferenceOTU2450	k__Bacteria; p__Proteobacteria; c__Alphaproteobacteria; o__Rhodobacterales; f__Rhodobacteraceae	0	0	0	0	0	0	0	0	0	0	0	0	0	0	0	0	0	0	0	0	0	0	0	0	0	0	2	0.024325	0	0	0	0	0	0	0	0	0	0
New.CleanUp.ReferenceOTU2453	k__Bacteria; p__Proteobacteria; c__Gammaproteobacteria; o__Oceanospirillales; f__Endozoicimonaceae; g__; s__	131	1.07863	250	3.04173	3	0.0377834	2	0.0224947	0	0	5	0.0642591	41	0.467876	3	0.0264387	450	3.53718	306	2.99647	774	3.53086	2	0.0232585	14	0.143604	93	1.13111	212	1.56666	470	3.55656	397	2.6398	1026	3.91648	613	3.80887
New.CleanUp.ReferenceOTU2456	k__Bacteria; p__Proteobacteria; c__Gammaproteobacteria; o__Oceanospirillales; f__Endozoicimonaceae; g__; s__	0	0	0	0	0	0	0	0	0	0	0	0	0	0	0	0	0	0	0	0	8	0.0364947	0	0	0	0	1	0.0121625	2	0.0147798	0	0	1	0.00664938	9	0.0343551	6	0.037281
New.CleanUp.ReferenceOTU2458	k__Bacteria; p__Proteobacteria; c__Alphaproteobacteria; o__Rhodobacterales; f__Rhodobacteraceae; g__; s__	0	0	0	0	0	0	0	0	0	0	0	0	0	0	0	0	0	0	0	0	0	0	0	0	0	0	2	0.024325	0	0	0	0	0	0	0	0	0	0
New.CleanUp.ReferenceOTU2459	k__Bacteria; p__Proteobacteria; c__Betaproteobacteria; o__Burkholderiales; f__Oxalobacteraceae; g__; s__	0	0	0	0	0	0	0	0	0	0	0	0	0	0	8	0.0705032	1	0.0078604	0	0	4	0.0182473	0	0	0	0	8	0.0972999	38	0.280816	0	0	0	0	0	0	0	0
New.CleanUp.ReferenceOTU2460	k__Bacteria; p__Bacteroidetes; c__[Saprospirae]; o__[Saprospirales]; f__Chitinophagaceae; g__Sediminibacterium; s__	0	0	0	0	3	0.0377834	1	0.0112473	0	0	0	0	5	0.0570581	0	0	0	0	0	0	0	0	0	0	0	0	0	0	0	0	0	0	0	0	0	0	0	0
New.CleanUp.ReferenceOTU2461	k__Bacteria; p__Proteobacteria; c__Gammaproteobacteria; o__Oceanospirillales; f__Endozoicimonaceae; g__; s__	0	0	0	0	0	0	0	0	0	0	0	0	0	0	0	0	0	0	1	0.0097924	0	0	0	0	0	0	0	0	1	0.00738989	2	0.0151343	1	0.00664938	0	0	0	0
New.CleanUp.ReferenceOTU2463	k__Bacteria; p__Proteobacteria; c__Gammaproteobacteria; o__Oceanospirillales; f__Endozoicimonaceae; g__; s__	0	0	0	0	0	0	0	0	0	0	0	0	0	0	0	0	0	0	1	0.0097924	1	0.00456184	0	0	0	0	0	0	0	0	0	0	0	0	0	0	0	0
New.CleanUp.ReferenceOTU2468	Unassigned	0	0	0	0	0	0	0	0	0	0	0	0	1	0.0114116	0	0	1	0.0078604	0	0	0	0	0	0	0	0	0	0	0	0	0	0	0	0	0	0	0	0
New.CleanUp.ReferenceOTU2474	k__Bacteria; p__Cyanobacteria; c__4C0d-2; o__MLE1-12; f__; g__; s__	73	0.60107	3	0.0365008	123	1.54912	77	0.866044	158	1.68192	153	1.96633	23	0.262467	105	0.925355	0	0	0	0	0	0	0	0	0	0	0	0	0	0	0	0	0	0	0	0	0	0
New.CleanUp.ReferenceOTU2477	k__Bacteria; p__Proteobacteria; c__Gammaproteobacteria; o__Oceanospirillales; f__Endozoicimonaceae; g__; s__	0	0	2	0.0243339	0	0	0	0	0	0	0	0	0	0	0	0	2	0.0157208	4	0.0391696	6	0.027371	0	0	0	0	1	0.0121625	1	0.00738989	1	0.00756716	5	0.0332469	2	0.00763446	2	0.012427
New.CleanUp.ReferenceOTU2481	k__Bacteria; p__Proteobacteria; c__Gammaproteobacteria; o__Oceanospirillales; f__Endozoicimonaceae; g__; s__	0	0	0	0	0	0	0	0	0	0	0	0	0	0	0	0	1	0.0078604	2	0.0195848	8	0.0364947	0	0	0	0	0	0	3	0.0221697	0	0	1	0.00664938	3	0.0114517	8	0.049708
New.CleanUp.ReferenceOTU2483	k__Bacteria; p__Proteobacteria; c__Gammaproteobacteria; o__Oceanospirillales; f__Endozoicimonaceae; g__; s__	0	0	0	0	0	0	0	0	0	0	0	0	0	0	0	0	0	0	0	0	0	0	0	0	0	0	0	0	1	0.00738989	0	0	0	0	1	0.00381723	0	0
New.CleanUp.ReferenceOTU2486	k__Bacteria; p__Proteobacteria; c__Gammaproteobacteria; o__Oceanospirillales; f__Endozoicimonaceae; g__; s__	0	0	1	0.0121669	0	0	0	0	0	0	0	0	0	0	0	0	0	0	1	0.0097924	0	0	0	0	0	0	0	0	0	0	0	0	0	0	0	0	0	0
New.CleanUp.ReferenceOTU2490	k__Bacteria; p__Proteobacteria; c__Alphaproteobacteria; o__Rhodobacterales; f__Rhodobacteraceae	0	0	0	0	0	0	0	0	0	0	0	0	0	0	0	0	0	0	0	0	0	0	0	0	0	0	2	0.024325	0	0	0	0	0	0	0	0	0	0
New.CleanUp.ReferenceOTU2493	k__Bacteria; p__Proteobacteria; c__Alphaproteobacteria; o__Caulobacterales; f__Caulobacteraceae; g__Phenylobacterium; s__	0	0	0	0	0	0	0	0	0	0	0	0	0	0	0	0	0	0	13	0.127301	0	0	2	0.0232585	2	0.0205149	0	0	0	0	0	0	0	0	0	0	0	0
New.CleanUp.ReferenceOTU2497	k__Bacteria; p__Proteobacteria; c__Gammaproteobacteria; o__HTCC2188; f__; g__; s__	0	0	0	0	0	0	0	0	0	0	0	0	0	0	0	0	0	0	0	0	12	0.054742	0	0	0	0	0	0	0	0	0	0	0	0	0	0	0	0
New.CleanUp.ReferenceOTU2499	k__Bacteria; p__Proteobacteria; c__Gammaproteobacteria; o__Oceanospirillales; f__Endozoicimonaceae; g__; s__	0	0	0	0	0	0	0	0	0	0	0	0	0	0	0	0	0	0	1	0.0097924	3	0.0136855	0	0	1	0.0102575	0	0	0	0	2	0.0151343	1	0.00664938	1	0.00381723	1	0.0062135
New.CleanUp.ReferenceOTU2506	k__Bacteria; p__Proteobacteria; c__Gammaproteobacteria; o__Pseudomonadales; f__Pseudomonadaceae; g__Pseudomonas; s__	0	0	0	0	0	0	0	0	0	0	0	0	0	0	0	0	0	0	0	0	0	0	0	0	2	0.0205149	0	0	0	0	0	0	0	0	0	0	0	0
New.CleanUp.ReferenceOTU2507	k__Bacteria; p__Proteobacteria; c__Gammaproteobacteria; o__Oceanospirillales; f__Endozoicimonaceae; g__; s__	0	0	1	0.0121669	0	0	0	0	0	0	0	0	0	0	0	0	0	0	0	0	2	0.00912367	0	0	0	0	0	0	0	0	0	0	1	0.00664938	0	0	0	0
New.CleanUp.ReferenceOTU2510	Unassigned	0	0	0	0	0	0	0	0	0	0	0	0	0	0	0	0	0	0	0	0	5	0.0228092	0	0	0	0	0	0	0	0	0	0	0	0	0	0	0	0
New.CleanUp.ReferenceOTU2515	k__Bacteria; p__Proteobacteria; c__Gammaproteobacteria; o__Oceanospirillales; f__Endozoicimonaceae; g__; s__	0	0	2	0.0243339	0	0	0	0	0	0	0	0	0	0	0	0	0	0	0	0	5	0.0228092	0	0	0	0	0	0	1	0.00738989	1	0.00756716	0	0	0	0	2	0.012427
New.CleanUp.ReferenceOTU2516	k__Bacteria; p__Proteobacteria; c__Alphaproteobacteria; o__Rhodobacterales; f__Rhodobacteraceae; g__; s__	0	0	0	0	0	0	0	0	0	0	0	0	0	0	0	0	0	0	0	0	0	0	0	0	0	0	0	0	1	0.00738989	1	0.00756716	0	0	0	0	0	0
New.CleanUp.ReferenceOTU2518	k__Bacteria; p__Proteobacteria; c__Alphaproteobacteria; o__Ellin329; f__; g__; s__	0	0	0	0	2	0.0251889	2	0.0224947	2	0.0212902	1	0.0128518	3	0.0342349	2	0.0176258	0	0	0	0	0	0	0	0	1	0.0102575	0	0	0	0	0	0	0	0	0	0	0	0
New.CleanUp.ReferenceOTU2519	k__Bacteria; p__Proteobacteria; c__Alphaproteobacteria; o__Rhodobacterales; f__Rhodobacteraceae; g__; s__	0	0	0	0	0	0	0	0	0	0	0	0	0	0	0	0	0	0	0	0	3	0.0136855	0	0	0	0	0	0	1	0.00738989	0	0	0	0	0	0	0	0
New.CleanUp.ReferenceOTU2530	k__Bacteria; p__Proteobacteria; c__Gammaproteobacteria; o__Oceanospirillales; f__Endozoicimonaceae; g__; s__	0	0	0	0	0	0	0	0	0	0	0	0	0	0	0	0	0	0	0	0	1	0.00456184	0	0	0	0	0	0	1	0.00738989	0	0	0	0	0	0	0	0
New.CleanUp.ReferenceOTU2534	k__Bacteria; p__Proteobacteria; c__Alphaproteobacteria; o__Rhodobacterales; f__Rhodobacteraceae; g__; s__	0	0	0	0	0	0	0	0	0	0	0	0	0	0	1	0.0088129	0	0	0	0	0	0	0	0	0	0	8	0.0972999	2	0.0147798	0	0	0	0	0	0	0	0
New.CleanUp.ReferenceOTU2540	k__Bacteria; p__Cyanobacteria; c__Chloroplast; o__Stramenopiles; f__; g__; s__	0	0	0	0	0	0	0	0	0	0	0	0	0	0	0	0	0	0	0	0	6	0.027371	0	0	0	0	3	0.0364875	26	0.192137	0	0	8	0.053195	5	0.0190862	0	0
New.CleanUp.ReferenceOTU2543	k__Bacteria; p__Bacteroidetes; c__[Saprospirae]; o__[Saprospirales]; f__Chitinophagaceae; g__Sediminibacterium; s__	0	0	0	0	0	0	1	0.0112473	1	0.0106451	1	0.0128518	1	0.0114116	1	0.0088129	0	0	0	0	0	0	0	0	0	0	0	0	0	0	0	0	0	0	0	0	0	0
New.CleanUp.ReferenceOTU2547	k__Bacteria; p__Proteobacteria; c__Gammaproteobacteria; o__Oceanospirillales; f__Endozoicimonaceae; g__; s__	0	0	0	0	0	0	0	0	0	0	0	0	0	0	0	0	0	0	0	0	2	0.00912367	0	0	0	0	0	0	0	0	0	0	0	0	0	0	0	0
New.CleanUp.ReferenceOTU2548	k__Bacteria; p__Proteobacteria; c__Gammaproteobacteria; o__Oceanospirillales; f__Endozoicimonaceae; g__; s__	0	0	0	0	0	0	0	0	0	0	0	0	0	0	0	0	1	0.0078604	0	0	0	0	0	0	0	0	0	0	0	0	1	0.00756716	0	0	0	0	0	0
New.CleanUp.ReferenceOTU2553	k__Bacteria; p__Bacteroidetes; c__Flavobacteriia; o__Flavobacteriales; f__Cryomorphaceae; g__; s__	0	0	0	0	0	0	0	0	0	0	0	0	0	0	0	0	0	0	0	0	0	0	0	0	0	0	0	0	275	2.03222	0	0	0	0	0	0	0	0
New.CleanUp.ReferenceOTU2555	k__Bacteria; p__Proteobacteria; c__Gammaproteobacteria; o__Oceanospirillales; f__Endozoicimonaceae; g__; s__	0	0	0	0	0	0	0	0	0	0	0	0	0	0	0	0	0	0	0	0	2	0.00912367	0	0	0	0	0	0	0	0	0	0	0	0	0	0	0	0
New.CleanUp.ReferenceOTU2558	k__Bacteria; p__Proteobacteria; c__Gammaproteobacteria; o__Oceanospirillales; f__Endozoicimonaceae; g__; s__	1	0.00823384	0	0	0	0	0	0	0	0	0	0	0	0	0	0	2	0.0157208	1	0.0097924	2	0.00912367	0	0	0	0	0	0	0	0	1	0.00756716	1	0.00664938	1	0.00381723	0	0
New.CleanUp.ReferenceOTU2559	k__Bacteria; p__Bacteroidetes; c__[Saprospirae]; o__[Saprospirales]; f__Saprospiraceae; g__; s__	0	0	0	0	0	0	0	0	0	0	0	0	0	0	0	0	0	0	0	0	2	0.00912367	0	0	0	0	0	0	3	0.0221697	0	0	0	0	0	0	0	0
New.CleanUp.ReferenceOTU2566	k__Bacteria; p__Proteobacteria; c__Alphaproteobacteria; o__Ellin329; f__; g__; s__	11	0.0905723	2	0.0243339	16	0.201511	34	0.382409	23	0.244837	23	0.295592	18	0.205409	23	0.202697	1	0.0078604	0	0	0	0	0	0	9	0.0923172	0	0	1	0.00738989	0	0	0	0	0	0	0	0
New.CleanUp.ReferenceOTU2567	k__Bacteria; p__Proteobacteria; c__Gammaproteobacteria; o__Oceanospirillales; f__Endozoicimonaceae; g__; s__	0	0	0	0	0	0	0	0	0	0	0	0	0	0	0	0	0	0	0	0	0	0	0	0	0	0	0	0	0	0	1	0.00756716	1	0.00664938	0	0	0	0
New.CleanUp.ReferenceOTU2571	k__Bacteria; p__Proteobacteria; c__Alphaproteobacteria; o__Rhodobacterales; f__Rhodobacteraceae; g__; s__	0	0	0	0	0	0	0	0	0	0	0	0	0	0	0	0	0	0	0	0	0	0	0	0	2	0.0205149	0	0	0	0	0	0	0	0	0	0	0	0
New.CleanUp.ReferenceOTU2572	k__Bacteria; p__Bacteroidetes; c__[Saprospirae]; o__[Saprospirales]; f__Chitinophagaceae; g__; s__	0	0	0	0	0	0	0	0	0	0	0	0	0	0	0	0	0	0	2	0.0195848	0	0	0	0	0	0	0	0	0	0	0	0	0	0	0	0	0	0
New.CleanUp.ReferenceOTU2588	k__Bacteria; p__Proteobacteria; c__Alphaproteobacteria; o__Sphingomonadales; f__Sphingomonadaceae	0	0	0	0	0	0	0	0	0	0	0	0	0	0	0	0	0	0	0	0	0	0	2	0.0232585	0	0	0	0	0	0	0	0	0	0	0	0	0	0
New.CleanUp.ReferenceOTU2591	Unassigned	0	0	0	0	1	0.0125945	3	0.033742	4	0.0425804	1	0.0128518	2	0.0228232	0	0	0	0	0	0	0	0	0	0	0	0	0	0	0	0	0	0	0	0	0	0	0	0
New.CleanUp.ReferenceOTU2592	k__Bacteria; p__Proteobacteria; c__Alphaproteobacteria; o__Rhodospirillales; f__; g__; s__	0	0	0	0	0	0	0	0	0	0	0	0	0	0	0	0	0	0	0	0	0	0	0	0	0	0	0	0	0	0	0	0	7	0.0465456	0	0	0	0
New.CleanUp.ReferenceOTU2593	Unassigned	0	0	0	0	0	0	1	0.0112473	0	0	0	0	1	0.0114116	0	0	0	0	0	0	0	0	0	0	0	0	0	0	0	0	0	0	0	0	0	0	0	0
New.CleanUp.ReferenceOTU2595	k__Bacteria; p__Proteobacteria; c__Gammaproteobacteria; o__Oceanospirillales; f__Endozoicimonaceae; g__; s__	3	0.0247015	10	0.121669	0	0	0	0	0	0	0	0	1	0.0114116	0	0	4	0.0314416	13	0.127301	13	0.0593039	0	0	0	0	2	0.024325	0	0	9	0.0681044	10	0.0664938	0	0	22	0.136697
New.CleanUp.ReferenceOTU2600	k__Bacteria; p__Proteobacteria; c__Gammaproteobacteria; o__Oceanospirillales; f__Endozoicimonaceae; g__; s__	0	0	0	0	0	0	0	0	0	0	0	0	0	0	0	0	0	0	1	0.0097924	0	0	0	0	0	0	0	0	0	0	0	0	1	0.00664938	0	0	0	0
New.CleanUp.ReferenceOTU2601	k__Bacteria; p__Proteobacteria; c__Gammaproteobacteria; o__Pseudomonadales; f__Moraxellaceae; g__Acinetobacter; s__	0	0	0	0	0	0	0	0	0	0	0	0	0	0	0	0	0	0	0	0	3	0.0136855	0	0	0	0	0	0	3	0.0221697	0	0	0	0	0	0	0	0
New.CleanUp.ReferenceOTU2607	k__Bacteria; p__Proteobacteria; c__Gammaproteobacteria; o__Oceanospirillales; f__Endozoicimonaceae; g__; s__	1	0.00823384	0	0	0	0	0	0	0	0	0	0	0	0	0	0	0	0	1	0.0097924	1	0.00456184	0	0	0	0	0	0	0	0	1	0.00756716	0	0	0	0	0	0
New.CleanUp.ReferenceOTU2610	Unassigned	0	0	0	0	1	0.0125945	0	0	1	0.0106451	0	0	1	0.0114116	0	0	0	0	0	0	0	0	0	0	0	0	0	0	0	0	0	0	0	0	0	0	0	0
New.CleanUp.ReferenceOTU2616	k__Bacteria; p__Proteobacteria; c__Gammaproteobacteria; o__Oceanospirillales; f__Endozoicimonaceae; g__; s__	0	0	0	0	0	0	0	0	0	0	0	0	0	0	0	0	0	0	0	0	0	0	0	0	0	0	0	0	0	0	1	0.00756716	1	0.00664938	0	0	0	0
New.CleanUp.ReferenceOTU2622	k__Bacteria; p__Proteobacteria; c__Alphaproteobacteria; o__Rhodobacterales; f__Rhodobacteraceae; g__; s__	0	0	0	0	0	0	0	0	0	0	0	0	0	0	0	0	0	0	0	0	0	0	0	0	1	0.0102575	1	0.0121625	1	0.00738989	0	0	0	0	0	0	0	0
New.CleanUp.ReferenceOTU2623	k__Bacteria; p__Proteobacteria; c__Alphaproteobacteria; o__Ellin329; f__; g__; s__	0	0	0	0	1	0.0125945	0	0	2	0.0212902	2	0.0257036	0	0	2	0.0176258	0	0	0	0	0	0	0	0	0	0	0	0	0	0	0	0	0	0	0	0	0	0
New.CleanUp.ReferenceOTU2632	k__Bacteria; p__Proteobacteria; c__Alphaproteobacteria; o__Rhodobacterales; f__Rhodobacteraceae; g__; s__	0	0	0	0	0	0	0	0	0	0	0	0	0	0	0	0	0	0	0	0	0	0	0	0	3	0.0307724	0	0	0	0	0	0	0	0	0	0	0	0
New.CleanUp.ReferenceOTU2635	k__Bacteria; p__Proteobacteria; c__Alphaproteobacteria; o__Rhodobacterales; f__Rhodobacteraceae; g__; s__	0	0	0	0	0	0	0	0	1	0.0106451	0	0	0	0	2	0.0176258	0	0	0	0	0	0	0	0	1	0.0102575	9	0.109462	3	0.0221697	0	0	0	0	0	0	0	0
New.CleanUp.ReferenceOTU2643	k__Bacteria; p__Proteobacteria; c__Alphaproteobacteria; o__Rhizobiales; f__Hyphomicrobiaceae; g__Rhodoplanes; s__	0	0	0	0	0	0	0	0	0	0	0	0	0	0	2	0.0176258	0	0	0	0	0	0	0	0	0	0	0	0	0	0	0	0	0	0	0	0	0	0
New.CleanUp.ReferenceOTU2646	k__Bacteria; p__Proteobacteria; c__Alphaproteobacteria; o__Sphingomonadales; f__Sphingomonadaceae; g__; s__	0	0	0	0	0	0	0	0	0	0	0	0	0	0	0	0	0	0	0	0	0	0	5	0.0581463	0	0	0	0	0	0	0	0	0	0	0	0	0	0
New.CleanUp.ReferenceOTU2653	k__Bacteria; p__Proteobacteria; c__Alphaproteobacteria; o__Rhodospirillales; f__Rhodospirillaceae; g__; s__	0	0	0	0	0	0	0	0	1	0.0106451	0	0	0	0	1	0.0088129	0	0	0	0	0	0	0	0	0	0	0	0	0	0	0	0	0	0	0	0	0	0
New.CleanUp.ReferenceOTU2656	k__Bacteria; p__Proteobacteria; c__Gammaproteobacteria; o__Oceanospirillales; f__Endozoicimonaceae; g__; s__	0	0	1	0.0121669	0	0	0	0	0	0	0	0	0	0	0	0	0	0	0	0	1	0.00456184	1	0.0116293	0	0	0	0	0	0	0	0	0	0	0	0	0	0
New.CleanUp.ReferenceOTU2659	k__Bacteria; p__Proteobacteria; c__Alphaproteobacteria; o__Rhodobacterales; f__Rhodobacteraceae; g__; s__	0	0	0	0	0	0	0	0	0	0	0	0	0	0	0	0	0	0	0	0	0	0	0	0	0	0	2	0.024325	0	0	0	0	0	0	0	0	0	0
New.CleanUp.ReferenceOTU2663	k__Bacteria; p__Proteobacteria; c__Gammaproteobacteria; o__Oceanospirillales; f__Endozoicimonaceae; g__; s__	0	0	1	0.0121669	0	0	0	0	0	0	0	0	0	0	0	0	0	0	0	0	1	0.00456184	0	0	0	0	0	0	3	0.0221697	2	0.0151343	0	0	0	0	0	0
New.CleanUp.ReferenceOTU2675	k__Bacteria; p__Proteobacteria; c__Gammaproteobacteria; o__Oceanospirillales; f__Endozoicimonaceae; g__; s__	0	0	0	0	0	0	0	0	0	0	0	0	0	0	0	0	0	0	0	0	0	0	0	0	0	0	0	0	0	0	2	0.0151343	0	0	0	0	0	0
New.CleanUp.ReferenceOTU2678	k__Bacteria; p__Proteobacteria; c__Alphaproteobacteria; o__Ellin329; f__; g__; s__	1519	12.5072	41	0.498844	1850	23.2997	2423	27.2523	3006	31.9991	2309	29.6748	1776	20.267	3276	28.8711	11	0.0864644	4	0.0391696	27	0.12317	0	0	480	4.92358	0	0	16	0.118238	8	0.0605373	6	0.0398963	6	0.0229034	1	0.0062135
New.CleanUp.ReferenceOTU2680	k__Bacteria; p__Proteobacteria; c__Gammaproteobacteria; o__Oceanospirillales; f__Endozoicimonaceae; g__; s__	0	0	1	0.0121669	0	0	0	0	0	0	0	0	0	0	0	0	6	0.0471624	4	0.0391696	12	0.054742	0	0	1	0.0102575	3	0.0364875	5	0.0369495	5	0.0378358	9	0.0598444	10	0.0381723	9	0.0559215
New.CleanUp.ReferenceOTU2681	k__Bacteria; p__Proteobacteria; c__Gammaproteobacteria; o__Oceanospirillales; f__Endozoicimonaceae; g__; s__	1	0.00823384	1	0.0121669	0	0	0	0	0	0	0	0	1	0.0114116	0	0	6	0.0471624	0	0	3	0.0136855	0	0	0	0	0	0	0	0	6	0.045403	2	0.0132988	0	0	4	0.024854
New.CleanUp.ReferenceOTU2683	Unassigned	0	0	0	0	0	0	0	0	0	0	1	0.0128518	1	0.0114116	0	0	0	0	0	0	0	0	0	0	0	0	0	0	0	0	0	0	0	0	0	0	0	0
New.CleanUp.ReferenceOTU2688	Unassigned	0	0	0	0	0	0	0	0	0	0	0	0	0	0	0	0	0	0	0	0	0	0	0	0	0	0	0	0	3	0.0221697	0	0	0	0	0	0	1	0.0062135
New.CleanUp.ReferenceOTU2689	k__Bacteria; p__Proteobacteria; c__Alphaproteobacteria; o__Rhodobacterales; f__Rhodobacteraceae; g__; s__	0	0	0	0	0	0	0	0	0	0	0	0	0	0	0	0	0	0	0	0	8	0.0364947	0	0	0	0	0	0	0	0	0	0	0	0	0	0	0	0
New.CleanUp.ReferenceOTU2691	k__Bacteria; p__Proteobacteria; c__Gammaproteobacteria; o__Oceanospirillales; f__Endozoicimonaceae; g__; s__	0	0	0	0	0	0	0	0	0	0	0	0	0	0	0	0	0	0	0	0	1	0.00456184	0	0	0	0	0	0	0	0	0	0	0	0	0	0	1	0.0062135
New.CleanUp.ReferenceOTU2697	k__Bacteria; p__Proteobacteria; c__Gammaproteobacteria; o__Oceanospirillales; f__Endozoicimonaceae; g__; s__	3	0.0247015	1	0.0121669	0	0	0	0	0	0	0	0	0	0	0	0	3	0.0235812	0	0	2	0.00912367	0	0	0	0	0	0	2	0.0147798	6	0.045403	5	0.0332469	0	0	1	0.0062135
New.CleanUp.ReferenceOTU2698	k__Bacteria; p__Proteobacteria; c__Gammaproteobacteria; o__Oceanospirillales; f__Endozoicimonaceae; g__; s__	4	0.0329354	9	0.109502	0	0	0	0	0	0	0	0	0	0	0	0	14	0.110046	10	0.097924	50	0.228092	0	0	0	0	2	0.024325	12	0.0886787	11	0.0832387	19	0.126338	61	0.232851	10	0.062135
New.CleanUp.ReferenceOTU2700	k__Bacteria; p__Bacteroidetes; c__[Saprospirae]; o__[Saprospirales]; f__Chitinophagaceae; g__Sediminibacterium; s__	0	0	0	0	0	0	0	0	1	0.0106451	1	0.0128518	0	0	0	0	0	0	0	0	0	0	0	0	0	0	0	0	0	0	0	0	0	0	0	0	0	0
New.CleanUp.ReferenceOTU2703	k__Bacteria; p__Firmicutes; c__Bacilli; o__Bacillales; f__Bacillaceae; g__Bacillus	0	0	0	0	0	0	0	0	0	0	0	0	0	0	0	0	0	0	3	0.0293772	0	0	0	0	0	0	0	0	0	0	0	0	0	0	0	0	0	0
New.CleanUp.ReferenceOTU2705	k__Bacteria; p__Proteobacteria; c__Alphaproteobacteria; o__Rhodobacterales; f__Rhodobacteraceae; g__; s__	0	0	0	0	0	0	0	0	0	0	0	0	0	0	1	0.0088129	0	0	0	0	0	0	0	0	0	0	5	0.0608125	0	0	0	0	0	0	0	0	0	0
New.CleanUp.ReferenceOTU2708	k__Bacteria; p__Proteobacteria; c__Gammaproteobacteria; o__Oceanospirillales; f__Endozoicimonaceae; g__; s__	0	0	2	0.0243339	0	0	0	0	0	0	0	0	0	0	0	0	0	0	2	0.0195848	18	0.082113	0	0	0	0	0	0	2	0.0147798	3	0.0227015	6	0.0398963	1	0.00381723	11	0.0683485
New.CleanUp.ReferenceOTU2712	Unassigned	0	0	0	0	0	0	0	0	0	0	0	0	1	0.0114116	1	0.0088129	0	0	0	0	0	0	0	0	0	0	0	0	0	0	0	0	0	0	0	0	0	0
New.CleanUp.ReferenceOTU2720	k__Bacteria; p__Proteobacteria; c__Gammaproteobacteria; o__Alteromonadales; f__Alteromonadaceae; g__Candidatus Endobugula; s__	0	0	0	0	0	0	0	0	0	0	0	0	0	0	0	0	0	0	0	0	2	0.00912367	0	0	0	0	0	0	4	0.0295596	0	0	0	0	0	0	0	0
New.CleanUp.ReferenceOTU2721	Unassigned	0	0	0	0	0	0	0	0	0	0	0	0	0	0	0	0	0	0	0	0	2	0.00912367	0	0	0	0	0	0	0	0	0	0	0	0	0	0	2	0.012427
New.CleanUp.ReferenceOTU2723	Unassigned	0	0	0	0	0	0	0	0	1	0.0106451	0	0	1	0.0114116	1	0.0088129	0	0	0	0	0	0	0	0	0	0	0	0	0	0	0	0	0	0	0	0	0	0
New.CleanUp.ReferenceOTU2725	k__Bacteria; p__Proteobacteria; c__Gammaproteobacteria; o__Oceanospirillales; f__Endozoicimonaceae; g__; s__	16	0.131741	11	0.133836	0	0	0	0	0	0	0	0	1	0.0114116	0	0	16	0.125766	20	0.195848	9	0.0410565	0	0	0	0	1	0.0121625	7	0.0517292	23	0.174045	24	0.159585	1	0.00381723	14	0.0869889
New.CleanUp.ReferenceOTU2726	k__Bacteria; p__Actinobacteria; c__Actinobacteria; o__Actinomycetales; f__Microbacteriaceae; g__Agrococcus	0	0	0	0	0	0	0	0	0	0	0	0	0	0	0	0	0	0	0	0	0	0	6	0.0697756	0	0	0	0	0	0	0	0	1	0.00664938	0	0	0	0
New.CleanUp.ReferenceOTU2727	k__Bacteria; p__Proteobacteria; c__Alphaproteobacteria; o__Sphingomonadales; f__Sphingomonadaceae; g__Sphingomonas; s__	0	0	0	0	1	0.0125945	0	0	0	0	0	0	0	0	0	0	0	0	0	0	0	0	3	0.0348878	0	0	0	0	0	0	0	0	0	0	0	0	0	0
New.CleanUp.ReferenceOTU2730	k__Bacteria; p__Proteobacteria; c__Alphaproteobacteria; o__Caulobacterales; f__Caulobacteraceae; g__; s__	0	0	0	0	3	0.0377834	3	0.033742	0	0	2	0.0257036	4	0.0456465	5	0.0440645	0	0	0	0	0	0	0	0	4	0.0410298	0	0	0	0	0	0	0	0	0	0	0	0
New.CleanUp.ReferenceOTU2735	k__Bacteria; p__Bacteroidetes; c__[Saprospirae]; o__[Saprospirales]; f__Chitinophagaceae; g__Sediminibacterium; s__	1	0.00823384	0	0	0	0	1	0.0112473	1	0.0106451	1	0.0128518	0	0	0	0	0	0	0	0	0	0	0	0	0	0	0	0	0	0	0	0	0	0	0	0	0	0
New.CleanUp.ReferenceOTU2746	Unassigned	0	0	0	0	0	0	0	0	0	0	1	0.0128518	0	0	1	0.0088129	0	0	0	0	0	0	0	0	0	0	0	0	0	0	0	0	0	0	0	0	0	0
New.CleanUp.ReferenceOTU2747	k__Bacteria; p__Proteobacteria; c__Gammaproteobacteria; o__Oceanospirillales; f__Endozoicimonaceae; g__; s__	1	0.00823384	0	0	0	0	0	0	0	0	0	0	0	0	0	0	4	0.0314416	0	0	1	0.00456184	0	0	0	0	0	0	0	0	0	0	0	0	0	0	0	0
New.CleanUp.ReferenceOTU2751	k__Bacteria; p__Proteobacteria; c__Gammaproteobacteria; o__Oceanospirillales; f__Endozoicimonaceae; g__; s__	3	0.0247015	0	0	0	0	0	0	0	0	0	0	0	0	0	0	0	0	0	0	0	0	0	0	0	0	0	0	0	0	1	0.00756716	0	0	0	0	0	0
New.CleanUp.ReferenceOTU2753	k__Bacteria; p__Proteobacteria; c__Alphaproteobacteria; o__Rhodobacterales; f__Rhodobacteraceae; g__; s__	0	0	0	0	0	0	0	0	0	0	0	0	0	0	0	0	0	0	0	0	0	0	0	0	0	0	2	0.024325	0	0	0	0	0	0	0	0	0	0
New.CleanUp.ReferenceOTU2757	Unassigned	0	0	0	0	2	0.0251889	0	0	0	0	0	0	0	0	1	0.0088129	0	0	0	0	0	0	0	0	0	0	0	0	0	0	0	0	0	0	0	0	0	0
New.CleanUp.ReferenceOTU2760	k__Bacteria; p__Proteobacteria; c__Betaproteobacteria; o__Burkholderiales; f__Oxalobacteraceae; g__Ralstonia; s__	0	0	0	0	0	0	0	0	0	0	0	0	0	0	0	0	0	0	0	0	0	0	3	0.0348878	0	0	0	0	0	0	0	0	0	0	1	0.00381723	0	0
New.CleanUp.ReferenceOTU2762	k__Bacteria; p__Proteobacteria; c__Alphaproteobacteria; o__Rhodobacterales; f__Rhodobacteraceae; g__; s__	0	0	0	0	0	0	0	0	0	0	0	0	0	0	0	0	0	0	0	0	0	0	0	0	1	0.0102575	10	0.121625	0	0	0	0	0	0	0	0	0	0
New.CleanUp.ReferenceOTU2763	k__Bacteria; p__Proteobacteria; c__Alphaproteobacteria; o__Rhodobacterales; f__Rhodobacteraceae	0	0	0	0	0	0	0	0	0	0	0	0	0	0	0	0	0	0	0	0	0	0	0	0	2	0.0205149	9	0.109462	0	0	0	0	0	0	0	0	0	0
New.CleanUp.ReferenceOTU2764	k__Bacteria; p__Proteobacteria; c__Alphaproteobacteria; o__Rhizobiales	0	0	0	0	0	0	0	0	0	0	0	0	0	0	6	0.0528774	0	0	0	0	0	0	0	0	0	0	0	0	0	0	0	0	0	0	0	0	0	0
New.CleanUp.ReferenceOTU2765	k__Bacteria; p__Proteobacteria; c__Alphaproteobacteria; o__Rhodobacterales; f__Rhodobacteraceae; g__; s__	0	0	0	0	0	0	0	0	0	0	0	0	0	0	0	0	0	0	0	0	0	0	0	0	0	0	2	0.024325	0	0	0	0	0	0	0	0	0	0
New.CleanUp.ReferenceOTU2767	k__Bacteria; p__Proteobacteria; c__Alphaproteobacteria; o__Ellin329; f__; g__; s__	0	0	0	0	2	0.0251889	0	0	1	0.0106451	0	0	0	0	1	0.0088129	0	0	0	0	0	0	0	0	0	0	0	0	0	0	0	0	0	0	0	0	0	0
New.CleanUp.ReferenceOTU2769	k__Bacteria; p__Proteobacteria; c__Alphaproteobacteria; o__Rhizobiales; f__Bradyrhizobiaceae; g__Bradyrhizobium; s__	0	0	0	0	3	0.0377834	0	0	0	0	0	0	0	0	0	0	0	0	0	0	0	0	0	0	0	0	10	0.121625	0	0	0	0	0	0	0	0	0	0
New.CleanUp.ReferenceOTU2775	k__Bacteria; p__Proteobacteria; c__Alphaproteobacteria; o__Rhodobacterales; f__Rhodobacteraceae; g__; s__	0	0	0	0	0	0	0	0	0	0	0	0	0	0	0	0	0	0	0	0	0	0	0	0	0	0	3	0.0364875	0	0	0	0	0	0	0	0	0	0
New.CleanUp.ReferenceOTU2777	k__Bacteria; p__Proteobacteria; c__Gammaproteobacteria; o__Oceanospirillales; f__Endozoicimonaceae; g__; s__	4	0.0329354	9	0.109502	0	0	0	0	0	0	0	0	0	0	0	0	12	0.0943248	2	0.0195848	8	0.0364947	0	0	0	0	0	0	2	0.0147798	15	0.113507	10	0.0664938	0	0	5	0.0310675
New.CleanUp.ReferenceOTU2782	k__Bacteria; p__Bacteroidetes; c__[Saprospirae]; o__[Saprospirales]; f__Chitinophagaceae; g__Sediminibacterium; s__	0	0	0	0	1	0.0125945	1	0.0112473	0	0	0	0	1	0.0114116	0	0	0	0	0	0	0	0	0	0	0	0	0	0	0	0	0	0	0	0	0	0	0	0
New.CleanUp.ReferenceOTU2783	k__Bacteria; p__Proteobacteria; c__Alphaproteobacteria; o__Ellin329; f__; g__; s__	0	0	0	0	3	0.0377834	0	0	0	0	0	0	0	0	0	0	0	0	0	0	0	0	0	0	0	0	0	0	0	0	0	0	0	0	0	0	0	0
New.CleanUp.ReferenceOTU2785	k__Bacteria; p__Proteobacteria; c__Gammaproteobacteria; o__Oceanospirillales; f__Endozoicimonaceae; g__; s__	0	0	0	0	0	0	0	0	0	0	0	0	0	0	0	0	1	0.0078604	1	0.0097924	0	0	0	0	0	0	0	0	0	0	0	0	0	0	0	0	0	0
New.CleanUp.ReferenceOTU2787	k__Bacteria; p__Proteobacteria; c__Gammaproteobacteria; o__Pseudomonadales; f__Pseudomonadaceae; g__Pseudomonas; s__	0	0	0	0	0	0	0	0	0	0	0	0	0	0	0	0	0	0	0	0	0	0	0	0	6	0.0615448	0	0	0	0	0	0	0	0	0	0	0	0
New.CleanUp.ReferenceOTU2798	k__Bacteria; p__Proteobacteria; c__Alphaproteobacteria; o__Ellin329; f__; g__; s__	0	0	0	0	0	0	0	0	0	0	2	0.0257036	0	0	0	0	0	0	0	0	0	0	0	0	0	0	0	0	0	0	0	0	0	0	0	0	0	0
New.CleanUp.ReferenceOTU2801	k__Bacteria; p__Proteobacteria; c__Alphaproteobacteria; o__Rhizobiales; f__Bradyrhizobiaceae; g__Bradyrhizobium; s__	0	0	0	0	0	0	0	0	0	0	1	0.0128518	1	0.0114116	0	0	0	0	0	0	0	0	0	0	1	0.0102575	0	0	0	0	0	0	0	0	0	0	0	0
New.CleanUp.ReferenceOTU2807	k__Bacteria; p__Firmicutes; c__Bacilli; o__Bacillales; f__Paenibacillaceae; g__Paenibacillus; s__	0	0	0	0	0	0	0	0	0	0	0	0	0	0	0	0	0	0	7	0.0685468	1	0.00456184	1	0.0116293	0	0	0	0	0	0	0	0	0	0	0	0	0	0
New.CleanUp.ReferenceOTU2813	k__Bacteria; p__Proteobacteria; c__Alphaproteobacteria; o__Rhizobiales; f__Bradyrhizobiaceae; g__; s__	2	0.0164677	0	0	0	0	0	0	0	0	0	0	0	0	0	0	0	0	0	0	0	0	0	0	0	0	0	0	0	0	0	0	0	0	0	0	0	0
New.CleanUp.ReferenceOTU2815	k__Bacteria; p__Proteobacteria; c__Gammaproteobacteria; o__Oceanospirillales; f__Endozoicimonaceae; g__; s__	1	0.00823384	1	0.0121669	0	0	0	0	0	0	0	0	0	0	0	0	2	0.0157208	0	0	4	0.0182473	0	0	0	0	1	0.0121625	0	0	0	0	0	0	3	0.0114517	1	0.0062135
New.CleanUp.ReferenceOTU2816	k__Bacteria; p__Bacteroidetes; c__Flavobacteriia; o__Flavobacteriales; f__; g__; s__	0	0	0	0	0	0	0	0	0	0	0	0	0	0	0	0	0	0	0	0	0	0	0	0	0	0	0	0	2	0.0147798	0	0	0	0	0	0	0	0
New.CleanUp.ReferenceOTU2819	k__Bacteria; p__Bacteroidetes; c__[Saprospirae]; o__[Saprospirales]; f__Chitinophagaceae; g__Sediminibacterium; s__	0	0	0	0	0	0	0	0	0	0	0	0	1	0.0114116	1	0.0088129	0	0	0	0	0	0	0	0	0	0	0	0	0	0	0	0	0	0	0	0	0	0
New.CleanUp.ReferenceOTU2822	k__Bacteria; p__Proteobacteria; c__Gammaproteobacteria; o__Oceanospirillales; f__Endozoicimonaceae; g__; s__	0	0	4	0.0486677	0	0	0	0	0	0	0	0	0	0	0	0	0	0	2	0.0195848	8	0.0364947	0	0	0	0	1	0.0121625	2	0.0147798	1	0.00756716	0	0	21	0.0801619	9	0.0559215
New.CleanUp.ReferenceOTU2824	k__Bacteria; p__Proteobacteria; c__Alphaproteobacteria; o__Rhizobiales; f__Bradyrhizobiaceae; g__Bradyrhizobium; s__	0	0	0	0	0	0	0	0	0	0	0	0	0	0	0	0	0	0	0	0	0	0	1	0.0116293	0	0	1	0.0121625	0	0	0	0	0	0	0	0	0	0
New.CleanUp.ReferenceOTU2826	k__Bacteria; p__Proteobacteria; c__Alphaproteobacteria; o__Rickettsiales; f__; g__; s__	4	0.0329354	0	0	2	0.0251889	0	0	2	0.0212902	0	0	13	0.148351	11	0.0969419	0	0	0	0	0	0	0	0	0	0	0	0	0	0	0	0	0	0	0	0	0	0
New.CleanUp.ReferenceOTU2834	k__Bacteria; p__Proteobacteria; c__Gammaproteobacteria; o__Oceanospirillales; f__Endozoicimonaceae; g__; s__	0	0	0	0	0	0	0	0	0	0	0	0	0	0	0	0	0	0	1	0.0097924	1	0.00456184	0	0	0	0	0	0	0	0	0	0	1	0.00664938	0	0	0	0
New.CleanUp.ReferenceOTU2837	k__Bacteria; p__Proteobacteria; c__Alphaproteobacteria; o__Rhodobacterales; f__Rhodobacteraceae; g__; s__	0	0	0	0	0	0	0	0	0	0	0	0	0	0	0	0	0	0	0	0	0	0	0	0	2	0.0205149	2	0.024325	2	0.0147798	0	0	0	0	0	0	0	0
New.CleanUp.ReferenceOTU2838	k__Bacteria; p__Proteobacteria; c__Gammaproteobacteria; o__Oceanospirillales; f__Endozoicimonaceae; g__; s__	1	0.00823384	2	0.0243339	0	0	0	0	0	0	0	0	0	0	0	0	1	0.0078604	0	0	4	0.0182473	0	0	0	0	0	0	0	0	0	0	0	0	0	0	0	0
New.CleanUp.ReferenceOTU2842	Unassigned	0	0	0	0	0	0	0	0	0	0	2	0.0257036	0	0	0	0	0	0	0	0	0	0	0	0	0	0	0	0	0	0	0	0	0	0	0	0	0	0
New.CleanUp.ReferenceOTU2845	k__Bacteria; p__Proteobacteria; c__Alphaproteobacteria; o__Caulobacterales; f__Caulobacteraceae; g__; s__	0	0	0	0	0	0	0	0	0	0	0	0	0	0	0	0	0	0	1	0.0097924	0	0	0	0	0	0	1	0.0121625	0	0	0	0	0	0	0	0	0	0
New.CleanUp.ReferenceOTU2854	k__Bacteria; p__Proteobacteria; c__Gammaproteobacteria; o__Oceanospirillales; f__Endozoicimonaceae; g__; s__	0	0	0	0	0	0	0	0	0	0	0	0	1	0.0114116	0	0	1	0.0078604	2	0.0195848	2	0.00912367	0	0	0	0	0	0	0	0	2	0.0151343	2	0.0132988	5	0.0190862	2	0.012427
New.CleanUp.ReferenceOTU2856	k__Bacteria; p__Proteobacteria; c__Gammaproteobacteria; o__Oceanospirillales; f__Endozoicimonaceae; g__; s__	0	0	0	0	0	0	0	0	0	0	0	0	0	0	0	0	0	0	0	0	0	0	0	0	0	0	0	0	0	0	0	0	0	0	2	0.00763446	0	0
New.CleanUp.ReferenceOTU2863	k__Bacteria; p__Proteobacteria; c__Alphaproteobacteria; o__Rhodobacterales; f__Rhodobacteraceae; g__; s__	0	0	0	0	0	0	0	0	0	0	0	0	0	0	0	0	0	0	0	0	0	0	0	0	1	0.0102575	2	0.024325	0	0	0	0	0	0	0	0	0	0
New.CleanUp.ReferenceOTU2865	k__Bacteria; p__Bacteroidetes; c__[Saprospirae]; o__[Saprospirales]; f__Saprospiraceae; g__Saprospira; s__	0	0	0	0	0	0	0	0	0	0	0	0	0	0	0	0	0	0	0	0	0	0	0	0	0	0	0	0	17	0.125628	0	0	0	0	0	0	0	0
New.CleanUp.ReferenceOTU2866	k__Bacteria; p__Verrucomicrobia; c__Opitutae; o__Puniceicoccales; f__Puniceicoccaceae; g__Coraliomargarita; s__	0	0	0	0	0	0	0	0	0	0	0	0	0	0	0	0	0	0	0	0	0	0	0	0	0	0	0	0	2	0.0147798	0	0	0	0	0	0	0	0
New.CleanUp.ReferenceOTU2867	k__Bacteria; p__Proteobacteria; c__Gammaproteobacteria; o__Oceanospirillales; f__Endozoicimonaceae; g__; s__	0	0	0	0	0	0	0	0	0	0	0	0	0	0	0	0	1	0.0078604	0	0	2	0.00912367	0	0	0	0	0	0	0	0	2	0.0151343	0	0	7	0.0267206	2	0.012427
New.CleanUp.ReferenceOTU2868	Unassigned	0	0	1	0.0121669	0	0	0	0	0	0	0	0	0	0	0	0	3	0.0235812	0	0	7	0.0319328	0	0	0	0	0	0	8	0.0591191	0	0	0	0	3	0.0114517	0	0
New.CleanUp.ReferenceOTU2869	k__Bacteria; p__Acidobacteria; c__Solibacteres; o__Solibacterales; f__; g__; s__	0	0	0	0	0	0	0	0	1	0.0106451	2	0.0257036	0	0	0	0	0	0	0	0	0	0	0	0	0	0	0	0	0	0	0	0	0	0	0	0	0	0
New.CleanUp.ReferenceOTU2870	k__Bacteria; p__Proteobacteria; c__Alphaproteobacteria; o__Sphingomonadales; f__Sphingomonadaceae; g__Sphingomonas; s__yabuuchiae	0	0	0	0	0	0	0	0	0	0	0	0	0	0	0	0	0	0	0	0	2	0.00912367	0	0	0	0	0	0	2	0.0147798	0	0	0	0	0	0	0	0
New.CleanUp.ReferenceOTU2874	k__Bacteria; p__Proteobacteria; c__Alphaproteobacteria; o__Sphingomonadales; f__Sphingomonadaceae; g__Sphingomonas; s__	0	0	0	0	0	0	0	0	0	0	0	0	0	0	0	0	0	0	0	0	0	0	0	0	0	0	0	0	2	0.0147798	0	0	0	0	0	0	0	0
New.CleanUp.ReferenceOTU2875	k__Bacteria; p__Proteobacteria; c__Gammaproteobacteria; o__[Marinicellales]; f__[Marinicellaceae]; g__; s__	0	0	0	0	0	0	0	0	0	0	0	0	0	0	0	0	0	0	0	0	0	0	0	0	0	0	0	0	0	0	0	0	0	0	0	0	10	0.062135
New.CleanUp.ReferenceOTU2876	k__Bacteria; p__Proteobacteria; c__Alphaproteobacteria; o__Caulobacterales; f__Caulobacteraceae; g__; s__	0	0	0	0	0	0	0	0	0	0	0	0	0	0	2	0.0176258	0	0	0	0	0	0	0	0	0	0	0	0	0	0	0	0	0	0	0	0	0	0
New.CleanUp.ReferenceOTU2877	k__Bacteria; p__Proteobacteria; c__Gammaproteobacteria; o__Oceanospirillales; f__Endozoicimonaceae; g__; s__	0	0	0	0	0	0	0	0	0	0	0	0	0	0	0	0	1	0.0078604	2	0.0195848	1	0.00456184	0	0	0	0	0	0	1	0.00738989	1	0.00756716	0	0	5	0.0190862	3	0.0186405
New.CleanUp.ReferenceOTU2879	k__Bacteria; p__Proteobacteria; c__Alphaproteobacteria; o__Rhizobiales; f__Bradyrhizobiaceae; g__Bradyrhizobium; s__	0	0	0	0	0	0	0	0	1	0.0106451	1	0.0128518	0	0	0	0	0	0	0	0	0	0	0	0	1	0.0102575	0	0	0	0	0	0	0	0	0	0	0	0
New.CleanUp.ReferenceOTU2880	k__Bacteria; p__Proteobacteria; c__Alphaproteobacteria; o__Rhodobacterales; f__Rhodobacteraceae; g__; s__	0	0	0	0	0	0	0	0	0	0	0	0	0	0	0	0	0	0	0	0	0	0	0	0	0	0	2	0.024325	0	0	0	0	0	0	0	0	0	0
New.CleanUp.ReferenceOTU2881	k__Bacteria; p__Proteobacteria; c__Gammaproteobacteria; o__Alteromonadales; f__Alteromonadaceae; g__Spongiibacter; s__	0	0	0	0	0	0	0	0	0	0	0	0	0	0	0	0	0	0	0	0	0	0	0	0	0	0	0	0	6	0.0443393	0	0	0	0	0	0	0	0
New.CleanUp.ReferenceOTU2883	k__Bacteria; p__Proteobacteria; c__Gammaproteobacteria; o__Oceanospirillales; f__Endozoicimonaceae; g__; s__	0	0	1	0.0121669	0	0	0	0	0	0	0	0	0	0	0	0	1	0.0078604	0	0	0	0	0	0	0	0	0	0	1	0.00738989	1	0.00756716	0	0	2	0.00763446	1	0.0062135
New.CleanUp.ReferenceOTU2885	k__Bacteria; p__Proteobacteria; c__Alphaproteobacteria; o__Rhodobacterales; f__Rhodobacteraceae	0	0	0	0	0	0	0	0	0	0	0	0	0	0	0	0	0	0	0	0	0	0	0	0	0	0	6	0.0729749	0	0	0	0	0	0	0	0	0	0
New.CleanUp.ReferenceOTU2888	k__Bacteria; p__Proteobacteria; c__Gammaproteobacteria; o__Oceanospirillales; f__Endozoicimonaceae; g__; s__	0	0	0	0	0	0	0	0	0	0	0	0	0	0	0	0	0	0	1	0.0097924	0	0	0	0	0	0	0	0	1	0.00738989	0	0	0	0	0	0	0	0
New.CleanUp.ReferenceOTU2892	k__Bacteria; p__Proteobacteria; c__Gammaproteobacteria; o__Oceanospirillales; f__Endozoicimonaceae; g__; s__	6	0.049403	5	0.0608347	0	0	0	0	0	0	0	0	2	0.0228232	0	0	4	0.0314416	2	0.0195848	17	0.0775512	0	0	1	0.0102575	1	0.0121625	7	0.0517292	8	0.0605373	12	0.0797925	1	0.00381723	18	0.111843
New.CleanUp.ReferenceOTU2895	Unassigned	0	0	0	0	0	0	0	0	0	0	0	0	2	0.0228232	0	0	1	0.0078604	0	0	0	0	0	0	0	0	0	0	0	0	0	0	0	0	0	0	0	0
New.CleanUp.ReferenceOTU2898	k__Bacteria; p__Proteobacteria; c__Betaproteobacteria; o__Burkholderiales; f__Comamonadaceae; g__Diaphorobacter; s__	0	0	0	0	0	0	0	0	0	0	0	0	0	0	0	0	0	0	0	0	0	0	0	0	0	0	0	0	0	0	0	0	0	0	7	0.0267206	0	0
New.CleanUp.ReferenceOTU2900	k__Bacteria; p__Proteobacteria; c__Alphaproteobacteria; o__Rhodobacterales; f__Rhodobacteraceae; g__; s__	0	0	0	0	0	0	0	0	0	0	0	0	0	0	0	0	0	0	0	0	0	0	0	0	1	0.0102575	1	0.0121625	0	0	0	0	0	0	0	0	0	0
New.CleanUp.ReferenceOTU2901	k__Bacteria; p__Proteobacteria; c__Gammaproteobacteria; o__Pseudomonadales; f__Moraxellaceae; g__Enhydrobacter; s__	0	0	0	0	0	0	0	0	0	0	0	0	2	0.0228232	0	0	0	0	0	0	1	0.00456184	0	0	0	0	0	0	0	0	0	0	0	0	0	0	0	0
New.CleanUp.ReferenceOTU2905	k__Bacteria; p__Proteobacteria; c__Gammaproteobacteria; o__Oceanospirillales; f__Endozoicimonaceae; g__; s__	0	0	0	0	0	0	0	0	0	0	0	0	0	0	0	0	2	0.0157208	3	0.0293772	9	0.0410565	0	0	2	0.0205149	2	0.024325	2	0.0147798	2	0.0151343	8	0.053195	7	0.0267206	7	0.0434945
New.CleanUp.ReferenceOTU2908	k__Bacteria; p__Proteobacteria; c__Gammaproteobacteria; o__Oceanospirillales; f__Endozoicimonaceae; g__; s__	0	0	1	0.0121669	0	0	0	0	0	0	0	0	0	0	0	0	2	0.0157208	0	0	4	0.0182473	0	0	0	0	0	0	0	0	3	0.0227015	2	0.0132988	5	0.0190862	2	0.012427
New.CleanUp.ReferenceOTU2912	k__Bacteria; p__Bacteroidetes; c__[Saprospirae]; o__[Saprospirales]; f__Chitinophagaceae; g__Sediminibacterium; s__	2	0.0164677	0	0	0	0	0	0	1	0.0106451	0	0	1	0.0114116	0	0	0	0	0	0	0	0	0	0	0	0	0	0	0	0	0	0	0	0	0	0	0	0
New.CleanUp.ReferenceOTU2915	k__Bacteria; p__Proteobacteria; c__Alphaproteobacteria; o__Rhodobacterales; f__Rhodobacteraceae; g__; s__	0	0	0	0	0	0	0	0	0	0	0	0	0	0	0	0	0	0	0	0	0	0	0	0	0	0	16	0.1946	2	0.0147798	0	0	0	0	0	0	0	0
New.CleanUp.ReferenceOTU2919	k__Bacteria; p__Proteobacteria; c__Alphaproteobacteria; o__Rhodobacterales; f__Rhodobacteraceae; g__; s__	0	0	0	0	0	0	0	0	0	0	0	0	0	0	0	0	0	0	0	0	0	0	0	0	1	0.0102575	1	0.0121625	2	0.0147798	0	0	0	0	0	0	0	0
New.CleanUp.ReferenceOTU2924	k__Bacteria; p__Cyanobacteria; c__Chloroplast; o__Stramenopiles; f__; g__; s__	0	0	0	0	0	0	0	0	0	0	0	0	0	0	0	0	0	0	0	0	1	0.00456184	0	0	0	0	0	0	16	0.118238	0	0	3	0.0199481	1	0.00381723	0	0
New.CleanUp.ReferenceOTU2927	k__Bacteria; p__Proteobacteria; c__Gammaproteobacteria; o__Oceanospirillales; f__Endozoicimonaceae; g__; s__	1	0.00823384	0	0	0	0	0	0	0	0	0	0	0	0	0	0	1	0.0078604	0	0	0	0	0	0	0	0	0	0	0	0	1	0.00756716	0	0	1	0.00381723	1	0.0062135
New.CleanUp.ReferenceOTU2929	k__Bacteria; p__Proteobacteria; c__Gammaproteobacteria; o__Oceanospirillales; f__Endozoicimonaceae; g__; s__	4	0.0329354	0	0	0	0	0	0	0	0	0	0	0	0	0	0	2	0.0157208	5	0.048962	2	0.00912367	2	0.0232585	0	0	2	0.024325	1	0.00738989	1	0.00756716	1	0.00664938	0	0	1	0.0062135
New.CleanUp.ReferenceOTU2933	k__Bacteria; p__Proteobacteria; c__Alphaproteobacteria; o__Ellin329; f__; g__; s__	1	0.00823384	0	0	0	0	0	0	0	0	1	0.0128518	0	0	1	0.0088129	0	0	0	0	0	0	0	0	0	0	0	0	0	0	0	0	0	0	0	0	0	0
New.CleanUp.ReferenceOTU2934	k__Bacteria; p__Proteobacteria; c__Alphaproteobacteria; o__Ellin329; f__; g__; s__	4	0.0329354	0	0	3	0.0377834	0	0	0	0	0	0	2	0.0228232	4	0.0352516	0	0	0	0	0	0	0	0	0	0	0	0	0	0	0	0	0	0	0	0	0	0
New.CleanUp.ReferenceOTU2938	k__Bacteria; p__Proteobacteria; c__Alphaproteobacteria; o__Rhizobiales; f__Bradyrhizobiaceae; g__Bradyrhizobium; s__	0	0	0	0	1	0.0125945	0	0	1	0.0106451	0	0	0	0	0	0	0	0	0	0	0	0	0	0	0	0	0	0	0	0	0	0	0	0	0	0	0	0
New.CleanUp.ReferenceOTU2940	k__Bacteria; p__Cyanobacteria; c__Chloroplast; o__Stramenopiles; f__; g__; s__	0	0	0	0	0	0	0	0	0	0	0	0	0	0	0	0	0	0	0	0	0	0	0	0	0	0	0	0	3	0.0221697	0	0	0	0	0	0	0	0
New.CleanUp.ReferenceOTU2942	k__Bacteria; p__Bacteroidetes; c__Flavobacteriia; o__Flavobacteriales; f__Flavobacteriaceae; g__Tenacibaculum; s__	0	0	0	0	0	0	0	0	0	0	0	0	0	0	0	0	0	0	0	0	0	0	0	0	0	0	0	0	2	0.0147798	0	0	0	0	0	0	0	0
New.CleanUp.ReferenceOTU2944	k__Bacteria; p__Proteobacteria; c__Gammaproteobacteria; o__Oceanospirillales; f__Endozoicimonaceae; g__; s__	2	0.0164677	1	0.0121669	0	0	0	0	0	0	0	0	0	0	0	0	0	0	2	0.0195848	1	0.00456184	0	0	1	0.0102575	1	0.0121625	0	0	0	0	1	0.00664938	0	0	2	0.012427
New.CleanUp.ReferenceOTU2948	k__Bacteria; p__Proteobacteria; c__Alphaproteobacteria; o__Ellin329; f__; g__; s__	0	0	0	0	1	0.0125945	1	0.0112473	0	0	0	0	0	0	2	0.0176258	0	0	0	0	0	0	0	0	0	0	0	0	0	0	0	0	0	0	0	0	0	0
New.CleanUp.ReferenceOTU2954	k__Bacteria; p__Cyanobacteria; c__Oscillatoriophycideae; o__Oscillatoriales; f__Phormidiaceae; g__Trichodesmium; s__	0	0	0	0	0	0	0	0	0	0	0	0	0	0	0	0	0	0	0	0	0	0	0	0	0	0	0	0	0	0	1	0.00756716	2	0.0132988	1	0.00381723	0	0
New.CleanUp.ReferenceOTU2955	Unassigned	0	0	0	0	1	0.0125945	0	0	0	0	0	0	1	0.0114116	0	0	0	0	0	0	0	0	0	0	0	0	0	0	0	0	0	0	0	0	0	0	0	0
New.CleanUp.ReferenceOTU2964	k__Bacteria; p__Proteobacteria; c__Gammaproteobacteria; o__Oceanospirillales; f__Endozoicimonaceae; g__; s__	0	0	0	0	0	0	0	0	0	0	0	0	0	0	0	0	0	0	1	0.0097924	0	0	0	0	0	0	0	0	0	0	1	0.00756716	0	0	0	0	0	0
New.CleanUp.ReferenceOTU2974	k__Bacteria; p__Proteobacteria; c__Gammaproteobacteria; o__Oceanospirillales; f__Endozoicimonaceae; g__; s__	10	0.0823384	19	0.231172	0	0	0	0	0	0	0	0	1	0.0114116	0	0	15	0.117906	12	0.117509	29	0.132293	0	0	0	0	1	0.0121625	8	0.0591191	17	0.128642	20	0.132988	1	0.00381723	15	0.0932024
New.CleanUp.ReferenceOTU2976	k__Bacteria; p__Proteobacteria; c__Alphaproteobacteria; o__Rhodobacterales; f__Rhodobacteraceae; g__; s__	0	0	0	0	0	0	0	0	0	0	0	0	0	0	2	0.0176258	0	0	0	0	0	0	0	0	1	0.0102575	15	0.182437	3	0.0221697	0	0	0	0	0	0	0	0
New.CleanUp.ReferenceOTU2978	k__Bacteria; p__Proteobacteria; c__Gammaproteobacteria; o__Oceanospirillales; f__Endozoicimonaceae; g__; s__	0	0	0	0	0	0	0	0	0	0	0	0	0	0	0	0	0	0	1	0.0097924	0	0	0	0	0	0	1	0.0121625	0	0	1	0.00756716	0	0	0	0	0	0
New.CleanUp.ReferenceOTU2980	k__Bacteria; p__Proteobacteria; c__Gammaproteobacteria; o__Oceanospirillales; f__Endozoicimonaceae; g__; s__	0	0	1	0.0121669	0	0	0	0	0	0	0	0	0	0	0	0	0	0	0	0	2	0.00912367	0	0	0	0	0	0	0	0	0	0	0	0	0	0	0	0
New.CleanUp.ReferenceOTU2981	k__Bacteria; p__Proteobacteria; c__Gammaproteobacteria; o__Oceanospirillales; f__Endozoicimonaceae; g__; s__	1	0.00823384	2	0.0243339	0	0	0	0	0	0	0	0	0	0	0	0	1	0.0078604	4	0.0391696	4	0.0182473	1	0.0116293	0	0	0	0	2	0.0147798	5	0.0378358	0	0	16	0.0610757	7	0.0434945
New.CleanUp.ReferenceOTU2990	Unassigned	0	0	0	0	0	0	0	0	0	0	0	0	0	0	0	0	0	0	0	0	0	0	0	0	0	0	0	0	9	0.066509	0	0	0	0	0	0	0	0
New.CleanUp.ReferenceOTU2993	k__Bacteria; p__Proteobacteria; c__Gammaproteobacteria; o__Oceanospirillales; f__Endozoicimonaceae; g__; s__	2	0.0164677	0	0	0	0	0	0	0	0	0	0	0	0	0	0	10	0.078604	1	0.0097924	2	0.00912367	1	0.0116293	0	0	1	0.0121625	1	0.00738989	11	0.0832387	3	0.0199481	9	0.0343551	2	0.012427
New.CleanUp.ReferenceOTU3001	k__Bacteria; p__Proteobacteria; c__Gammaproteobacteria; o__Oceanospirillales; f__Endozoicimonaceae; g__; s__	0	0	0	0	0	0	0	0	0	0	0	0	0	0	0	0	0	0	0	0	1	0.00456184	0	0	0	0	0	0	1	0.00738989	0	0	1	0.00664938	0	0	0	0
New.CleanUp.ReferenceOTU3017	k__Bacteria; p__Proteobacteria; c__Gammaproteobacteria; o__Oceanospirillales; f__Endozoicimonaceae; g__; s__	0	0	0	0	0	0	0	0	0	0	0	0	0	0	0	0	1	0.0078604	0	0	0	0	0	0	0	0	0	0	0	0	0	0	0	0	2	0.00763446	0	0
New.CleanUp.ReferenceOTU3018	k__Bacteria; p__Proteobacteria; c__Alphaproteobacteria; o__Rhodobacterales; f__Rhodobacteraceae; g__; s__	0	0	0	0	0	0	0	0	0	0	0	0	0	0	0	0	0	0	0	0	5	0.0228092	0	0	0	0	0	0	0	0	0	0	0	0	0	0	0	0
New.CleanUp.ReferenceOTU3019	k__Bacteria; p__Proteobacteria; c__Gammaproteobacteria; o__Oceanospirillales; f__Endozoicimonaceae; g__; s__	0	0	0	0	0	0	0	0	0	0	0	0	0	0	0	0	1	0.0078604	2	0.0195848	9	0.0410565	0	0	0	0	0	0	1	0.00738989	0	0	0	0	4	0.0152689	1	0.0062135
New.CleanUp.ReferenceOTU3024	k__Bacteria; p__Proteobacteria; c__Gammaproteobacteria; o__Oceanospirillales; f__Endozoicimonaceae; g__; s__	1	0.00823384	0	0	0	0	0	0	0	0	0	0	0	0	0	0	0	0	1	0.0097924	0	0	0	0	0	0	0	0	0	0	0	0	0	0	0	0	0	0
New.CleanUp.ReferenceOTU3025	k__Bacteria; p__Proteobacteria; c__Gammaproteobacteria; o__Oceanospirillales; f__Endozoicimonaceae; g__; s__	0	0	0	0	0	0	0	0	0	0	0	0	0	0	0	0	0	0	1	0.0097924	0	0	0	0	0	0	0	0	5	0.0369495	0	0	0	0	0	0	1	0.0062135
New.CleanUp.ReferenceOTU3028	k__Bacteria; p__Proteobacteria; c__Deltaproteobacteria; o__Myxococcales; f__; g__; s__	16	0.131741	1	0.0121669	3	0.0377834	19	0.213699	20	0.212902	9	0.115666	8	0.0912929	12	0.105755	0	0	0	0	0	0	0	0	0	0	0	0	0	0	0	0	0	0	0	0	0	0
New.CleanUp.ReferenceOTU3029	k__Bacteria; p__Proteobacteria; c__Alphaproteobacteria; o__Rhizobiales; f__Bradyrhizobiaceae; g__; s__	0	0	0	0	0	0	3	0.033742	0	0	0	0	0	0	0	0	0	0	1	0.0097924	0	0	0	0	2	0.0205149	0	0	0	0	0	0	0	0	0	0	0	0
New.CleanUp.ReferenceOTU3031	k__Bacteria; p__Proteobacteria; c__Alphaproteobacteria; o__Sphingomonadales; f__Sphingomonadaceae; g__Sphingomonas; s__	0	0	0	0	0	0	0	0	0	0	0	0	0	0	0	0	0	0	0	0	0	0	2	0.0232585	0	0	0	0	0	0	0	0	0	0	0	0	0	0
New.CleanUp.ReferenceOTU3033	k__Bacteria; p__Proteobacteria; c__Alphaproteobacteria; o__Rhodobacterales; f__Rhodobacteraceae; g__; s__	0	0	0	0	0	0	0	0	0	0	0	0	0	0	0	0	0	0	0	0	0	0	0	0	0	0	0	0	2	0.0147798	0	0	0	0	0	0	0	0
New.CleanUp.ReferenceOTU3036	k__Bacteria; p__Proteobacteria; c__Gammaproteobacteria; o__Oceanospirillales; f__Endozoicimonaceae; g__; s__	0	0	0	0	0	0	0	0	0	0	0	0	0	0	0	0	0	0	0	0	0	0	0	0	0	0	0	0	1	0.00738989	0	0	0	0	1	0.00381723	0	0
New.CleanUp.ReferenceOTU3037	k__Bacteria; p__Proteobacteria; c__Gammaproteobacteria; o__Oceanospirillales; f__Endozoicimonaceae; g__; s__	0	0	0	0	0	0	0	0	0	0	0	0	0	0	0	0	0	0	0	0	0	0	0	0	0	0	0	0	0	0	2	0.0151343	0	0	0	0	0	0
New.CleanUp.ReferenceOTU3042	k__Bacteria; p__Proteobacteria; c__Gammaproteobacteria; o__Oceanospirillales; f__Endozoicimonaceae; g__; s__	0	0	0	0	0	0	0	0	0	0	0	0	0	0	0	0	0	0	1	0.0097924	3	0.0136855	0	0	0	0	0	0	2	0.0147798	0	0	2	0.0132988	2	0.00763446	1	0.0062135
New.CleanUp.ReferenceOTU3045	k__Bacteria; p__Proteobacteria; c__Gammaproteobacteria; o__Oceanospirillales; f__Endozoicimonaceae; g__; s__	0	0	1	0.0121669	0	0	0	0	0	0	0	0	0	0	0	0	0	0	0	0	0	0	0	0	0	0	0	0	0	0	0	0	1	0.00664938	2	0.00763446	2	0.012427
New.CleanUp.ReferenceOTU3047	k__Bacteria; p__Proteobacteria; c__Alphaproteobacteria; o__Rhizobiales; f__Bradyrhizobiaceae; g__Bradyrhizobium; s__elkanii	0	0	0	0	3	0.0377834	0	0	0	0	0	0	0	0	0	0	0	0	0	0	0	0	1	0.0116293	0	0	2	0.024325	0	0	0	0	0	0	0	0	0	0
New.CleanUp.ReferenceOTU3053	k__Bacteria; p__Proteobacteria; c__Gammaproteobacteria; o__Chromatiales; f__; g__; s__	0	0	0	0	0	0	0	0	0	0	0	0	0	0	0	0	0	0	0	0	0	0	0	0	0	0	0	0	1	0.00738989	1	0.00756716	0	0	0	0	0	0
New.CleanUp.ReferenceOTU3055	k__Bacteria; p__Bacteroidetes; c__Cytophagia; o__Cytophagales; f__Flammeovirgaceae; g__Roseivirga; s__	0	0	0	0	0	0	0	0	0	0	0	0	0	0	0	0	0	0	0	0	13	0.0593039	0	0	0	0	0	0	42	0.310375	0	0	0	0	0	0	0	0
New.CleanUp.ReferenceOTU3057	k__Bacteria; p__Bacteroidetes; c__[Saprospirae]; o__[Saprospirales]; f__Chitinophagaceae; g__Sediminibacterium; s__	1	0.00823384	0	0	1	0.0125945	0	0	0	0	0	0	0	0	1	0.0088129	0	0	0	0	0	0	0	0	0	0	0	0	0	0	0	0	0	0	0	0	0	0
New.CleanUp.ReferenceOTU3060	Unassigned	0	0	0	0	0	0	0	0	0	0	0	0	0	0	0	0	0	0	1	0.0097924	0	0	3	0.0348878	0	0	0	0	0	0	0	0	0	0	0	0	0	0
New.CleanUp.ReferenceOTU3061	k__Bacteria; p__Proteobacteria; c__Alphaproteobacteria; o__Ellin329; f__; g__; s__	0	0	0	0	1	0.0125945	0	0	0	0	0	0	1	0.0114116	0	0	0	0	0	0	0	0	0	0	0	0	0	0	0	0	0	0	0	0	0	0	0	0
New.CleanUp.ReferenceOTU3062	k__Bacteria; p__Proteobacteria; c__Alphaproteobacteria; o__Rhodobacterales; f__Rhodobacteraceae; g__; s__	0	0	0	0	0	0	0	0	0	0	0	0	0	0	0	0	0	0	0	0	0	0	0	0	3	0.0307724	0	0	0	0	0	0	0	0	0	0	0	0
New.CleanUp.ReferenceOTU3064	Unassigned	1	0.00823384	6	0.0730016	0	0	0	0	0	0	0	0	0	0	1	0.0088129	2	0.0157208	2	0.0195848	2	0.00912367	0	0	0	0	1	0.0121625	0	0	0	0	1	0.00664938	0	0	2	0.012427
New.CleanUp.ReferenceOTU3065	k__Bacteria; p__Spirochaetes; c__Spirochaetes; o__Spirochaetales; f__Spirochaetaceae; g__Spirochaeta; s__	0	0	0	0	0	0	0	0	0	0	0	0	0	0	0	0	1	0.0078604	0	0	21	0.0957985	0	0	0	0	0	0	8	0.0591191	0	0	0	0	5	0.0190862	0	0
New.CleanUp.ReferenceOTU3066	k__Bacteria; p__Proteobacteria; c__Alphaproteobacteria; o__Rhodospirillales; f__Rhodospirillaceae; g__; s__	0	0	0	0	0	0	0	0	2	0.0212902	0	0	0	0	0	0	0	0	0	0	0	0	0	0	0	0	0	0	0	0	0	0	0	0	0	0	0	0
New.CleanUp.ReferenceOTU3067	k__Bacteria; p__Proteobacteria; c__Gammaproteobacteria; o__Oceanospirillales; f__Endozoicimonaceae; g__; s__	1	0.00823384	0	0	0	0	0	0	0	0	0	0	0	0	0	0	0	0	1	0.0097924	0	0	0	0	0	0	0	0	0	0	0	0	0	0	0	0	0	0
New.CleanUp.ReferenceOTU3068	k__Bacteria; p__Proteobacteria; c__Gammaproteobacteria; o__Oceanospirillales; f__Endozoicimonaceae; g__; s__	0	0	0	0	0	0	0	0	0	0	0	0	0	0	0	0	0	0	0	0	1	0.00456184	0	0	0	0	0	0	1	0.00738989	0	0	1	0.00664938	0	0	0	0
New.CleanUp.ReferenceOTU3076	Unassigned	0	0	0	0	0	0	0	0	0	0	0	0	0	0	0	0	0	0	0	0	0	0	0	0	0	0	0	0	18	0.133018	0	0	3	0.0199481	17	0.0648929	0	0
New.CleanUp.ReferenceOTU3077	Unassigned	0	0	0	0	0	0	0	0	0	0	0	0	0	0	0	0	0	0	0	0	0	0	0	0	0	0	0	0	0	0	3	0.0227015	0	0	0	0	0	0
New.CleanUp.ReferenceOTU3084	k__Bacteria; p__Bacteroidetes; c__[Saprospirae]; o__[Saprospirales]; f__Chitinophagaceae; g__Sediminibacterium; s__	0	0	0	0	0	0	1	0.0112473	0	0	0	0	1	0.0114116	0	0	0	0	0	0	0	0	0	0	0	0	0	0	0	0	0	0	0	0	0	0	0	0
New.CleanUp.ReferenceOTU3087	k__Bacteria; p__Proteobacteria; c__Alphaproteobacteria; o__Rhizobiales; f__Bradyrhizobiaceae; g__Bradyrhizobium; s__	0	0	0	0	0	0	1	0.0112473	1	0.0106451	2	0.0257036	1	0.0114116	3	0.0264387	0	0	0	0	0	0	0	0	0	0	0	0	0	0	0	0	0	0	0	0	0	0
New.CleanUp.ReferenceOTU3089	k__Bacteria; p__Proteobacteria; c__Alphaproteobacteria; o__Ellin329; f__; g__; s__	1	0.00823384	0	0	4	0.0503778	1	0.0112473	3	0.0319353	1	0.0128518	5	0.0570581	4	0.0352516	0	0	0	0	0	0	0	0	0	0	0	0	0	0	0	0	0	0	0	0	0	0
New.CleanUp.ReferenceOTU3096	k__Bacteria; p__Cyanobacteria; c__Chloroplast; o__Stramenopiles; f__; g__; s__	0	0	0	0	0	0	0	0	0	0	0	0	0	0	0	0	0	0	0	0	0	0	0	0	0	0	0	0	7	0.0517292	0	0	0	0	0	0	0	0
New.CleanUp.ReferenceOTU3097	k__Bacteria; p__Proteobacteria; c__Gammaproteobacteria; o__Oceanospirillales; f__Endozoicimonaceae; g__; s__	4	0.0329354	4	0.0486677	0	0	0	0	0	0	0	0	0	0	0	0	6	0.0471624	2	0.0195848	4	0.0182473	0	0	0	0	0	0	0	0	2	0.0151343	4	0.0265975	26	0.099248	3	0.0186405
New.CleanUp.ReferenceOTU3098	k__Bacteria; p__Proteobacteria; c__Alphaproteobacteria; o__Ellin329; f__; g__; s__	0	0	0	0	0	0	0	0	0	0	0	0	2	0.0228232	0	0	0	0	0	0	0	0	0	0	0	0	0	0	0	0	0	0	0	0	0	0	0	0
New.CleanUp.ReferenceOTU3100	k__Bacteria; p__Proteobacteria; c__Gammaproteobacteria; o__Oceanospirillales; f__Endozoicimonaceae; g__; s__	3	0.0247015	1	0.0121669	0	0	0	0	0	0	0	0	0	0	0	0	0	0	3	0.0293772	3	0.0136855	0	0	0	0	0	0	0	0	3	0.0227015	0	0	0	0	1	0.0062135
New.CleanUp.ReferenceOTU3101	k__Bacteria; p__Cyanobacteria; c__4C0d-2; o__MLE1-12; f__; g__; s__	0	0	0	0	0	0	0	0	0	0	0	0	1	0.0114116	0	0	0	0	0	0	0	0	0	0	1	0.0102575	0	0	0	0	0	0	0	0	0	0	0	0
New.CleanUp.ReferenceOTU3107	k__Bacteria; p__Proteobacteria; c__Alphaproteobacteria; o__Rhodobacterales; f__Rhodobacteraceae; g__; s__	0	0	0	0	0	0	0	0	0	0	0	0	0	0	0	0	0	0	0	0	0	0	0	0	0	0	1	0.0121625	1	0.00738989	0	0	0	0	0	0	0	0
New.CleanUp.ReferenceOTU3114	k__Bacteria; p__Proteobacteria; c__Alphaproteobacteria; o__Rhodobacterales; f__Rhodobacteraceae	0	0	0	0	0	0	0	0	0	0	0	0	0	0	0	0	0	0	0	0	0	0	0	0	0	0	0	0	2	0.0147798	0	0	0	0	0	0	0	0
New.CleanUp.ReferenceOTU3115	k__Bacteria; p__Cyanobacteria; c__4C0d-2; o__MLE1-12; f__; g__; s__	0	0	0	0	0	0	0	0	0	0	0	0	1	0.0114116	1	0.0088129	0	0	0	0	0	0	0	0	0	0	0	0	0	0	0	0	0	0	0	0	0	0
New.CleanUp.ReferenceOTU3118	k__Bacteria; p__Proteobacteria; c__Alphaproteobacteria; o__Ellin329; f__; g__; s__	1	0.00823384	0	0	2	0.0251889	0	0	0	0	0	0	1	0.0114116	1	0.0088129	0	0	0	0	0	0	0	0	0	0	0	0	0	0	0	0	0	0	0	0	0	0
New.CleanUp.ReferenceOTU3124	k__Bacteria; p__Proteobacteria; c__Alphaproteobacteria; o__Rhodobacterales; f__Rhodobacteraceae; g__; s__	0	0	0	0	0	0	0	0	0	0	0	0	0	0	0	0	0	0	0	0	1	0.00456184	0	0	50	0.512873	0	0	0	0	0	0	0	0	0	0	0	0
New.CleanUp.ReferenceOTU3131	k__Bacteria; p__Proteobacteria; c__Alphaproteobacteria; o__Rhodobacterales; f__Rhodobacteraceae; g__; s__	0	0	0	0	0	0	0	0	0	0	0	0	0	0	0	0	0	0	0	0	1	0.00456184	0	0	0	0	3	0.0364875	2	0.0147798	0	0	0	0	0	0	0	0
New.CleanUp.ReferenceOTU3140	k__Bacteria; p__Proteobacteria; c__Alphaproteobacteria; o__Rhodospirillales; f__Rhodospirillaceae; g__; s__	0	0	0	0	1	0.0125945	0	0	1	0.0106451	0	0	1	0.0114116	1	0.0088129	0	0	0	0	0	0	0	0	2	0.0205149	0	0	0	0	0	0	0	0	0	0	0	0
New.CleanUp.ReferenceOTU3144	k__Bacteria; p__Proteobacteria; c__Alphaproteobacteria; o__Rhodobacterales; f__Rhodobacteraceae; g__; s__	0	0	0	0	0	0	0	0	0	0	0	0	0	0	0	0	0	0	0	0	1	0.00456184	0	0	0	0	12	0.14595	2	0.0147798	0	0	0	0	0	0	0	0
New.CleanUp.ReferenceOTU3152	k__Bacteria; p__Bacteroidetes; c__[Saprospirae]; o__[Saprospirales]; f__Chitinophagaceae; g__Sediminibacterium; s__	0	0	0	0	0	0	0	0	1	0.0106451	1	0.0128518	0	0	0	0	0	0	0	0	0	0	0	0	0	0	0	0	0	0	0	0	0	0	0	0	0	0
New.CleanUp.ReferenceOTU3155	k__Bacteria; p__Proteobacteria; c__Gammaproteobacteria; o__Oceanospirillales; f__Endozoicimonaceae; g__; s__	1	0.00823384	0	0	0	0	0	0	0	0	0	0	0	0	0	0	0	0	0	0	1	0.00456184	0	0	0	0	0	0	0	0	0	0	0	0	0	0	0	0
New.CleanUp.ReferenceOTU3164	k__Bacteria; p__Proteobacteria; c__Alphaproteobacteria; o__Ellin329; f__; g__; s__	5	0.0411692	0	0	7	0.0881612	5	0.0562366	7	0.0745156	6	0.0771109	2	0.0228232	15	0.132194	0	0	0	0	0	0	0	0	3	0.0307724	0	0	0	0	0	0	0	0	0	0	0	0
New.CleanUp.ReferenceOTU3166	k__Bacteria; p__Proteobacteria; c__Alphaproteobacteria; o__Rhodobacterales; f__Rhodobacteraceae; g__; s__	0	0	0	0	0	0	0	0	0	0	0	0	0	0	0	0	0	0	0	0	0	0	0	0	0	0	7	0.0851374	0	0	0	0	0	0	0	0	0	0
New.CleanUp.ReferenceOTU3167	k__Bacteria; p__Proteobacteria; c__Gammaproteobacteria; o__Oceanospirillales; f__Endozoicimonaceae; g__; s__	0	0	0	0	0	0	0	0	0	0	0	0	1	0.0114116	0	0	1	0.0078604	3	0.0293772	0	0	0	0	0	0	0	0	0	0	1	0.00756716	3	0.0199481	0	0	1	0.0062135
New.CleanUp.ReferenceOTU3169	k__Bacteria; p__Proteobacteria; c__Alphaproteobacteria; o__Sphingomonadales; f__Sphingomonadaceae; g__Sphingomonas; s__	0	0	0	0	0	0	0	0	0	0	0	0	1	0.0114116	0	0	0	0	0	0	0	0	1	0.0116293	0	0	0	0	0	0	0	0	0	0	0	0	0	0
New.CleanUp.ReferenceOTU3174	k__Bacteria; p__Proteobacteria; c__Alphaproteobacteria; o__Ellin329; f__; g__; s__	0	0	0	0	0	0	0	0	0	0	1	0.0128518	1	0.0114116	0	0	0	0	0	0	0	0	0	0	0	0	0	0	0	0	0	0	0	0	0	0	0	0
New.CleanUp.ReferenceOTU3175	k__Bacteria; p__Proteobacteria; c__Gammaproteobacteria; o__Oceanospirillales; f__Endozoicimonaceae; g__; s__	1	0.00823384	1	0.0121669	0	0	0	0	0	0	0	0	0	0	0	0	1	0.0078604	0	0	0	0	0	0	0	0	0	0	0	0	3	0.0227015	0	0	0	0	0	0
New.CleanUp.ReferenceOTU3176	Unassigned	1	0.00823384	0	0	1	0.0125945	1	0.0112473	0	0	0	0	2	0.0228232	1	0.0088129	0	0	0	0	0	0	0	0	0	0	0	0	0	0	0	0	0	0	0	0	0	0
New.CleanUp.ReferenceOTU3188	k__Bacteria; p__Proteobacteria; c__Alphaproteobacteria; o__Rhodobacterales; f__Rhodobacteraceae; g__; s__	0	0	0	0	0	0	0	0	0	0	0	0	0	0	0	0	0	0	0	0	0	0	0	0	10	0.102575	0	0	1	0.00738989	0	0	0	0	0	0	0	0
New.CleanUp.ReferenceOTU3191	k__Bacteria; p__Proteobacteria; c__Alphaproteobacteria; o__Rhodospirillales; f__Rhodospirillaceae; g__; s__	0	0	0	0	0	0	0	0	1	0.0106451	1	0.0128518	0	0	1	0.0088129	0	0	0	0	0	0	0	0	1	0.0102575	0	0	0	0	0	0	0	0	0	0	0	0
New.CleanUp.ReferenceOTU3196	k__Bacteria; p__Proteobacteria; c__Alphaproteobacteria; o__Rhodobacterales; f__Rhodobacteraceae; g__; s__	0	0	0	0	0	0	0	0	0	0	0	0	0	0	0	0	0	0	0	0	0	0	0	0	1	0.0102575	1	0.0121625	0	0	0	0	0	0	0	0	0	0
New.CleanUp.ReferenceOTU3202	k__Bacteria; p__Cyanobacteria; c__Chloroplast; o__Stramenopiles; f__; g__; s__	0	0	0	0	0	0	0	0	0	0	0	0	0	0	0	0	0	0	0	0	0	0	0	0	0	0	0	0	5	0.0369495	0	0	0	0	0	0	0	0
New.CleanUp.ReferenceOTU3204	k__Bacteria; p__Proteobacteria; c__Alphaproteobacteria; o__; f__; g__; s__	0	0	0	0	2	0.0251889	2	0.0224947	1	0.0106451	0	0	0	0	1	0.0088129	0	0	0	0	0	0	0	0	0	0	0	0	0	0	0	0	0	0	0	0	0	0
New.CleanUp.ReferenceOTU3217	k__Bacteria; p__Proteobacteria; c__Gammaproteobacteria; o__Oceanospirillales; f__Endozoicimonaceae; g__; s__	0	0	1	0.0121669	0	0	0	0	0	0	0	0	0	0	0	0	0	0	0	0	1	0.00456184	0	0	0	0	0	0	0	0	0	0	0	0	0	0	0	0
New.CleanUp.ReferenceOTU3219	k__Bacteria; p__Proteobacteria; c__Gammaproteobacteria; o__Oceanospirillales; f__Endozoicimonaceae; g__; s__	0	0	2	0.0243339	0	0	0	0	0	0	0	0	0	0	0	0	0	0	0	0	0	0	0	0	0	0	0	0	0	0	0	0	0	0	0	0	0	0
New.CleanUp.ReferenceOTU3224	k__Bacteria; p__Firmicutes; c__Clostridia; o__Clostridiales; f__Clostridiaceae; g__Clostridium; s__	0	0	0	0	0	0	0	0	0	0	0	0	0	0	0	0	0	0	0	0	0	0	0	0	0	0	0	0	3	0.0221697	0	0	0	0	0	0	0	0
New.CleanUp.ReferenceOTU3228	k__Bacteria; p__Proteobacteria; c__Alphaproteobacteria; o__Caulobacterales; f__Caulobacteraceae; g__; s__	0	0	0	0	1	0.0125945	0	0	0	0	0	0	1	0.0114116	0	0	0	0	0	0	0	0	0	0	0	0	0	0	0	0	0	0	0	0	0	0	0	0
New.CleanUp.ReferenceOTU3234	k__Bacteria; p__Proteobacteria; c__Alphaproteobacteria; o__Ellin329; f__; g__; s__	1	0.00823384	0	0	0	0	0	0	0	0	0	0	1	0.0114116	0	0	0	0	0	0	0	0	0	0	0	0	0	0	0	0	0	0	0	0	0	0	0	0
New.CleanUp.ReferenceOTU3235	k__Bacteria; p__Proteobacteria; c__Gammaproteobacteria; o__Oceanospirillales; f__Endozoicimonaceae; g__; s__	0	0	0	0	0	0	0	0	0	0	0	0	0	0	0	0	0	0	0	0	1	0.00456184	0	0	0	0	0	0	2	0.0147798	0	0	1	0.00664938	1	0.00381723	2	0.012427
New.CleanUp.ReferenceOTU3237	k__Bacteria; p__Proteobacteria; c__Gammaproteobacteria; o__Oceanospirillales; f__Endozoicimonaceae; g__; s__	0	0	0	0	0	0	0	0	0	0	0	0	0	0	0	0	0	0	0	0	3	0.0136855	0	0	0	0	0	0	0	0	0	0	0	0	0	0	0	0
New.CleanUp.ReferenceOTU3239	k__Bacteria; p__Chloroflexi; c__Ktedonobacteria; o__Thermogemmatisporales; f__Thermogemmatisporaceae; g__; s__	538	4.42981	11	0.133836	616	7.75819	497	5.58992	530	5.6419	522	6.70865	418	4.77006	1348	11.8798	6	0.0471624	0	0	2	0.00912367	0	0	0	0	0	0	1	0.00738989	1	0.00756716	0	0	0	0	0	0
New.CleanUp.ReferenceOTU3241	k__Bacteria; p__Proteobacteria; c__Alphaproteobacteria; o__Ellin329; f__; g__; s__	0	0	0	0	1	0.0125945	1	0.0112473	0	0	1	0.0128518	0	0	0	0	0	0	0	0	0	0	0	0	0	0	0	0	0	0	0	0	0	0	0	0	0	0
New.CleanUp.ReferenceOTU3244	k__Bacteria; p__Proteobacteria; c__Gammaproteobacteria; o__Oceanospirillales; f__Endozoicimonaceae; g__; s__	0	0	0	0	0	0	0	0	0	0	0	0	0	0	0	0	0	0	0	0	0	0	0	0	0	0	0	0	0	0	4	0.0302686	3	0.0199481	1	0.00381723	0	0
New.CleanUp.ReferenceOTU3245	k__Bacteria; p__Proteobacteria; c__Gammaproteobacteria; o__Oceanospirillales; f__Endozoicimonaceae; g__; s__	0	0	0	0	0	0	0	0	0	0	0	0	0	0	0	0	0	0	0	0	0	0	0	0	0	0	0	0	1	0.00738989	1	0.00756716	1	0.00664938	0	0	0	0
New.CleanUp.ReferenceOTU3248	k__Bacteria; p__Proteobacteria; c__Alphaproteobacteria; o__Ellin329; f__; g__; s__	0	0	0	0	0	0	0	0	3	0.0319353	0	0	0	0	1	0.0088129	0	0	0	0	0	0	0	0	0	0	0	0	0	0	0	0	0	0	0	0	0	0
New.CleanUp.ReferenceOTU3249	k__Bacteria; p__Proteobacteria; c__Gammaproteobacteria; o__Oceanospirillales; f__Endozoicimonaceae; g__; s__	0	0	0	0	0	0	1	0.0112473	0	0	0	0	0	0	0	0	2	0.0157208	0	0	2	0.00912367	0	0	0	0	0	0	1	0.00738989	0	0	0	0	1	0.00381723	2	0.012427
New.CleanUp.ReferenceOTU3254	k__Bacteria; p__Proteobacteria; c__Gammaproteobacteria; o__Oceanospirillales; f__Endozoicimonaceae; g__; s__	0	0	0	0	0	0	0	0	0	0	0	0	1	0.0114116	0	0	0	0	1	0.0097924	0	0	0	0	0	0	0	0	0	0	0	0	0	0	0	0	0	0
New.CleanUp.ReferenceOTU3257	k__Bacteria; p__Proteobacteria; c__Alphaproteobacteria; o__Ellin329; f__; g__; s__	1	0.00823384	0	0	0	0	0	0	1	0.0106451	0	0	1	0.0114116	1	0.0088129	0	0	0	0	0	0	0	0	0	0	0	0	0	0	0	0	0	0	0	0	0	0
New.CleanUp.ReferenceOTU3261	k__Bacteria; p__Proteobacteria; c__Gammaproteobacteria; o__Alteromonadales; f__Alteromonadaceae; g__Spongiibacter; s__	0	0	0	0	0	0	0	0	0	0	0	0	0	0	0	0	0	0	0	0	7	0.0319328	0	0	0	0	0	0	1591	11.7573	0	0	0	0	0	0	3	0.0186405
New.CleanUp.ReferenceOTU3266	k__Bacteria; p__Cyanobacteria; c__Chloroplast; o__Stramenopiles; f__; g__; s__	0	0	0	0	0	0	0	0	0	0	0	0	0	0	0	0	0	0	0	0	7	0.0319328	0	0	0	0	0	0	25	0.184747	1	0.00756716	5	0.0332469	5	0.0190862	0	0
New.CleanUp.ReferenceOTU3270	k__Bacteria; p__Proteobacteria; c__Alphaproteobacteria; o__Rhodobacterales; f__Rhodobacteraceae; g__Loktanella; s__	0	0	0	0	0	0	0	0	0	0	0	0	0	0	0	0	0	0	0	0	0	0	0	0	0	0	15	0.182437	0	0	0	0	0	0	0	0	0	0
New.CleanUp.ReferenceOTU3275	k__Bacteria; p__Proteobacteria; c__Gammaproteobacteria; o__Oceanospirillales; f__Endozoicimonaceae; g__; s__	0	0	1	0.0121669	0	0	0	0	0	0	0	0	1	0.0114116	0	0	0	0	2	0.0195848	8	0.0364947	0	0	0	0	0	0	2	0.0147798	0	0	0	0	6	0.0229034	2	0.012427
New.CleanUp.ReferenceOTU3276	k__Bacteria; p__Proteobacteria; c__Gammaproteobacteria; o__Alteromonadales; f__Alteromonadaceae; g__Spongiibacter; s__	0	0	0	0	0	0	0	0	0	0	0	0	0	0	0	0	0	0	0	0	0	0	0	0	0	0	0	0	6	0.0443393	0	0	0	0	0	0	0	0
New.CleanUp.ReferenceOTU3277	k__Bacteria; p__Bacteroidetes; c__Cytophagia; o__Cytophagales; f__Cytophagaceae; g__Microscilla; s__	0	0	0	0	0	0	0	0	0	0	0	0	0	0	0	0	0	0	0	0	0	0	0	0	0	0	0	0	8	0.0591191	0	0	0	0	0	0	0	0
New.CleanUp.ReferenceOTU3278	k__Bacteria; p__Proteobacteria; c__Gammaproteobacteria; o__Oceanospirillales; f__Endozoicimonaceae; g__; s__	1	0.00823384	2	0.0243339	0	0	0	0	0	0	0	0	0	0	0	0	3	0.0235812	6	0.0587544	2	0.00912367	0	0	0	0	1	0.0121625	0	0	2	0.0151343	3	0.0199481	0	0	5	0.0310675
New.CleanUp.ReferenceOTU3279	k__Bacteria; p__Proteobacteria; c__Gammaproteobacteria; o__Oceanospirillales; f__Endozoicimonaceae; g__; s__	0	0	0	0	0	0	0	0	0	0	0	0	0	0	0	0	0	0	2	0.0195848	0	0	0	0	0	0	0	0	0	0	0	0	0	0	0	0	0	0
New.CleanUp.ReferenceOTU3282	k__Bacteria; p__Proteobacteria; c__Gammaproteobacteria; o__Oceanospirillales; f__Endozoicimonaceae; g__; s__	0	0	0	0	0	0	0	0	0	0	0	0	0	0	0	0	1	0.0078604	0	0	2	0.00912367	0	0	0	0	1	0.0121625	0	0	0	0	0	0	0	0	0	0
New.CleanUp.ReferenceOTU3291	k__Bacteria; p__Proteobacteria; c__Alphaproteobacteria; o__Rhizobiales	0	0	0	0	0	0	1	0.0112473	0	0	0	0	1	0.0114116	1	0.0088129	0	0	0	0	0	0	0	0	0	0	0	0	0	0	0	0	0	0	0	0	0	0
New.CleanUp.ReferenceOTU3302	k__Bacteria; p__Proteobacteria; c__Alphaproteobacteria; o__Rhizobiales; f__Bradyrhizobiaceae; g__; s__	0	0	0	0	2	0.0251889	0	0	0	0	0	0	0	0	0	0	0	0	0	0	0	0	0	0	0	0	0	0	0	0	0	0	0	0	0	0	0	0
New.CleanUp.ReferenceOTU3303	k__Bacteria; p__Cyanobacteria; c__4C0d-2; o__MLE1-12; f__; g__; s__	0	0	0	0	1	0.0125945	0	0	0	0	0	0	0	0	0	0	0	0	0	0	0	0	0	0	1	0.0102575	0	0	0	0	0	0	0	0	0	0	0	0
New.CleanUp.ReferenceOTU3304	k__Bacteria; p__Proteobacteria; c__Alphaproteobacteria; o__Rhodobacterales; f__Rhodobacteraceae; g__; s__	0	0	0	0	0	0	0	0	0	0	0	0	0	0	0	0	0	0	0	0	0	0	0	0	3	0.0307724	1	0.0121625	0	0	0	0	0	0	0	0	0	0
New.CleanUp.ReferenceOTU3307	k__Bacteria; p__Proteobacteria; c__Alphaproteobacteria; o__Rhodospirillales; f__Rhodospirillaceae; g__; s__	0	0	0	0	1	0.0125945	0	0	0	0	0	0	0	0	0	0	0	0	0	0	0	0	0	0	2	0.0205149	0	0	0	0	0	0	0	0	0	0	0	0
New.CleanUp.ReferenceOTU3308	k__Bacteria; p__Bacteroidetes; c__[Saprospirae]; o__[Saprospirales]; f__Chitinophagaceae; g__Sediminibacterium; s__	6	0.049403	0	0	0	0	3	0.033742	1	0.0106451	0	0	0	0	0	0	0	0	0	0	0	0	0	0	0	0	0	0	0	0	0	0	0	0	0	0	0	0
New.CleanUp.ReferenceOTU3317	k__Bacteria; p__Proteobacteria; c__Gammaproteobacteria; o__Oceanospirillales; f__Endozoicimonaceae; g__; s__	0	0	2	0.0243339	0	0	0	0	0	0	0	0	0	0	0	0	2	0.0157208	2	0.0195848	1	0.00456184	0	0	0	0	1	0.0121625	0	0	3	0.0227015	2	0.0132988	1	0.00381723	2	0.012427
New.CleanUp.ReferenceOTU3328	k__Bacteria; p__Proteobacteria; c__Gammaproteobacteria; o__Oceanospirillales; f__Endozoicimonaceae; g__; s__	0	0	1	0.0121669	0	0	0	0	0	0	0	0	0	0	0	0	0	0	1	0.0097924	3	0.0136855	0	0	0	0	1	0.0121625	0	0	0	0	1	0.00664938	2	0.00763446	0	0
New.CleanUp.ReferenceOTU3329	k__Bacteria; p__Proteobacteria; c__Gammaproteobacteria; o__Oceanospirillales; f__Endozoicimonaceae; g__; s__	1	0.00823384	1	0.0121669	0	0	0	0	0	0	0	0	0	0	0	0	0	0	8	0.0783392	13	0.0593039	0	0	1	0.0102575	0	0	5	0.0369495	0	0	1	0.00664938	0	0	7	0.0434945
New.CleanUp.ReferenceOTU3330	k__Bacteria; p__Proteobacteria; c__Alphaproteobacteria; o__Rhodobacterales; f__Rhodobacteraceae; g__; s__	0	0	0	0	0	0	0	0	0	0	0	0	0	0	0	0	0	0	0	0	0	0	0	0	2	0.0205149	0	0	0	0	0	0	0	0	0	0	0	0
New.CleanUp.ReferenceOTU3331	k__Bacteria; p__Proteobacteria; c__Gammaproteobacteria; o__Oceanospirillales; f__Endozoicimonaceae; g__; s__	0	0	1	0.0121669	0	0	0	0	0	0	0	0	0	0	0	0	1	0.0078604	0	0	1	0.00456184	0	0	0	0	0	0	0	0	2	0.0151343	0	0	0	0	0	0
New.CleanUp.ReferenceOTU3335	k__Bacteria; p__Proteobacteria; c__Alphaproteobacteria; o__Rhodobacterales; f__Rhodobacteraceae	0	0	0	0	0	0	0	0	0	0	0	0	0	0	0	0	0	0	0	0	0	0	0	0	2	0.0205149	0	0	0	0	0	0	0	0	0	0	0	0
New.CleanUp.ReferenceOTU3338	k__Bacteria; p__Cyanobacteria; c__Chloroplast; o__CAB-I; f__; g__; s__	0	0	0	0	0	0	0	0	0	0	0	0	0	0	0	0	0	0	1	0.0097924	1	0.00456184	0	0	0	0	0	0	0	0	1	0.00756716	2	0.0132988	1	0.00381723	0	0
New.CleanUp.ReferenceOTU3343	k__Bacteria; p__Proteobacteria; c__Gammaproteobacteria; o__Oceanospirillales; f__Endozoicimonaceae; g__; s__	0	0	0	0	0	0	0	0	0	0	0	0	0	0	0	0	1	0.0078604	0	0	0	0	0	0	0	0	0	0	0	0	1	0.00756716	0	0	0	0	0	0
New.CleanUp.ReferenceOTU3344	k__Bacteria; p__Verrucomicrobia; c__Verruco-5; o__SS1-B-03-39; f__; g__; s__	0	0	0	0	0	0	0	0	0	0	0	0	0	0	0	0	0	0	0	0	0	0	0	0	12	0.12309	0	0	0	0	0	0	0	0	0	0	0	0
New.CleanUp.ReferenceOTU3347	k__Bacteria; p__Proteobacteria; c__Gammaproteobacteria; o__Oceanospirillales; f__Endozoicimonaceae; g__; s__	0	0	0	0	0	0	0	0	0	0	0	0	0	0	0	0	1	0.0078604	0	0	0	0	0	0	0	0	0	0	0	0	1	0.00756716	0	0	0	0	0	0
New.CleanUp.ReferenceOTU3349	k__Bacteria; p__Proteobacteria; c__Alphaproteobacteria; o__Sphingomonadales; f__Sphingomonadaceae; g__Sphingomonas; s__changbaiensis	0	0	0	0	0	0	0	0	0	0	0	0	0	0	0	0	0	0	0	0	0	0	2	0.0232585	0	0	0	0	0	0	0	0	0	0	0	0	0	0
New.CleanUp.ReferenceOTU3353	k__Bacteria; p__Verrucomicrobia; c__Verruco-5; o__SS1-B-03-39; f__; g__; s__	0	0	0	0	0	0	0	0	0	0	0	0	0	0	0	0	0	0	0	0	0	0	0	0	10	0.102575	0	0	0	0	0	0	0	0	0	0	0	0
New.CleanUp.ReferenceOTU3360	k__Bacteria; p__Proteobacteria; c__Gammaproteobacteria; o__Oceanospirillales; f__Endozoicimonaceae; g__; s__	0	0	2	0.0243339	0	0	0	0	0	0	0	0	0	0	0	0	1	0.0078604	0	0	0	0	0	0	0	0	0	0	0	0	1	0.00756716	0	0	0	0	0	0
New.CleanUp.ReferenceOTU3365	k__Bacteria; p__Proteobacteria; c__Alphaproteobacteria; o__Ellin329; f__; g__; s__	0	0	0	0	1	0.0125945	0	0	1	0.0106451	0	0	0	0	0	0	0	0	0	0	0	0	0	0	0	0	0	0	0	0	0	0	0	0	0	0	0	0
New.CleanUp.ReferenceOTU3376	k__Bacteria; p__Proteobacteria; c__Gammaproteobacteria; o__Oceanospirillales; f__Endozoicimonaceae; g__; s__	1	0.00823384	2	0.0243339	0	0	0	0	0	0	0	0	0	0	0	0	3	0.0235812	0	0	8	0.0364947	0	0	0	0	2	0.024325	0	0	0	0	0	0	4	0.0152689	4	0.024854
New.CleanUp.ReferenceOTU3377	k__Bacteria; p__Proteobacteria; c__Alphaproteobacteria; o__Ellin329; f__; g__; s__	1	0.00823384	0	0	12	0.151134	3	0.033742	14	0.149031	6	0.0771109	6	0.0684697	9	0.0793161	0	0	0	0	0	0	0	0	1	0.0102575	0	0	0	0	0	0	0	0	0	0	0	0
New.CleanUp.ReferenceOTU3378	k__Bacteria; p__Proteobacteria; c__Gammaproteobacteria; o__Oceanospirillales; f__Endozoicimonaceae; g__; s__	0	0	0	0	0	0	0	0	0	0	0	0	1	0.0114116	0	0	0	0	1	0.0097924	2	0.00912367	0	0	0	0	0	0	2	0.0147798	2	0.0151343	1	0.00664938	0	0	0	0
New.CleanUp.ReferenceOTU3384	k__Bacteria; p__Proteobacteria; c__Alphaproteobacteria; o__Sphingomonadales; f__Erythrobacteraceae; g__; s__	0	0	0	0	0	0	0	0	0	0	0	0	0	0	0	0	0	0	0	0	0	0	0	0	0	0	0	0	2	0.0147798	0	0	0	0	0	0	0	0
New.CleanUp.ReferenceOTU3386	k__Bacteria; p__GN02; c__; o__; f__; g__; s__	0	0	0	0	0	0	0	0	0	0	0	0	0	0	0	0	0	0	0	0	0	0	0	0	0	0	0	0	9	0.066509	0	0	0	0	0	0	0	0
New.CleanUp.ReferenceOTU3388	Unassigned	0	0	0	0	0	0	0	0	0	0	0	0	0	0	0	0	0	0	0	0	1	0.00456184	0	0	0	0	0	0	0	0	0	0	1	0.00664938	0	0	1	0.0062135
New.CleanUp.ReferenceOTU3394	k__Bacteria; p__Proteobacteria; c__Gammaproteobacteria; o__Oceanospirillales; f__Endozoicimonaceae; g__; s__	0	0	1	0.0121669	0	0	0	0	0	0	0	0	0	0	0	0	0	0	3	0.0293772	3	0.0136855	0	0	0	0	0	0	0	0	0	0	0	0	0	0	0	0
New.CleanUp.ReferenceOTU3396	k__Bacteria; p__Proteobacteria; c__Alphaproteobacteria; o__Sphingomonadales; f__Sphingomonadaceae; g__Sphingomonas	0	0	0	0	0	0	0	0	0	0	0	0	0	0	1	0.0088129	0	0	8	0.0783392	0	0	6	0.0697756	0	0	0	0	0	0	0	0	0	0	0	0	0	0
New.CleanUp.ReferenceOTU3400	k__Bacteria; p__Proteobacteria; c__Gammaproteobacteria; o__Oceanospirillales; f__Endozoicimonaceae; g__; s__	0	0	0	0	0	0	0	0	0	0	0	0	0	0	0	0	1	0.0078604	1	0.0097924	1	0.00456184	0	0	0	0	0	0	0	0	2	0.0151343	0	0	0	0	0	0
New.CleanUp.ReferenceOTU3402	k__Bacteria; p__Bacteroidetes; c__[Saprospirae]; o__[Saprospirales]; f__Chitinophagaceae; g__Sediminibacterium; s__	1	0.00823384	0	0	1	0.0125945	0	0	0	0	0	0	2	0.0228232	2	0.0176258	0	0	0	0	0	0	0	0	0	0	0	0	0	0	0	0	0	0	0	0	0	0
New.CleanUp.ReferenceOTU3405	k__Bacteria; p__Proteobacteria; c__Gammaproteobacteria; o__Oceanospirillales; f__Endozoicimonaceae; g__; s__	0	0	0	0	0	0	0	0	0	0	0	0	0	0	0	0	0	0	0	0	5	0.0228092	0	0	0	0	0	0	0	0	1	0.00756716	0	0	5	0.0190862	3	0.0186405
New.CleanUp.ReferenceOTU3406	k__Bacteria; p__Proteobacteria; c__Gammaproteobacteria; o__Alteromonadales; f__Alteromonadaceae; g__Spongiibacter; s__	0	0	0	0	0	0	0	0	0	0	0	0	0	0	0	0	0	0	0	0	0	0	0	0	0	0	0	0	9	0.066509	0	0	0	0	0	0	0	0
New.CleanUp.ReferenceOTU3407	k__Bacteria; p__Proteobacteria; c__Gammaproteobacteria; o__Oceanospirillales; f__Endozoicimonaceae; g__; s__	0	0	0	0	0	0	0	0	0	0	0	0	0	0	0	0	1	0.0078604	0	0	0	0	0	0	0	0	0	0	0	0	0	0	0	0	0	0	1	0.0062135
New.CleanUp.ReferenceOTU3413	k__Bacteria; p__Proteobacteria; c__Gammaproteobacteria; o__Oceanospirillales; f__Endozoicimonaceae; g__; s__	1	0.00823384	0	0	0	0	0	0	0	0	0	0	0	0	0	0	0	0	0	0	0	0	0	0	0	0	0	0	3	0.0221697	0	0	0	0	0	0	0	0
New.CleanUp.ReferenceOTU3414	k__Bacteria; p__Bacteroidetes; c__[Saprospirae]; o__[Saprospirales]; f__Chitinophagaceae; g__Sediminibacterium; s__	0	0	0	0	1	0.0125945	0	0	1	0.0106451	0	0	0	0	0	0	0	0	0	0	0	0	0	0	0	0	0	0	0	0	0	0	0	0	0	0	0	0
New.CleanUp.ReferenceOTU3419	k__Bacteria; p__Proteobacteria; c__Alphaproteobacteria; o__Rhodobacterales; f__Rhodobacteraceae; g__; s__	0	0	0	0	0	0	0	0	0	0	0	0	0	0	0	0	0	0	0	0	0	0	0	0	0	0	0	0	3	0.0221697	0	0	0	0	0	0	0	0
New.CleanUp.ReferenceOTU3420	k__Bacteria; p__Proteobacteria; c__Gammaproteobacteria; o__Oceanospirillales; f__Endozoicimonaceae; g__; s__	0	0	0	0	0	0	0	0	0	0	0	0	0	0	0	0	0	0	0	0	1	0.00456184	0	0	0	0	0	0	0	0	1	0.00756716	0	0	0	0	0	0
New.CleanUp.ReferenceOTU3423	k__Bacteria; p__Proteobacteria; c__Alphaproteobacteria; o__Caulobacterales; f__Caulobacteraceae; g__; s__	2	0.0164677	0	0	4	0.0503778	3	0.033742	4	0.0425804	1	0.0128518	3	0.0342349	3	0.0264387	0	0	0	0	0	0	0	0	0	0	0	0	0	0	0	0	0	0	0	0	0	0
New.CleanUp.ReferenceOTU3425	k__Bacteria; p__Proteobacteria; c__Gammaproteobacteria; o__Oceanospirillales; f__Endozoicimonaceae; g__; s__	0	0	1	0.0121669	0	0	0	0	0	0	0	0	0	0	0	0	0	0	0	0	0	0	0	0	0	0	0	0	0	0	0	0	1	0.00664938	0	0	0	0
New.CleanUp.ReferenceOTU3427	k__Bacteria; p__Proteobacteria; c__Alphaproteobacteria; o__Rhizobiales; f__Beijerinckiaceae	0	0	0	0	0	0	0	0	0	0	0	0	4	0.0456465	0	0	0	0	0	0	0	0	0	0	0	0	0	0	0	0	0	0	0	0	0	0	0	0
New.CleanUp.ReferenceOTU3428	k__Bacteria; p__Proteobacteria; c__Gammaproteobacteria; o__Oceanospirillales; f__Endozoicimonaceae; g__; s__	0	0	1	0.0121669	0	0	0	0	0	0	0	0	0	0	0	0	1	0.0078604	0	0	2	0.00912367	0	0	0	0	0	0	0	0	0	0	2	0.0132988	1	0.00381723	5	0.0310675
New.CleanUp.ReferenceOTU3430	k__Bacteria; p__Proteobacteria; c__Gammaproteobacteria; o__Oceanospirillales; f__Endozoicimonaceae; g__; s__	0	0	0	0	0	0	0	0	0	0	0	0	0	0	1	0.0088129	0	0	0	0	0	0	0	0	0	0	0	0	0	0	0	0	0	0	0	0	1	0.0062135
New.CleanUp.ReferenceOTU3433	k__Bacteria; p__Proteobacteria; c__Alphaproteobacteria; o__Caulobacterales; f__Caulobacteraceae	0	0	0	0	0	0	0	0	0	0	0	0	5	0.0570581	0	0	0	0	0	0	0	0	0	0	0	0	0	0	2	0.0147798	0	0	0	0	0	0	0	0
New.CleanUp.ReferenceOTU3434	k__Bacteria; p__Cyanobacteria; c__Chloroplast; o__Chlorophyta; f__; g__; s__	0	0	0	0	0	0	0	0	0	0	0	0	0	0	0	0	0	0	0	0	0	0	0	0	0	0	0	0	1	0.00738989	0	0	1	0.00664938	0	0	0	0
New.CleanUp.ReferenceOTU3436	k__Bacteria; p__Proteobacteria; c__Alphaproteobacteria; o__Caulobacterales; f__Caulobacteraceae; g__; s__	0	0	0	0	0	0	0	0	0	0	0	0	2	0.0228232	0	0	0	0	0	0	0	0	0	0	0	0	0	0	0	0	0	0	0	0	0	0	0	0
New.CleanUp.ReferenceOTU3437	Unassigned	0	0	0	0	0	0	0	0	0	0	0	0	0	0	0	0	0	0	0	0	1	0.00456184	0	0	0	0	0	0	0	0	1	0.00756716	0	0	0	0	0	0
New.CleanUp.ReferenceOTU3441	k__Bacteria; p__Proteobacteria; c__Alphaproteobacteria; o__Rhodobacterales; f__Rhodobacteraceae; g__; s__	0	0	0	0	0	0	0	0	0	0	0	0	0	0	0	0	0	0	0	0	3	0.0136855	0	0	0	0	0	0	10	0.0738989	0	0	0	0	0	0	0	0
New.CleanUp.ReferenceOTU3445	k__Bacteria; p__Proteobacteria; c__Alphaproteobacteria; o__Ellin329; f__; g__; s__	0	0	0	0	1	0.0125945	0	0	0	0	0	0	1	0.0114116	0	0	0	0	0	0	0	0	0	0	0	0	0	0	0	0	0	0	0	0	0	0	0	0
New.CleanUp.ReferenceOTU3446	k__Bacteria; p__Proteobacteria; c__Gammaproteobacteria; o__Oceanospirillales; f__Endozoicimonaceae; g__; s__	11	0.0905723	12	0.146003	0	0	0	0	0	0	0	0	0	0	0	0	11	0.0864644	16	0.156678	45	0.205283	0	0	0	0	1	0.0121625	9	0.066509	17	0.128642	12	0.0797925	9	0.0343551	17	0.105629
New.CleanUp.ReferenceOTU3450	k__Bacteria; p__Proteobacteria; c__Gammaproteobacteria; o__Oceanospirillales; f__Endozoicimonaceae; g__; s__	0	0	0	0	0	0	0	0	0	0	0	0	0	0	0	0	0	0	0	0	0	0	0	0	0	0	0	0	0	0	2	0.0151343	0	0	0	0	0	0
New.CleanUp.ReferenceOTU3451	k__Bacteria; p__Proteobacteria; c__Alphaproteobacteria; o__Caulobacterales; f__Caulobacteraceae; g__; s__	0	0	0	0	0	0	0	0	1	0.0106451	0	0	2	0.0228232	1	0.0088129	0	0	0	0	0	0	0	0	0	0	0	0	0	0	0	0	0	0	0	0	0	0
New.CleanUp.ReferenceOTU3452	k__Bacteria; p__Proteobacteria; c__Gammaproteobacteria; o__Oceanospirillales; f__Endozoicimonaceae; g__; s__	0	0	1	0.0121669	0	0	0	0	0	0	0	0	0	0	0	0	0	0	2	0.0195848	0	0	1	0.0116293	0	0	0	0	2	0.0147798	0	0	0	0	2	0.00763446	0	0
New.CleanUp.ReferenceOTU3454	k__Bacteria; p__Proteobacteria; c__Gammaproteobacteria; o__Oceanospirillales; f__Endozoicimonaceae; g__; s__	0	0	0	0	0	0	0	0	0	0	0	0	0	0	0	0	1	0.0078604	0	0	0	0	0	0	0	0	0	0	1	0.00738989	1	0.00756716	0	0	0	0	0	0
New.CleanUp.ReferenceOTU3456	k__Bacteria; p__Proteobacteria; c__Gammaproteobacteria; o__Oceanospirillales; f__Endozoicimonaceae; g__; s__	0	0	0	0	0	0	0	0	0	0	0	0	0	0	0	0	0	0	1	0.0097924	0	0	0	0	0	0	0	0	0	0	0	0	0	0	0	0	1	0.0062135
New.CleanUp.ReferenceOTU3467	k__Bacteria; p__Proteobacteria; c__Alphaproteobacteria; o__Sphingomonadales; f__Sphingomonadaceae; g__; s__	0	0	0	0	0	0	0	0	0	0	0	0	0	0	0	0	0	0	0	0	0	0	0	0	0	0	0	0	1	0.00738989	0	0	0	0	2	0.00763446	0	0
New.CleanUp.ReferenceOTU3470	k__Bacteria; p__Proteobacteria; c__Gammaproteobacteria; o__Oceanospirillales; f__Endozoicimonaceae; g__; s__	0	0	0	0	0	0	0	0	0	0	0	0	0	0	0	0	0	0	0	0	0	0	0	0	0	0	0	0	1	0.00738989	3	0.0227015	1	0.00664938	1	0.00381723	0	0
New.CleanUp.ReferenceOTU3472	Unassigned	0	0	0	0	1	0.0125945	0	0	1	0.0106451	0	0	0	0	0	0	0	0	0	0	0	0	0	0	0	0	0	0	0	0	0	0	0	0	0	0	0	0
New.CleanUp.ReferenceOTU3474	k__Bacteria; p__Proteobacteria; c__Alphaproteobacteria; o__Rhodobacterales; f__Rhodobacteraceae; g__; s__	0	0	0	0	0	0	0	0	0	0	0	0	0	0	0	0	0	0	0	0	0	0	0	0	4	0.0410298	0	0	0	0	0	0	0	0	0	0	0	0
New.CleanUp.ReferenceOTU3478	k__Bacteria; p__Proteobacteria; c__Gammaproteobacteria; o__Oceanospirillales; f__Endozoicimonaceae; g__; s__	0	0	0	0	0	0	0	0	0	0	0	0	0	0	0	0	1	0.0078604	0	0	0	0	0	0	0	0	0	0	0	0	0	0	0	0	0	0	1	0.0062135
New.CleanUp.ReferenceOTU3480	k__Bacteria; p__Proteobacteria; c__Gammaproteobacteria; o__Oceanospirillales; f__Endozoicimonaceae; g__; s__	0	0	0	0	0	0	0	0	0	0	0	0	0	0	0	0	0	0	0	0	0	0	0	0	0	0	1	0.0121625	0	0	1	0.00756716	0	0	0	0	0	0
New.CleanUp.ReferenceOTU3483	k__Bacteria; p__Proteobacteria; c__Gammaproteobacteria; o__Oceanospirillales; f__Endozoicimonaceae; g__; s__	1	0.00823384	0	0	0	0	0	0	0	0	0	0	0	0	0	0	0	0	1	0.0097924	3	0.0136855	0	0	0	0	1	0.0121625	0	0	1	0.00756716	1	0.00664938	1	0.00381723	2	0.012427
New.CleanUp.ReferenceOTU3487	k__Bacteria; p__Cyanobacteria; c__Chloroplast; o__Chlorophyta; f__Ulvophyceae; g__; s__	0	0	0	0	0	0	0	0	0	0	0	0	0	0	0	0	0	0	0	0	1	0.00456184	0	0	0	0	0	0	2	0.0147798	0	0	0	0	0	0	0	0
New.CleanUp.ReferenceOTU3493	k__Bacteria; p__Proteobacteria; c__Gammaproteobacteria; o__Oceanospirillales; f__Endozoicimonaceae; g__; s__	0	0	0	0	0	0	0	0	0	0	0	0	0	0	0	0	1	0.0078604	0	0	0	0	0	0	0	0	0	0	0	0	0	0	0	0	0	0	1	0.0062135
New.CleanUp.ReferenceOTU3499	k__Bacteria; p__Proteobacteria; c__Gammaproteobacteria; o__Oceanospirillales; f__Endozoicimonaceae; g__; s__	0	0	0	0	0	0	0	0	0	0	0	0	0	0	0	0	0	0	1	0.0097924	0	0	0	0	0	0	0	0	1	0.00738989	0	0	0	0	1	0.00381723	0	0
New.CleanUp.ReferenceOTU3511	k__Bacteria; p__Proteobacteria; c__Gammaproteobacteria; o__Oceanospirillales; f__Endozoicimonaceae; g__; s__	0	0	1	0.0121669	0	0	0	0	0	0	0	0	0	0	0	0	0	0	1	0.0097924	1	0.00456184	0	0	0	0	0	0	0	0	0	0	1	0.00664938	0	0	0	0
New.CleanUp.ReferenceOTU3514	k__Bacteria; p__Proteobacteria; c__Alphaproteobacteria; o__Rhodospirillales; f__Rhodospirillaceae; g__; s__	0	0	0	0	0	0	0	0	0	0	0	0	0	0	3	0.0264387	0	0	0	0	0	0	0	0	0	0	0	0	0	0	0	0	0	0	0	0	0	0
New.CleanUp.ReferenceOTU3517	k__Bacteria; p__Proteobacteria; c__Gammaproteobacteria; o__Oceanospirillales; f__Endozoicimonaceae; g__; s__	0	0	4	0.0486677	0	0	0	0	0	0	0	0	0	0	0	0	1	0.0078604	0	0	0	0	0	0	0	0	0	0	0	0	0	0	4	0.0265975	0	0	2	0.012427
New.CleanUp.ReferenceOTU3518	k__Bacteria; p__Proteobacteria; c__Gammaproteobacteria; o__Oceanospirillales; f__Endozoicimonaceae; g__; s__	0	0	0	0	0	0	0	0	0	0	0	0	0	0	0	0	0	0	3	0.0293772	2	0.00912367	0	0	0	0	0	0	1	0.00738989	0	0	1	0.00664938	0	0	2	0.012427
New.CleanUp.ReferenceOTU3520	k__Bacteria; p__Proteobacteria; c__Alphaproteobacteria; o__Rhodobacterales; f__Rhodobacteraceae; g__; s__	0	0	0	0	0	0	0	0	0	0	0	0	0	0	0	0	0	0	0	0	0	0	0	0	1	0.0102575	4	0.04865	0	0	0	0	0	0	0	0	0	0
New.CleanUp.ReferenceOTU3523	k__Bacteria; p__Proteobacteria; c__Gammaproteobacteria; o__Oceanospirillales; f__Endozoicimonaceae; g__; s__	0	0	0	0	0	0	0	0	0	0	0	0	0	0	0	0	0	0	2	0.0195848	0	0	0	0	0	0	0	0	3	0.0221697	0	0	0	0	0	0	1	0.0062135
New.CleanUp.ReferenceOTU3524	k__Bacteria; p__Proteobacteria; c__Gammaproteobacteria; o__Oceanospirillales; f__Endozoicimonaceae; g__; s__	0	0	0	0	0	0	0	0	0	0	0	0	0	0	0	0	0	0	0	0	1	0.00456184	0	0	0	0	1	0.0121625	0	0	0	0	0	0	0	0	0	0
New.CleanUp.ReferenceOTU3530	k__Bacteria; p__Proteobacteria; c__Betaproteobacteria; o__Burkholderiales; f__Comamonadaceae; g__; s__	0	0	0	0	0	0	0	0	0	0	0	0	0	0	0	0	0	0	0	0	0	0	0	0	0	0	0	0	0	0	0	0	7	0.0465456	10	0.0381723	0	0
New.CleanUp.ReferenceOTU3531	k__Bacteria; p__Proteobacteria; c__Alphaproteobacteria; o__Rhizobiales; f__Bradyrhizobiaceae; g__Bradyrhizobium; s__	0	0	0	0	0	0	0	0	0	0	1	0.0128518	0	0	0	0	0	0	0	0	0	0	1	0.0116293	0	0	0	0	0	0	0	0	0	0	0	0	0	0
New.CleanUp.ReferenceOTU3533	k__Bacteria; p__Proteobacteria; c__Gammaproteobacteria; o__Oceanospirillales; f__Endozoicimonaceae; g__; s__	6	0.049403	5	0.0608347	0	0	1	0.0112473	0	0	0	0	0	0	0	0	14	0.110046	7	0.0685468	25	0.114046	0	0	0	0	2	0.024325	10	0.0738989	19	0.143776	15	0.0997407	0	0	16	0.0994159
New.CleanUp.ReferenceOTU3539	k__Bacteria; p__Proteobacteria; c__Gammaproteobacteria; o__Chromatiales; f__Ectothiorhodospiraceae; g__; s__	0	0	0	0	0	0	0	0	0	0	0	0	0	0	0	0	0	0	0	0	0	0	0	0	0	0	0	0	2	0.0147798	0	0	0	0	0	0	0	0
New.CleanUp.ReferenceOTU3541	k__Bacteria; p__Proteobacteria; c__Gammaproteobacteria; o__Oceanospirillales; f__Endozoicimonaceae; g__; s__	1	0.00823384	0	0	0	0	0	0	0	0	0	0	0	0	0	0	0	0	0	0	2	0.00912367	0	0	0	0	0	0	0	0	0	0	0	0	0	0	0	0
New.CleanUp.ReferenceOTU3545	k__Bacteria; p__Proteobacteria; c__Gammaproteobacteria; o__Oceanospirillales; f__Oceanospirillaceae	0	0	0	0	0	0	0	0	0	0	0	0	0	0	0	0	0	0	0	0	0	0	0	0	0	0	0	0	2	0.0147798	0	0	0	0	0	0	0	0
New.CleanUp.ReferenceOTU3547	k__Bacteria; p__Proteobacteria; c__Gammaproteobacteria; o__Oceanospirillales; f__Endozoicimonaceae; g__; s__	1	0.00823384	0	0	0	0	0	0	0	0	0	0	0	0	0	0	1	0.0078604	1	0.0097924	0	0	0	0	0	0	0	0	0	0	0	0	0	0	0	0	0	0
New.CleanUp.ReferenceOTU3550	k__Bacteria; p__Cyanobacteria; c__4C0d-2; o__MLE1-12; f__; g__; s__	0	0	0	0	0	0	0	0	1	0.0106451	0	0	2	0.0228232	0	0	0	0	0	0	0	0	0	0	0	0	0	0	0	0	0	0	0	0	0	0	0	0
New.CleanUp.ReferenceOTU3556	k__Bacteria; p__Proteobacteria; c__Gammaproteobacteria; o__Oceanospirillales; f__Endozoicimonaceae; g__; s__	0	0	0	0	0	0	0	0	0	0	0	0	0	0	0	0	0	0	1	0.0097924	0	0	0	0	0	0	0	0	0	0	0	0	1	0.00664938	0	0	0	0
New.CleanUp.ReferenceOTU3560	k__Bacteria; p__Cyanobacteria; c__4C0d-2; o__MLE1-12; f__; g__; s__	0	0	0	0	1	0.0125945	0	0	0	0	0	0	2	0.0228232	0	0	0	0	0	0	0	0	0	0	0	0	0	0	0	0	0	0	0	0	0	0	0	0
New.CleanUp.ReferenceOTU3568	k__Bacteria; p__Proteobacteria; c__Gammaproteobacteria; o__Oceanospirillales; f__Endozoicimonaceae; g__; s__	1	0.00823384	0	0	0	0	0	0	0	0	0	0	0	0	0	0	1	0.0078604	1	0.0097924	2	0.00912367	0	0	0	0	1	0.0121625	0	0	1	0.00756716	1	0.00664938	1	0.00381723	0	0
New.CleanUp.ReferenceOTU3577	k__Bacteria; p__Proteobacteria; c__Alphaproteobacteria; o__Sphingomonadales; f__Sphingomonadaceae; g__Sphingomonas; s__	9	0.0741046	0	0	25	0.314861	0	0	9	0.0958058	0	0	15	0.171174	0	0	0	0	26	0.254602	2	0.00912367	634	7.37295	6	0.0615448	82	0.997324	2	0.0147798	6	0.045403	3	0.0199481	2	0.00763446	0	0
New.CleanUp.ReferenceOTU3578	k__Bacteria; p__Proteobacteria; c__Alphaproteobacteria; o__Rhodobacterales; f__Rhodobacteraceae; g__; s__	0	0	0	0	0	0	0	0	0	0	0	0	0	0	0	0	0	0	0	0	0	0	0	0	0	0	0	0	2	0.0147798	0	0	0	0	0	0	0	0
New.CleanUp.ReferenceOTU3580	k__Bacteria; p__Proteobacteria; c__Alphaproteobacteria; o__Rhodobacterales; f__Rhodobacteraceae; g__; s__	0	0	0	0	0	0	0	0	0	0	0	0	0	0	0	0	0	0	0	0	2	0.00912367	0	0	0	0	409	4.97446	162	1.19716	0	0	1	0.00664938	0	0	0	0
New.CleanUp.ReferenceOTU3582	k__Bacteria; p__Proteobacteria; c__Alphaproteobacteria; o__Ellin329; f__; g__; s__	0	0	0	0	0	0	0	0	0	0	0	0	0	0	0	0	0	0	0	0	0	0	0	0	2	0.0205149	0	0	0	0	0	0	0	0	0	0	0	0
New.CleanUp.ReferenceOTU3592	k__Bacteria; p__Bacteroidetes; c__[Saprospirae]; o__[Saprospirales]; f__Saprospiraceae; g__; s__	0	0	0	0	0	0	0	0	0	0	0	0	0	0	0	0	0	0	0	0	3	0.0136855	0	0	0	0	0	0	0	0	0	0	0	0	0	0	0	0
New.CleanUp.ReferenceOTU3595	k__Bacteria; p__Proteobacteria; c__Alphaproteobacteria; o__Rhizobiales	0	0	0	0	0	0	1	0.0112473	0	0	0	0	1	0.0114116	0	0	0	0	0	0	0	0	0	0	0	0	0	0	0	0	0	0	0	0	0	0	0	0
New.CleanUp.ReferenceOTU3599	k__Bacteria; p__Proteobacteria; c__Gammaproteobacteria; o__Oceanospirillales; f__Endozoicimonaceae; g__; s__	0	0	0	0	0	0	0	0	0	0	0	0	0	0	0	0	0	0	0	0	0	0	0	0	0	0	0	0	0	0	0	0	0	0	0	0	2	0.012427
New.CleanUp.ReferenceOTU3602	k__Bacteria; p__Proteobacteria; c__Gammaproteobacteria; o__Oceanospirillales; f__Endozoicimonaceae; g__; s__	0	0	0	0	0	0	0	0	0	0	0	0	0	0	0	0	0	0	0	0	3	0.0136855	0	0	0	0	0	0	3	0.0221697	3	0.0227015	0	0	1	0.00381723	1	0.0062135
New.CleanUp.ReferenceOTU3604	k__Bacteria; p__Proteobacteria; c__Betaproteobacteria; o__Burkholderiales; f__Oxalobacteraceae; g__; s__	0	0	0	0	0	0	0	0	0	0	0	0	0	0	0	0	1	0.0078604	0	0	0	0	0	0	5	0.0512873	25	0.304062	33	0.243866	0	0	1	0.00664938	1	0.00381723	0	0
New.CleanUp.ReferenceOTU3612	k__Bacteria; p__Proteobacteria; c__Gammaproteobacteria; o__Oceanospirillales; f__Endozoicimonaceae; g__; s__	0	0	0	0	0	0	0	0	0	0	0	0	0	0	0	0	0	0	0	0	0	0	0	0	0	0	0	0	2	0.0147798	0	0	0	0	0	0	0	0
New.CleanUp.ReferenceOTU3613	k__Bacteria; p__Proteobacteria; c__Gammaproteobacteria; o__Oceanospirillales; f__Endozoicimonaceae; g__; s__	0	0	0	0	0	0	0	0	0	0	0	0	0	0	0	0	0	0	0	0	0	0	0	0	0	0	0	0	0	0	4	0.0302686	1	0.00664938	0	0	0	0
New.CleanUp.ReferenceOTU3615	k__Bacteria; p__Proteobacteria; c__Alphaproteobacteria; o__Rhodobacterales; f__Rhodobacteraceae; g__; s__	0	0	0	0	0	0	0	0	0	0	0	0	0	0	0	0	0	0	0	0	0	0	0	0	1	0.0102575	0	0	1	0.00738989	0	0	0	0	0	0	0	0
New.CleanUp.ReferenceOTU3616	k__Bacteria; p__Proteobacteria; c__Alphaproteobacteria; o__Sphingomonadales; f__Erythrobacteraceae; g__; s__	0	0	0	0	0	0	0	0	0	0	0	0	0	0	0	0	0	0	0	0	0	0	0	0	0	0	0	0	2	0.0147798	0	0	1	0.00664938	0	0	0	0
New.CleanUp.ReferenceOTU3618	k__Bacteria; p__Proteobacteria; c__Alphaproteobacteria; o__Sphingomonadales; f__Sphingomonadaceae; g__Sphingomonas; s__	8	0.0658707	0	0	4	0.0503778	0	0	1	0.0106451	0	0	5	0.0570581	0	0	0	0	3	0.0293772	2	0.00912367	0	0	0	0	25	0.304062	0	0	0	0	0	0	0	0	0	0
New.CleanUp.ReferenceOTU3619	k__Bacteria; p__Proteobacteria; c__Gammaproteobacteria; o__Oceanospirillales; f__Endozoicimonaceae; g__; s__	0	0	0	0	0	0	0	0	0	0	0	0	0	0	0	0	2	0.0157208	0	0	0	0	0	0	0	0	0	0	0	0	1	0.00756716	0	0	0	0	0	0
New.CleanUp.ReferenceOTU3621	k__Bacteria; p__Proteobacteria; c__Gammaproteobacteria; o__Oceanospirillales; f__Endozoicimonaceae; g__; s__	0	0	0	0	0	0	0	0	0	0	0	0	0	0	0	0	0	0	0	0	1	0.00456184	0	0	0	0	0	0	0	0	0	0	1	0.00664938	0	0	0	0
New.CleanUp.ReferenceOTU3622	k__Bacteria; p__Proteobacteria; c__Alphaproteobacteria; o__Rhodobacterales; f__Rhodobacteraceae; g__; s__	0	0	0	0	0	0	0	0	0	0	0	0	0	0	0	0	0	0	0	0	0	0	0	0	2	0.0205149	17	0.206762	0	0	0	0	0	0	0	0	0	0
New.CleanUp.ReferenceOTU3629	k__Bacteria; p__Proteobacteria; c__Alphaproteobacteria; o__Sphingomonadales; f__Sphingomonadaceae; g__Sphingomonas; s__	0	0	0	0	0	0	0	0	0	0	0	0	1	0.0114116	0	0	0	0	0	0	0	0	4	0.046517	0	0	1	0.0121625	0	0	0	0	0	0	0	0	0	0
New.CleanUp.ReferenceOTU3630	k__Bacteria; p__Proteobacteria; c__Alphaproteobacteria; o__Rhizobiales; f__Hyphomicrobiaceae; g__Pedomicrobium; s__	0	0	0	0	0	0	0	0	0	0	8	0.102815	0	0	4	0.0352516	0	0	0	0	0	0	0	0	0	0	0	0	0	0	0	0	0	0	0	0	0	0
New.CleanUp.ReferenceOTU3634	Unassigned	0	0	0	0	0	0	1	0.0112473	0	0	2	0.0257036	0	0	0	0	0	0	0	0	0	0	0	0	0	0	0	0	0	0	0	0	0	0	0	0	0	0
New.CleanUp.ReferenceOTU3635	k__Bacteria; p__Proteobacteria; c__Alphaproteobacteria; o__Rhizobiales; f__Bradyrhizobiaceae; g__Bradyrhizobium; s__elkanii	0	0	0	0	0	0	0	0	0	0	0	0	0	0	0	0	0	0	0	0	0	0	0	0	0	0	3	0.0364875	0	0	0	0	0	0	0	0	0	0
New.CleanUp.ReferenceOTU3636	k__Bacteria; p__Bacteroidetes; c__[Saprospirae]; o__[Saprospirales]; f__Chitinophagaceae; g__Sediminibacterium; s__	0	0	0	0	0	0	0	0	0	0	1	0.0128518	0	0	1	0.0088129	0	0	0	0	0	0	0	0	0	0	0	0	0	0	0	0	0	0	0	0	0	0
New.CleanUp.ReferenceOTU3637	k__Bacteria; p__Proteobacteria; c__Alphaproteobacteria; o__Rhizobiales; f__Phyllobacteriaceae; g__; s__	0	0	0	0	0	0	0	0	0	0	0	0	0	0	0	0	0	0	0	0	2	0.00912367	0	0	0	0	0	0	0	0	0	0	0	0	0	0	0	0
New.CleanUp.ReferenceOTU3639	k__Bacteria; p__Proteobacteria; c__Gammaproteobacteria; o__Oceanospirillales; f__Endozoicimonaceae; g__; s__	5	0.0411692	9	0.109502	0	0	0	0	0	0	0	0	2	0.0228232	0	0	12	0.0943248	8	0.0783392	15	0.0684275	0	0	1	0.0102575	0	0	6	0.0443393	11	0.0832387	8	0.053195	0	0	11	0.0683485
New.CleanUp.ReferenceOTU3642	k__Bacteria; p__Proteobacteria; c__Gammaproteobacteria; o__Oceanospirillales; f__Endozoicimonaceae; g__; s__	1	0.00823384	0	0	0	0	0	0	0	0	0	0	0	0	0	0	1	0.0078604	0	0	0	0	0	0	0	0	0	0	0	0	0	0	0	0	0	0	0	0
New.CleanUp.ReferenceOTU3643	k__Bacteria; p__Bacteroidetes; c__[Saprospirae]; o__[Saprospirales]; f__Chitinophagaceae	0	0	0	0	0	0	1	0.0112473	3	0.0319353	0	0	0	0	0	0	0	0	0	0	0	0	0	0	0	0	0	0	0	0	0	0	0	0	0	0	0	0
New.CleanUp.ReferenceOTU3648	k__Bacteria; p__Proteobacteria; c__Gammaproteobacteria; o__Oceanospirillales; f__Endozoicimonaceae; g__; s__	1	0.00823384	3	0.0365008	0	0	0	0	0	0	0	0	0	0	0	0	0	0	0	0	2	0.00912367	0	0	0	0	1	0.0121625	0	0	0	0	1	0.00664938	1	0.00381723	6	0.037281
New.CleanUp.ReferenceOTU3651	Unassigned	0	0	0	0	3	0.0377834	1	0.0112473	1	0.0106451	0	0	0	0	0	0	0	0	0	0	0	0	0	0	0	0	0	0	0	0	0	0	0	0	0	0	0	0
New.CleanUp.ReferenceOTU3652	k__Bacteria; p__Proteobacteria; c__Gammaproteobacteria; o__Oceanospirillales; f__Endozoicimonaceae; g__; s__	0	0	1	0.0121669	0	0	0	0	0	0	0	0	0	0	0	0	0	0	0	0	0	0	0	0	0	0	0	0	0	0	1	0.00756716	0	0	0	0	0	0
New.CleanUp.ReferenceOTU3653	k__Bacteria; p__Firmicutes; c__Bacilli; o__Bacillales; f__Paenibacillaceae; g__Paenibacillus; s__	0	0	0	0	0	0	0	0	0	0	0	0	0	0	0	0	0	0	3	0.0293772	0	0	0	0	0	0	0	0	0	0	0	0	0	0	0	0	0	0
New.CleanUp.ReferenceOTU3661	k__Bacteria; p__Proteobacteria; c__Alphaproteobacteria; o__Sphingomonadales; f__Sphingomonadaceae; g__; s__	0	0	0	0	0	0	0	0	0	0	0	0	0	0	0	0	0	0	1	0.0097924	0	0	3	0.0348878	0	0	0	0	0	0	0	0	0	0	0	0	0	0
New.CleanUp.ReferenceOTU3662	k__Bacteria; p__Proteobacteria; c__Gammaproteobacteria; o__Oceanospirillales; f__Endozoicimonaceae; g__; s__	0	0	0	0	0	0	0	0	0	0	0	0	0	0	0	0	0	0	2	0.0195848	0	0	0	0	0	0	0	0	0	0	0	0	0	0	0	0	0	0
New.CleanUp.ReferenceOTU3666	k__Bacteria; p__Proteobacteria; c__Alphaproteobacteria; o__Ellin329; f__; g__; s__	0	0	0	0	0	0	1	0.0112473	1	0.0106451	0	0	0	0	1	0.0088129	0	0	0	0	0	0	0	0	0	0	0	0	0	0	0	0	0	0	0	0	0	0
New.CleanUp.ReferenceOTU3676	k__Bacteria; p__Proteobacteria; c__Alphaproteobacteria; o__Ellin329; f__; g__; s__	0	0	0	0	1	0.0125945	0	0	1	0.0106451	0	0	0	0	0	0	0	0	0	0	0	0	0	0	0	0	0	0	0	0	0	0	0	0	0	0	0	0
New.CleanUp.ReferenceOTU3680	k__Bacteria; p__Bacteroidetes; c__[Saprospirae]; o__[Saprospirales]; f__Chitinophagaceae; g__; s__	0	0	0	0	3	0.0377834	2	0.0224947	0	0	0	0	0	0	0	0	0	0	0	0	0	0	0	0	0	0	0	0	0	0	0	0	0	0	0	0	0	0
New.CleanUp.ReferenceOTU3681	Unassigned	1	0.00823384	1	0.0121669	0	0	1	0.0112473	0	0	0	0	1	0.0114116	0	0	0	0	0	0	0	0	0	0	0	0	0	0	0	0	0	0	0	0	0	0	0	0
New.CleanUp.ReferenceOTU3684	k__Bacteria; p__Proteobacteria; c__Gammaproteobacteria; o__Oceanospirillales; f__Endozoicimonaceae; g__; s__	1	0.00823384	0	0	0	0	0	0	0	0	0	0	0	0	0	0	0	0	0	0	1	0.00456184	0	0	0	0	0	0	0	0	0	0	2	0.0132988	0	0	0	0
New.CleanUp.ReferenceOTU3685	k__Bacteria; p__Proteobacteria; c__Alphaproteobacteria; o__Rhodobacterales; f__Rhodobacteraceae; g__; s__	0	0	0	0	0	0	0	0	0	0	0	0	0	0	0	0	0	0	0	0	0	0	0	0	0	0	4	0.04865	1	0.00738989	0	0	0	0	0	0	0	0
New.CleanUp.ReferenceOTU3686	k__Bacteria; p__Proteobacteria; c__Alphaproteobacteria; o__Rhizobiales; f__Rhizobiaceae; g__Agrobacterium; s__	0	0	0	0	2	0.0251889	0	0	0	0	0	0	0	0	0	0	0	0	0	0	0	0	0	0	0	0	43	0.522987	1	0.00738989	0	0	0	0	0	0	0	0
New.CleanUp.ReferenceOTU3688	k__Bacteria; p__Proteobacteria; c__Gammaproteobacteria; o__Oceanospirillales; f__Endozoicimonaceae; g__; s__	5	0.0411692	2	0.0243339	0	0	0	0	0	0	0	0	1	0.0114116	0	0	8	0.0628832	2	0.0195848	4	0.0182473	1	0.0116293	0	0	1	0.0121625	1	0.00738989	7	0.0529701	4	0.0265975	1	0.00381723	4	0.024854
New.CleanUp.ReferenceOTU3694	k__Bacteria; p__Proteobacteria; c__Gammaproteobacteria; o__Oceanospirillales; f__Endozoicimonaceae; g__; s__	0	0	0	0	0	0	0	0	0	0	0	0	0	0	0	0	7	0.0550228	0	0	3	0.0136855	0	0	0	0	0	0	0	0	3	0.0227015	2	0.0132988	0	0	2	0.012427
New.CleanUp.ReferenceOTU3695	k__Bacteria; p__Proteobacteria; c__Alphaproteobacteria; o__Rhodobacterales; f__Rhodobacteraceae; g__; s__	0	0	0	0	0	0	0	0	0	0	0	0	0	0	0	0	0	0	0	0	2	0.00912367	0	0	0	0	0	0	0	0	0	0	0	0	0	0	0	0
New.CleanUp.ReferenceOTU3696	k__Bacteria; p__Proteobacteria; c__Gammaproteobacteria; o__Oceanospirillales; f__Endozoicimonaceae; g__; s__	0	0	0	0	0	0	0	0	0	0	0	0	0	0	0	0	0	0	0	0	0	0	0	0	0	0	0	0	0	0	0	0	0	0	3	0.0114517	0	0
New.CleanUp.ReferenceOTU3702	k__Bacteria; p__Proteobacteria; c__Gammaproteobacteria; o__Oceanospirillales; f__Endozoicimonaceae; g__; s__	0	0	0	0	0	0	0	0	0	0	0	0	1	0.0114116	0	0	1	0.0078604	1	0.0097924	0	0	1	0.0116293	0	0	0	0	0	0	2	0.0151343	1	0.00664938	1	0.00381723	1	0.0062135
New.CleanUp.ReferenceOTU3710	k__Bacteria; p__Proteobacteria; c__Gammaproteobacteria; o__Oceanospirillales; f__Endozoicimonaceae; g__; s__	0	0	1	0.0121669	0	0	0	0	0	0	0	0	0	0	0	0	0	0	0	0	1	0.00456184	0	0	0	0	0	0	0	0	0	0	0	0	0	0	1	0.0062135
New.CleanUp.ReferenceOTU3712	k__Bacteria; p__Proteobacteria; c__Gammaproteobacteria; o__Vibrionales; f__Vibrionaceae; g__Photobacterium; s__	0	0	0	0	0	0	0	0	0	0	0	0	0	0	0	0	0	0	0	0	0	0	0	0	0	0	0	0	4	0.0295596	0	0	0	0	0	0	0	0
New.CleanUp.ReferenceOTU3713	k__Bacteria; p__Proteobacteria; c__Alphaproteobacteria; o__Ellin329; f__; g__; s__	0	0	0	0	1	0.0125945	1	0.0112473	2	0.0212902	0	0	0	0	2	0.0176258	0	0	0	0	0	0	0	0	0	0	0	0	0	0	0	0	0	0	0	0	0	0
New.CleanUp.ReferenceOTU3714	k__Bacteria; p__Cyanobacteria; c__Chloroplast; o__CAB-I; f__; g__; s__	0	0	0	0	0	0	0	0	0	0	0	0	0	0	0	0	2	0.0157208	0	0	2	0.00912367	0	0	0	0	0	0	0	0	0	0	0	0	0	0	0	0
New.CleanUp.ReferenceOTU3717	k__Bacteria; p__Proteobacteria; c__Gammaproteobacteria; o__Oceanospirillales; f__Endozoicimonaceae; g__; s__	1	0.00823384	1	0.0121669	0	0	0	0	0	0	0	0	0	0	0	0	8	0.0628832	6	0.0587544	12	0.054742	0	0	0	0	0	0	1	0.00738989	9	0.0681044	10	0.0664938	0	0	5	0.0310675
New.CleanUp.ReferenceOTU3720	k__Bacteria; p__Proteobacteria; c__Alphaproteobacteria; o__Rhodobacterales; f__Rhodobacteraceae; g__; s__	0	0	0	0	0	0	0	0	0	0	0	0	0	0	0	0	0	0	0	0	2	0.00912367	0	0	0	0	0	0	0	0	0	0	0	0	0	0	0	0
New.CleanUp.ReferenceOTU3725	Unassigned	1	0.00823384	0	0	0	0	0	0	0	0	0	0	0	0	1	0.0088129	0	0	0	0	0	0	0	0	0	0	0	0	0	0	0	0	0	0	0	0	0	0
New.CleanUp.ReferenceOTU3728	k__Bacteria; p__Cyanobacteria; c__4C0d-2; o__MLE1-12; f__; g__; s__	1	0.00823384	1	0.0121669	0	0	0	0	0	0	0	0	0	0	0	0	0	0	0	0	0	0	0	0	0	0	0	0	0	0	0	0	0	0	0	0	0	0
New.CleanUp.ReferenceOTU3733	k__Bacteria; p__Proteobacteria; c__Gammaproteobacteria; o__Oceanospirillales; f__Endozoicimonaceae; g__; s__	0	0	1	0.0121669	0	0	0	0	0	0	0	0	0	0	0	0	0	0	0	0	0	0	0	0	0	0	0	0	0	0	0	0	0	0	1	0.00381723	0	0
New.CleanUp.ReferenceOTU3739	k__Bacteria; p__Proteobacteria; c__Gammaproteobacteria; o__Oceanospirillales; f__Endozoicimonaceae; g__; s__	0	0	0	0	0	0	0	0	0	0	0	0	0	0	0	0	2	0.0157208	0	0	3	0.0136855	0	0	0	0	1	0.0121625	0	0	0	0	0	0	2	0.00763446	3	0.0186405
New.CleanUp.ReferenceOTU3742	k__Bacteria; p__Proteobacteria; c__Gammaproteobacteria; o__Oceanospirillales; f__Endozoicimonaceae; g__; s__	0	0	0	0	0	0	0	0	0	0	0	0	0	0	0	0	0	0	0	0	1	0.00456184	0	0	0	0	0	0	0	0	0	0	1	0.00664938	0	0	0	0
New.CleanUp.ReferenceOTU3743	k__Bacteria; p__Proteobacteria; c__Gammaproteobacteria; o__Oceanospirillales; f__Endozoicimonaceae; g__; s__	0	0	0	0	0	0	0	0	0	0	0	0	0	0	0	0	0	0	0	0	0	0	0	0	0	0	0	0	0	0	0	0	0	0	1	0.00381723	1	0.0062135
New.CleanUp.ReferenceOTU3744	k__Bacteria; p__Proteobacteria; c__Gammaproteobacteria; o__Oceanospirillales; f__Endozoicimonaceae; g__; s__	0	0	1	0.0121669	0	0	0	0	0	0	0	0	0	0	0	0	0	0	0	0	2	0.00912367	0	0	0	0	0	0	0	0	0	0	0	0	0	0	1	0.0062135
New.CleanUp.ReferenceOTU3748	k__Bacteria; p__Proteobacteria; c__Gammaproteobacteria; o__Oceanospirillales; f__Endozoicimonaceae; g__; s__	12	0.0988061	14	0.170337	0	0	0	0	0	0	0	0	1	0.0114116	0	0	23	0.180789	5	0.048962	16	0.0729894	0	0	0	0	5	0.0608125	14	0.103458	22	0.166477	13	0.0864419	6	0.0229034	15	0.0932024
New.CleanUp.ReferenceOTU3750	k__Bacteria; p__Proteobacteria; c__Gammaproteobacteria; o__Oceanospirillales; f__Endozoicimonaceae; g__; s__	0	0	0	0	0	0	0	0	0	0	0	0	0	0	0	0	0	0	0	0	2	0.00912367	0	0	0	0	0	0	0	0	0	0	0	0	0	0	0	0
New.CleanUp.ReferenceOTU3754	k__Bacteria; p__Bacteroidetes; c__[Saprospirae]; o__[Saprospirales]; f__Saprospiraceae; g__; s__	0	0	0	0	0	0	0	0	0	0	0	0	0	0	0	0	0	0	0	0	0	0	0	0	0	0	0	0	6	0.0443393	0	0	0	0	0	0	0	0
New.CleanUp.ReferenceOTU3759	k__Bacteria; p__Proteobacteria; c__Gammaproteobacteria; o__Oceanospirillales; f__Endozoicimonaceae; g__; s__	0	0	0	0	0	0	0	0	0	0	0	0	0	0	0	0	0	0	0	0	1	0.00456184	0	0	0	0	0	0	0	0	2	0.0151343	0	0	1	0.00381723	0	0
New.CleanUp.ReferenceOTU3760	k__Bacteria; p__Proteobacteria; c__Alphaproteobacteria; o__Rhodobacterales; f__Rhodobacteraceae; g__; s__	0	0	0	0	0	0	0	0	0	0	0	0	0	0	0	0	0	0	0	0	0	0	0	0	2	0.0205149	0	0	0	0	0	0	0	0	0	0	0	0
New.CleanUp.ReferenceOTU3767	k__Bacteria; p__Proteobacteria; c__Alphaproteobacteria; o__Rhodobacterales; f__Rhodobacteraceae; g__; s__	0	0	0	0	0	0	0	0	0	0	0	0	0	0	0	0	0	0	0	0	0	0	0	0	0	0	3	0.0364875	2	0.0147798	0	0	0	0	0	0	0	0
New.CleanUp.ReferenceOTU3768	Unassigned	0	0	0	0	0	0	0	0	0	0	0	0	0	0	0	0	0	0	0	0	0	0	0	0	0	0	0	0	2	0.0147798	0	0	0	0	0	0	0	0
New.CleanUp.ReferenceOTU3772	k__Bacteria; p__Proteobacteria; c__Gammaproteobacteria; o__Oceanospirillales; f__Endozoicimonaceae; g__; s__	0	0	0	0	0	0	0	0	0	0	0	0	0	0	0	0	2	0.0157208	0	0	8	0.0364947	0	0	0	0	1	0.0121625	1	0.00738989	0	0	1	0.00664938	7	0.0267206	4	0.024854
New.CleanUp.ReferenceOTU3774	k__Bacteria; p__Proteobacteria; c__Alphaproteobacteria; o__Rhodospirillales; f__Rhodospirillaceae; g__; s__	0	0	0	0	0	0	0	0	0	0	0	0	0	0	0	0	0	0	0	0	0	0	0	0	2	0.0205149	0	0	0	0	0	0	0	0	0	0	0	0
New.CleanUp.ReferenceOTU3775	k__Bacteria; p__Proteobacteria; c__Alphaproteobacteria; o__Rhodobacterales; f__Rhodobacteraceae; g__; s__	0	0	0	0	0	0	0	0	0	0	0	0	0	0	0	0	0	0	0	0	0	0	0	0	8	0.0820597	3	0.0364875	0	0	0	0	0	0	0	0	0	0
New.CleanUp.ReferenceOTU3778	k__Bacteria; p__Proteobacteria; c__Gammaproteobacteria; o__Oceanospirillales; f__Endozoicimonaceae; g__; s__	0	0	0	0	0	0	0	0	0	0	0	0	0	0	0	0	0	0	0	0	0	0	0	0	2	0.0205149	0	0	0	0	0	0	0	0	0	0	0	0
New.CleanUp.ReferenceOTU3782	k__Bacteria; p__Proteobacteria; c__Alphaproteobacteria; o__Caulobacterales; f__Caulobacteraceae; g__; s__	1	0.00823384	0	0	1	0.0125945	0	0	3	0.0319353	2	0.0257036	3	0.0342349	1	0.0088129	0	0	0	0	0	0	0	0	0	0	0	0	0	0	0	0	0	0	0	0	0	0
New.CleanUp.ReferenceOTU3783	k__Bacteria; p__Proteobacteria; c__Gammaproteobacteria; o__Oceanospirillales; f__Endozoicimonaceae; g__; s__	0	0	0	0	0	0	0	0	0	0	0	0	0	0	0	0	0	0	0	0	1	0.00456184	0	0	0	0	0	0	0	0	1	0.00756716	0	0	0	0	0	0
New.CleanUp.ReferenceOTU3784	k__Bacteria; p__Proteobacteria; c__Gammaproteobacteria; o__Oceanospirillales; f__Endozoicimonaceae; g__; s__	0	0	0	0	0	0	0	0	0	0	0	0	0	0	0	0	0	0	0	0	0	0	0	0	0	0	0	0	0	0	0	0	0	0	2	0.00763446	0	0
New.CleanUp.ReferenceOTU3788	k__Bacteria; p__Bacteroidetes; c__[Saprospirae]; o__[Saprospirales]; f__Chitinophagaceae; g__Sediminibacterium; s__	0	0	0	0	0	0	1	0.0112473	0	0	0	0	1	0.0114116	0	0	0	0	0	0	0	0	0	0	0	0	0	0	0	0	0	0	0	0	0	0	0	0
New.CleanUp.ReferenceOTU3789	k__Bacteria; p__Proteobacteria; c__Gammaproteobacteria; o__Oceanospirillales; f__Endozoicimonaceae; g__; s__	14	0.115274	3	0.0365008	0	0	0	0	0	0	1	0.0128518	1	0.0114116	0	0	10	0.078604	16	0.156678	19	0.0866749	2	0.0232585	0	0	0	0	5	0.0369495	9	0.0681044	19	0.126338	25	0.0954308	16	0.0994159
New.CleanUp.ReferenceOTU3790	k__Bacteria; p__Proteobacteria; c__Gammaproteobacteria; o__Oceanospirillales; f__Endozoicimonaceae; g__; s__	0	0	0	0	0	0	0	0	0	0	0	0	0	0	0	0	0	0	1	0.0097924	4	0.0182473	0	0	0	0	0	0	1	0.00738989	2	0.0151343	0	0	1	0.00381723	1	0.0062135
New.CleanUp.ReferenceOTU3792	k__Bacteria; p__Bacteroidetes; c__[Saprospirae]; o__[Saprospirales]; f__Chitinophagaceae; g__Sediminibacterium; s__	4	0.0329354	0	0	12	0.151134	9	0.101226	6	0.0638706	10	0.128518	15	0.171174	9	0.0793161	0	0	0	0	0	0	0	0	0	0	0	0	0	0	0	0	0	0	0	0	0	0
New.CleanUp.ReferenceOTU3795	Unassigned	0	0	0	0	0	0	0	0	0	0	0	0	0	0	0	0	0	0	0	0	0	0	0	0	3	0.0307724	0	0	0	0	0	0	0	0	0	0	0	0
New.CleanUp.ReferenceOTU3796	k__Bacteria; p__Proteobacteria; c__Gammaproteobacteria; o__Xanthomonadales; f__Sinobacteraceae; g__; s__	2	0.0164677	0	0	0	0	0	0	0	0	0	0	1	0.0114116	0	0	0	0	0	0	0	0	0	0	1	0.0102575	0	0	0	0	0	0	0	0	0	0	0	0
New.CleanUp.ReferenceOTU3797	k__Bacteria; p__Bacteroidetes; c__[Saprospirae]; o__[Saprospirales]; f__Chitinophagaceae; g__Sediminibacterium; s__	0	0	0	0	1	0.0125945	0	0	0	0	1	0.0128518	0	0	0	0	0	0	0	0	0	0	0	0	0	0	0	0	0	0	0	0	0	0	0	0	0	0
New.CleanUp.ReferenceOTU3798	k__Bacteria; p__Proteobacteria; c__Alphaproteobacteria; o__Caulobacterales; f__Caulobacteraceae; g__; s__	0	0	0	0	10	0.125945	2	0.0224947	8	0.0851607	7	0.0899627	4	0.0456465	4	0.0352516	0	0	0	0	0	0	0	0	0	0	0	0	0	0	0	0	0	0	0	0	0	0
New.CleanUp.ReferenceOTU3800	k__Bacteria; p__Proteobacteria; c__Gammaproteobacteria; o__Oceanospirillales; f__Endozoicimonaceae; g__; s__	0	0	1	0.0121669	0	0	0	0	0	0	0	0	0	0	0	0	0	0	1	0.0097924	0	0	0	0	0	0	0	0	2	0.0147798	0	0	1	0.00664938	0	0	1	0.0062135
New.CleanUp.ReferenceOTU3801	k__Bacteria; p__Proteobacteria; c__Gammaproteobacteria; o__Oceanospirillales; f__Endozoicimonaceae; g__; s__	0	0	0	0	0	0	0	0	0	0	0	0	0	0	0	0	3	0.0235812	0	0	0	0	0	0	0	0	0	0	0	0	2	0.0151343	0	0	0	0	0	0
New.CleanUp.ReferenceOTU3802	k__Bacteria; p__Bacteroidetes; c__Flavobacteriia; o__Flavobacteriales; f__Flavobacteriaceae; g__; s__	0	0	0	0	0	0	0	0	0	0	0	0	0	0	0	0	0	0	0	0	0	0	0	0	0	0	0	0	7	0.0517292	0	0	0	0	0	0	0	0
New.CleanUp.ReferenceOTU3803	Unassigned	0	0	0	0	2	0.0251889	0	0	0	0	2	0.0257036	1	0.0114116	0	0	0	0	0	0	0	0	0	0	0	0	0	0	0	0	0	0	0	0	0	0	0	0
New.CleanUp.ReferenceOTU3805	k__Bacteria; p__Cyanobacteria; c__Chloroplast; o__Stramenopiles; f__; g__; s__	0	0	0	0	0	0	0	0	0	0	0	0	0	0	0	0	0	0	0	0	0	0	0	0	0	0	0	0	7	0.0517292	0	0	0	0	0	0	0	0
New.CleanUp.ReferenceOTU3818	k__Bacteria; p__Firmicutes; c__Bacilli; o__Bacillales; f__Paenibacillaceae; g__Brevibacillus; s__	0	0	0	0	0	0	0	0	0	0	0	0	0	0	0	0	0	0	2	0.0195848	0	0	0	0	0	0	0	0	0	0	0	0	0	0	0	0	0	0
New.CleanUp.ReferenceOTU3823	k__Bacteria; p__Proteobacteria; c__Alphaproteobacteria; o__Rickettsiales; f__; g__; s__	1	0.00823384	0	0	1	0.0125945	0	0	1	0.0106451	0	0	1	0.0114116	0	0	0	0	0	0	0	0	0	0	0	0	0	0	0	0	0	0	0	0	0	0	0	0
New.CleanUp.ReferenceOTU3825	k__Bacteria; p__Proteobacteria; c__Alphaproteobacteria; o__Rhodobacterales; f__Rhodobacteraceae; g__; s__	0	0	0	0	0	0	0	0	0	0	0	0	0	0	0	0	0	0	0	0	0	0	0	0	0	0	2	0.024325	0	0	0	0	0	0	0	0	0	0
New.CleanUp.ReferenceOTU3827	k__Bacteria; p__Proteobacteria; c__Gammaproteobacteria; o__Oceanospirillales; f__Endozoicimonaceae; g__; s__	0	0	0	0	0	0	0	0	0	0	0	0	0	0	0	0	3	0.0235812	0	0	0	0	0	0	0	0	0	0	0	0	1	0.00756716	0	0	0	0	0	0
New.CleanUp.ReferenceOTU3835	k__Bacteria; p__Proteobacteria; c__Alphaproteobacteria; o__Rhodobacterales; f__Rhodobacteraceae	0	0	0	0	0	0	0	0	0	0	0	0	0	0	0	0	0	0	0	0	0	0	0	0	0	0	2	0.024325	0	0	0	0	0	0	0	0	0	0
New.CleanUp.ReferenceOTU3836	k__Bacteria; p__Proteobacteria; c__Gammaproteobacteria; o__Oceanospirillales; f__Endozoicimonaceae; g__; s__	0	0	0	0	0	0	0	0	0	0	0	0	0	0	0	0	0	0	0	0	0	0	0	0	0	0	0	0	0	0	0	0	0	0	0	0	2	0.012427
New.CleanUp.ReferenceOTU3837	Unassigned	0	0	0	0	0	0	0	0	0	0	0	0	0	0	0	0	0	0	0	0	0	0	0	0	0	0	0	0	0	0	0	0	1	0.00664938	0	0	1	0.0062135
New.CleanUp.ReferenceOTU3838	k__Bacteria; p__Proteobacteria; c__Alphaproteobacteria; o__Rhodobacterales; f__Rhodobacteraceae; g__; s__	0	0	0	0	0	0	0	0	0	0	0	0	0	0	0	0	0	0	0	0	0	0	0	0	2	0.0205149	4	0.04865	0	0	0	0	0	0	0	0	0	0
New.CleanUp.ReferenceOTU3845	k__Bacteria; p__Proteobacteria; c__Gammaproteobacteria; o__Oceanospirillales; f__Endozoicimonaceae; g__; s__	0	0	0	0	0	0	0	0	0	0	0	0	0	0	0	0	0	0	0	0	2	0.00912367	0	0	0	0	0	0	0	0	0	0	0	0	0	0	0	0
New.CleanUp.ReferenceOTU3848	k__Bacteria; p__Proteobacteria; c__Gammaproteobacteria; o__Oceanospirillales; f__Endozoicimonaceae; g__; s__	0	0	1	0.0121669	0	0	0	0	0	0	0	0	0	0	0	0	9	0.0707436	2	0.0195848	11	0.0501802	0	0	0	0	0	0	6	0.0443393	10	0.0756716	1	0.00664938	14	0.0534412	16	0.0994159
New.CleanUp.ReferenceOTU3852	k__Bacteria; p__Proteobacteria; c__Gammaproteobacteria; o__Oceanospirillales; f__Endozoicimonaceae; g__; s__	0	0	0	0	0	0	0	0	0	0	0	0	0	0	0	0	2	0.0157208	0	0	0	0	0	0	0	0	0	0	0	0	1	0.00756716	0	0	0	0	0	0
New.CleanUp.ReferenceOTU3854	Unassigned	0	0	0	0	2	0.0251889	0	0	1	0.0106451	2	0.0257036	1	0.0114116	1	0.0088129	0	0	0	0	0	0	0	0	0	0	0	0	0	0	0	0	0	0	0	0	0	0
New.CleanUp.ReferenceOTU3856	k__Bacteria; p__Proteobacteria; c__Alphaproteobacteria; o__Rhodobacterales; f__Rhodobacteraceae; g__; s__	0	0	0	0	0	0	0	0	0	0	0	0	0	0	0	0	0	0	0	0	0	0	0	0	7	0.0718022	4	0.04865	0	0	0	0	0	0	0	0	0	0
New.CleanUp.ReferenceOTU3861	k__Bacteria; p__Proteobacteria; c__Alphaproteobacteria; o__Rhodobacterales; f__Rhodobacteraceae; g__; s__	0	0	0	0	0	0	0	0	0	0	0	0	0	0	0	0	0	0	0	0	9	0.0410565	0	0	0	0	0	0	8	0.0591191	0	0	0	0	0	0	0	0
New.CleanUp.ReferenceOTU3862	Unassigned	0	0	1	0.0121669	0	0	0	0	0	0	0	0	0	0	0	0	0	0	0	0	0	0	0	0	2	0.0205149	0	0	0	0	0	0	0	0	0	0	0	0
New.CleanUp.ReferenceOTU3865	k__Bacteria; p__Proteobacteria; c__Gammaproteobacteria; o__Oceanospirillales; f__Endozoicimonaceae; g__; s__	3	0.0247015	0	0	0	0	0	0	0	0	0	0	0	0	0	0	4	0.0314416	0	0	0	0	0	0	0	0	0	0	0	0	3	0.0227015	0	0	1	0.00381723	1	0.0062135
New.CleanUp.ReferenceOTU3868	k__Bacteria; p__Proteobacteria; c__Alphaproteobacteria; o__Rhodobacterales; f__Rhodobacteraceae	0	0	0	0	0	0	0	0	0	0	0	0	0	0	0	0	0	0	0	0	0	0	0	0	0	0	2	0.024325	0	0	0	0	0	0	0	0	0	0
New.CleanUp.ReferenceOTU3871	k__Bacteria; p__Proteobacteria; c__Alphaproteobacteria; o__Rhizobiales; f__Bradyrhizobiaceae	0	0	0	0	0	0	0	0	0	0	0	0	2	0.0228232	0	0	0	0	0	0	0	0	0	0	0	0	0	0	0	0	0	0	0	0	0	0	0	0
New.CleanUp.ReferenceOTU3872	k__Bacteria; p__Proteobacteria; c__Gammaproteobacteria; o__Oceanospirillales; f__Endozoicimonaceae; g__; s__	1	0.00823384	2	0.0243339	0	0	0	0	0	0	0	0	1	0.0114116	0	0	0	0	0	0	0	0	0	0	0	0	0	0	1	0.00738989	0	0	3	0.0199481	5	0.0190862	1	0.0062135
New.CleanUp.ReferenceOTU3879	k__Bacteria; p__Proteobacteria; c__Gammaproteobacteria; o__Oceanospirillales; f__Endozoicimonaceae; g__; s__	0	0	0	0	0	0	0	0	0	0	0	0	0	0	0	0	1	0.0078604	0	0	0	0	0	0	0	0	0	0	0	0	1	0.00756716	1	0.00664938	1	0.00381723	1	0.0062135
New.CleanUp.ReferenceOTU3880	k__Bacteria; p__Proteobacteria; c__Gammaproteobacteria; o__Oceanospirillales; f__Endozoicimonaceae; g__; s__	0	0	0	0	0	0	0	0	0	0	0	0	0	0	0	0	0	0	0	0	1	0.00456184	0	0	0	0	0	0	0	0	0	0	0	0	0	0	1	0.0062135
New.CleanUp.ReferenceOTU3888	k__Bacteria; p__Proteobacteria; c__Gammaproteobacteria; o__Oceanospirillales; f__Endozoicimonaceae; g__; s__	0	0	0	0	0	0	0	0	0	0	1	0.0128518	0	0	0	0	0	0	0	0	0	0	0	0	0	0	0	0	0	0	0	0	1	0.00664938	0	0	0	0
New.CleanUp.ReferenceOTU3891	k__Bacteria; p__Proteobacteria; c__Alphaproteobacteria; o__Rhodobacterales; f__Rhodobacteraceae; g__; s__	0	0	0	0	0	0	0	0	0	0	0	0	0	0	0	0	0	0	0	0	0	0	0	0	0	0	7	0.0851374	0	0	0	0	0	0	0	0	0	0
New.CleanUp.ReferenceOTU3895	k__Bacteria; p__Proteobacteria; c__Alphaproteobacteria; o__Rhodobacterales; f__Rhodobacteraceae	0	0	0	0	0	0	0	0	0	0	0	0	0	0	0	0	0	0	0	0	0	0	0	0	0	0	2	0.024325	0	0	0	0	0	0	0	0	0	0
New.CleanUp.ReferenceOTU3901	k__Bacteria; p__Proteobacteria; c__Gammaproteobacteria; o__Oceanospirillales; f__Endozoicimonaceae; g__; s__	0	0	0	0	0	0	0	0	0	0	0	0	0	0	0	0	0	0	0	0	0	0	0	0	0	0	0	0	0	0	2	0.0151343	0	0	0	0	0	0
New.CleanUp.ReferenceOTU3905	k__Bacteria; p__Proteobacteria; c__Gammaproteobacteria; o__Oceanospirillales	0	0	0	0	0	0	0	0	0	0	0	0	0	0	0	0	1	0.0078604	1	0.0097924	0	0	0	0	0	0	0	0	0	0	1	0.00756716	0	0	0	0	0	0
New.CleanUp.ReferenceOTU3908	k__Bacteria; p__Proteobacteria; c__Gammaproteobacteria; o__Alteromonadales; f__; g__; s__	1	0.00823384	0	0	0	0	0	0	0	0	0	0	0	0	0	0	23	0.180789	0	0	0	0	0	0	0	0	0	0	0	0	9	0.0681044	0	0	0	0	0	0
New.CleanUp.ReferenceOTU3910	k__Bacteria; p__Proteobacteria; c__Gammaproteobacteria; o__Oceanospirillales; f__Endozoicimonaceae; g__; s__	0	0	0	0	0	0	0	0	0	0	0	0	0	0	0	0	0	0	0	0	0	0	0	0	0	0	0	0	0	0	1	0.00756716	0	0	1	0.00381723	0	0
New.CleanUp.ReferenceOTU3912	k__Bacteria; p__Proteobacteria; c__Gammaproteobacteria; o__Xanthomonadales; f__Sinobacteraceae; g__Nevskia; s__	1	0.00823384	0	0	0	0	0	0	0	0	0	0	0	0	1	0.0088129	0	0	0	0	0	0	0	0	0	0	0	0	0	0	0	0	0	0	0	0	0	0
New.CleanUp.ReferenceOTU3914	k__Bacteria; p__Planctomycetes; c__BD7-11; o__; f__; g__; s__	1	0.00823384	0	0	0	0	0	0	0	0	1	0.0128518	4	0.0456465	0	0	0	0	0	0	0	0	0	0	0	0	0	0	0	0	0	0	0	0	0	0	0	0
New.CleanUp.ReferenceOTU3915	k__Bacteria; p__Bacteroidetes; c__Flavobacteriia; o__Flavobacteriales; f__[Weeksellaceae]; g__Chryseobacterium; s__	0	0	0	0	0	0	0	0	0	0	0	0	0	0	0	0	0	0	0	0	0	0	0	0	0	0	0	0	8	0.0591191	0	0	0	0	0	0	0	0
New.CleanUp.ReferenceOTU3919	k__Bacteria; p__Proteobacteria; c__Alphaproteobacteria; o__Rhodobacterales; f__Rhodobacteraceae; g__; s__	0	0	0	0	0	0	0	0	0	0	0	0	0	0	0	0	0	0	0	0	0	0	0	0	0	0	0	0	2	0.0147798	0	0	0	0	0	0	0	0
New.CleanUp.ReferenceOTU3920	k__Bacteria; p__Proteobacteria; c__Gammaproteobacteria; o__Oceanospirillales; f__Endozoicimonaceae; g__; s__	0	0	0	0	0	0	0	0	0	0	0	0	0	0	0	0	0	0	1	0.0097924	0	0	0	0	0	0	0	0	1	0.00738989	0	0	0	0	0	0	0	0
New.CleanUp.ReferenceOTU3921	k__Bacteria; p__Proteobacteria; c__Gammaproteobacteria; o__Oceanospirillales; f__Endozoicimonaceae; g__; s__	0	0	0	0	0	0	0	0	0	0	0	0	0	0	0	0	0	0	1	0.0097924	1	0.00456184	0	0	0	0	0	0	0	0	0	0	0	0	0	0	0	0
New.CleanUp.ReferenceOTU3922	k__Bacteria; p__Bacteroidetes; c__Flavobacteriia; o__Flavobacteriales; f__Cryomorphaceae; g__; s__	0	0	0	0	0	0	0	0	0	0	0	0	0	0	0	0	0	0	0	0	0	0	0	0	0	0	0	0	3	0.0221697	0	0	0	0	0	0	0	0
New.CleanUp.ReferenceOTU3929	k__Bacteria; p__Proteobacteria; c__Gammaproteobacteria; o__Oceanospirillales; f__Endozoicimonaceae; g__; s__	0	0	1	0.0121669	0	0	0	0	0	0	0	0	0	0	0	0	0	0	0	0	0	0	0	0	0	0	0	0	0	0	1	0.00756716	0	0	0	0	1	0.0062135
New.CleanUp.ReferenceOTU3932	Unassigned	0	0	0	0	0	0	0	0	1	0.0106451	1	0.0128518	1	0.0114116	0	0	0	0	0	0	0	0	0	0	0	0	0	0	0	0	0	0	0	0	0	0	0	0
New.CleanUp.ReferenceOTU3933	k__Bacteria; p__Proteobacteria; c__Gammaproteobacteria; o__Oceanospirillales; f__Endozoicimonaceae; g__; s__	0	0	0	0	0	0	0	0	0	0	0	0	0	0	0	0	0	0	0	0	1	0.00456184	0	0	0	0	0	0	0	0	1	0.00756716	0	0	0	0	0	0
New.CleanUp.ReferenceOTU3938	k__Bacteria; p__Proteobacteria; c__Gammaproteobacteria; o__Oceanospirillales; f__Endozoicimonaceae; g__; s__	0	0	0	0	0	0	0	0	0	0	0	0	0	0	0	0	0	0	0	0	2	0.00912367	0	0	0	0	0	0	1	0.00738989	0	0	0	0	1	0.00381723	0	0
New.CleanUp.ReferenceOTU3942	k__Bacteria; p__Proteobacteria; c__Alphaproteobacteria; o__Ellin329; f__; g__; s__	0	0	0	0	0	0	0	0	0	0	0	0	1	0.0114116	1	0.0088129	0	0	0	0	0	0	0	0	0	0	0	0	0	0	0	0	0	0	0	0	0	0
New.CleanUp.ReferenceOTU3947	k__Bacteria; p__Proteobacteria; c__Alphaproteobacteria; o__Ellin329; f__; g__; s__	0	0	0	0	1	0.0125945	0	0	0	0	0	0	0	0	1	0.0088129	0	0	0	0	0	0	0	0	0	0	0	0	0	0	0	0	0	0	0	0	0	0
New.CleanUp.ReferenceOTU3958	k__Bacteria; p__Proteobacteria; c__Gammaproteobacteria; o__Oceanospirillales; f__Endozoicimonaceae; g__; s__	0	0	1	0.0121669	0	0	0	0	0	0	0	0	0	0	0	0	0	0	0	0	1	0.00456184	0	0	0	0	0	0	0	0	2	0.0151343	0	0	0	0	1	0.0062135
New.CleanUp.ReferenceOTU3960	k__Bacteria; p__Proteobacteria; c__Gammaproteobacteria; o__Oceanospirillales; f__Endozoicimonaceae; g__; s__	1	0.00823384	0	0	0	0	0	0	0	0	0	0	0	0	0	0	0	0	0	0	1	0.00456184	0	0	0	0	0	0	0	0	0	0	1	0.00664938	3	0.0114517	0	0
New.CleanUp.ReferenceOTU3963	k__Bacteria; p__Proteobacteria; c__Alphaproteobacteria; o__Caulobacterales; f__Caulobacteraceae; g__; s__	0	0	0	0	0	0	0	0	0	0	0	0	10	0.114116	0	0	0	0	0	0	1	0.00456184	0	0	0	0	0	0	14	0.103458	0	0	2	0.0132988	6	0.0229034	0	0
New.CleanUp.ReferenceOTU3966	k__Bacteria; p__Proteobacteria; c__Alphaproteobacteria; o__Rhizobiales; f__Bradyrhizobiaceae; g__; s__	0	0	0	0	2	0.0251889	0	0	1	0.0106451	1	0.0128518	0	0	0	0	0	0	0	0	0	0	0	0	0	0	0	0	0	0	0	0	0	0	0	0	0	0
New.CleanUp.ReferenceOTU3968	Unassigned	0	0	0	0	0	0	1	0.0112473	0	0	2	0.0257036	0	0	0	0	0	0	0	0	0	0	0	0	0	0	0	0	0	0	0	0	0	0	0	0	0	0
New.CleanUp.ReferenceOTU3976	k__Bacteria; p__Proteobacteria; c__Gammaproteobacteria; o__Oceanospirillales; f__Endozoicimonaceae; g__; s__	1	0.00823384	4	0.0486677	0	0	0	0	0	0	0	0	2	0.0228232	0	0	9	0.0707436	13	0.127301	23	0.104922	6	0.0697756	0	0	1	0.0121625	4	0.0295596	8	0.0605373	20	0.132988	92	0.351185	22	0.136697
New.CleanUp.ReferenceOTU3984	k__Bacteria; p__Proteobacteria; c__Alphaproteobacteria; o__Rhizobiales; f__Bradyrhizobiaceae; g__Bradyrhizobium; s__	0	0	0	0	1	0.0125945	0	0	0	0	0	0	0	0	0	0	0	0	0	0	0	0	0	0	0	0	1	0.0121625	0	0	0	0	0	0	0	0	0	0
New.CleanUp.ReferenceOTU3988	k__Bacteria; p__Proteobacteria; c__Alphaproteobacteria; o__Ellin329; f__; g__; s__	0	0	0	0	2	0.0251889	0	0	1	0.0106451	0	0	2	0.0228232	0	0	0	0	0	0	0	0	0	0	0	0	0	0	0	0	0	0	0	0	0	0	0	0
New.CleanUp.ReferenceOTU3989	k__Bacteria; p__Proteobacteria; c__Alphaproteobacteria; o__Rhodobacterales; f__Rhodobacteraceae; g__; s__	0	0	0	0	0	0	0	0	0	0	0	0	0	0	0	0	0	0	0	0	0	0	0	0	0	0	3	0.0364875	0	0	0	0	0	0	0	0	0	0
New.CleanUp.ReferenceOTU3990	k__Bacteria; p__Proteobacteria; c__Gammaproteobacteria; o__Oceanospirillales; f__Endozoicimonaceae; g__; s__	0	0	1	0.0121669	0	0	0	0	0	0	0	0	1	0.0114116	0	0	1	0.0078604	0	0	2	0.00912367	0	0	0	0	0	0	0	0	2	0.0151343	3	0.0199481	0	0	0	0
New.CleanUp.ReferenceOTU3992	k__Bacteria; p__Proteobacteria; c__Gammaproteobacteria; o__Chromatiales; f__; g__; s__	0	0	0	0	0	0	0	0	0	0	0	0	0	0	0	0	0	0	0	0	0	0	0	0	0	0	11	0.133787	0	0	0	0	0	0	0	0	0	0
New.CleanUp.ReferenceOTU3993	k__Bacteria; p__Proteobacteria; c__Gammaproteobacteria; o__Oceanospirillales; f__Endozoicimonaceae; g__; s__	1	0.00823384	0	0	0	0	0	0	0	0	0	0	0	0	0	0	1	0.0078604	1	0.0097924	1	0.00456184	0	0	0	0	0	0	0	0	1	0.00756716	1	0.00664938	0	0	0	0
New.CleanUp.ReferenceOTU4003	k__Bacteria; p__Proteobacteria; c__Gammaproteobacteria; o__Oceanospirillales; f__Endozoicimonaceae; g__; s__	2	0.0164677	1	0.0121669	0	0	0	0	0	0	0	0	0	0	0	0	10	0.078604	5	0.048962	10	0.0456184	0	0	0	0	0	0	2	0.0147798	8	0.0605373	4	0.0265975	9	0.0343551	2	0.012427
New.CleanUp.ReferenceOTU4005	k__Bacteria; p__Proteobacteria; c__Alphaproteobacteria; o__Rhizobiales; f__Bradyrhizobiaceae; g__Bradyrhizobium; s__	0	0	0	0	0	0	0	0	0	0	0	0	0	0	1	0.0088129	0	0	0	0	0	0	1	0.0116293	1	0.0102575	0	0	0	0	0	0	0	0	0	0	0	0
New.CleanUp.ReferenceOTU4006	k__Bacteria; p__Proteobacteria; c__Alphaproteobacteria; o__Sphingomonadales; f__Sphingomonadaceae; g__Sphingomonas; s__changbaiensis	0	0	0	0	0	0	0	0	0	0	0	0	0	0	0	0	0	0	1	0.0097924	0	0	1	0.0116293	0	0	0	0	0	0	0	0	0	0	0	0	0	0
New.CleanUp.ReferenceOTU4008	k__Bacteria; p__Proteobacteria; c__Alphaproteobacteria; o__Rhodobacterales; f__Rhodobacteraceae; g__; s__	0	0	0	0	0	0	0	0	0	0	0	0	0	0	0	0	0	0	0	0	2	0.00912367	0	0	0	0	0	0	0	0	0	0	0	0	0	0	0	0
New.CleanUp.ReferenceOTU4009	k__Bacteria; p__Proteobacteria; c__Alphaproteobacteria; o__Rhizobiales; f__Bradyrhizobiaceae; g__Bradyrhizobium; s__	0	0	0	0	2	0.0251889	0	0	0	0	0	0	0	0	0	0	0	0	0	0	0	0	0	0	0	0	1	0.0121625	0	0	0	0	0	0	0	0	0	0
New.CleanUp.ReferenceOTU4010	k__Bacteria; p__Bacteroidetes; c__[Saprospirae]; o__[Saprospirales]; f__Chitinophagaceae; g__Sediminibacterium; s__	0	0	0	0	0	0	1	0.0112473	1	0.0106451	0	0	0	0	0	0	0	0	0	0	0	0	0	0	0	0	0	0	0	0	0	0	0	0	0	0	0	0
New.CleanUp.ReferenceOTU4011	k__Bacteria; p__Proteobacteria; c__Alphaproteobacteria; o__Rhodobacterales; f__Rhodobacteraceae; g__Phaeobacter	0	0	0	0	0	0	0	0	0	0	0	0	0	0	0	0	0	0	0	0	0	0	0	0	0	0	0	0	2	0.0147798	0	0	0	0	0	0	0	0
New.CleanUp.ReferenceOTU4013	k__Bacteria; p__Proteobacteria; c__Alphaproteobacteria; o__Rhodobacterales; f__Rhodobacteraceae; g__; s__	0	0	0	0	0	0	0	0	0	0	0	0	0	0	0	0	0	0	0	0	0	0	0	0	3	0.0307724	0	0	0	0	0	0	0	0	0	0	0	0
New.CleanUp.ReferenceOTU4023	k__Bacteria; p__Proteobacteria; c__Gammaproteobacteria; o__Alteromonadales	0	0	0	0	0	0	0	0	0	0	0	0	0	0	0	0	0	0	0	0	0	0	0	0	0	0	0	0	0	0	0	0	2	0.0132988	0	0	0	0
New.CleanUp.ReferenceOTU4024	k__Bacteria; p__Planctomycetes; c__Planctomycetia; o__Gemmatales; f__Gemmataceae; g__; s__	0	0	0	0	16	0.201511	3	0.033742	9	0.0958058	28	0.359851	6	0.0684697	17	0.149819	0	0	0	0	0	0	0	0	50	0.512873	0	0	0	0	0	0	0	0	0	0	0	0
New.CleanUp.ReferenceOTU4025	k__Bacteria; p__Proteobacteria; c__Gammaproteobacteria; o__Oceanospirillales; f__Endozoicimonaceae; g__; s__	0	0	0	0	0	0	0	0	0	0	0	0	0	0	0	0	0	0	0	0	0	0	0	0	2	0.0205149	0	0	0	0	0	0	0	0	0	0	0	0
New.CleanUp.ReferenceOTU4026	Unassigned	0	0	0	0	1	0.0125945	0	0	0	0	1	0.0128518	0	0	0	0	0	0	0	0	0	0	0	0	0	0	0	0	0	0	0	0	0	0	0	0	0	0
New.CleanUp.ReferenceOTU4030	k__Bacteria; p__Proteobacteria; c__Alphaproteobacteria; o__Rhodospirillales; f__Rhodospirillaceae; g__; s__	0	0	0	0	0	0	2	0.0224947	0	0	0	0	0	0	0	0	0	0	0	0	0	0	0	0	1	0.0102575	0	0	0	0	0	0	0	0	0	0	0	0
New.CleanUp.ReferenceOTU4034	k__Bacteria; p__Proteobacteria; c__Alphaproteobacteria; o__Sphingomonadales; f__Sphingomonadaceae; g__Sphingomonas; s__changbaiensis	0	0	0	0	0	0	0	0	0	0	0	0	0	0	0	0	0	0	113	1.10654	1	0.00456184	80	0.930341	0	0	0	0	0	0	0	0	0	0	0	0	0	0
New.CleanUp.ReferenceOTU4041	k__Bacteria; p__Proteobacteria; c__Alphaproteobacteria; o__Rhodobacterales; f__Rhodobacteraceae; g__Phaeobacter; s__	0	0	0	0	0	0	0	0	0	0	0	0	0	0	0	0	0	0	0	0	0	0	0	0	8	0.0820597	0	0	0	0	0	0	0	0	0	0	0	0
New.CleanUp.ReferenceOTU4043	k__Bacteria; p__Proteobacteria; c__Gammaproteobacteria; o__Oceanospirillales; f__Endozoicimonaceae; g__; s__	0	0	0	0	0	0	0	0	0	0	0	0	1	0.0114116	0	0	0	0	0	0	1	0.00456184	0	0	0	0	1	0.0121625	0	0	1	0.00756716	0	0	1	0.00381723	0	0
New.CleanUp.ReferenceOTU4045	k__Bacteria; p__Proteobacteria; c__Gammaproteobacteria; o__Oceanospirillales; f__Endozoicimonaceae; g__; s__	0	0	0	0	0	0	0	0	0	0	0	0	0	0	0	0	1	0.0078604	0	0	0	0	0	0	0	0	0	0	0	0	0	0	1	0.00664938	0	0	0	0
New.CleanUp.ReferenceOTU4046	k__Bacteria; p__Proteobacteria; c__Gammaproteobacteria; o__Oceanospirillales; f__Endozoicimonaceae; g__; s__	0	0	0	0	0	0	0	0	0	0	0	0	0	0	0	0	0	0	0	0	1	0.00456184	0	0	0	0	0	0	0	0	0	0	0	0	0	0	1	0.0062135
New.CleanUp.ReferenceOTU4051	k__Bacteria; p__Proteobacteria; c__Gammaproteobacteria; o__Oceanospirillales; f__Endozoicimonaceae; g__; s__	1	0.00823384	0	0	0	0	0	0	0	0	0	0	2	0.0228232	0	0	1	0.0078604	2	0.0195848	3	0.0136855	0	0	0	0	1	0.0121625	0	0	1	0.00756716	3	0.0199481	7	0.0267206	1	0.0062135
New.CleanUp.ReferenceOTU4056	k__Bacteria; p__Proteobacteria; c__Alphaproteobacteria; o__Caulobacterales; f__Caulobacteraceae; g__; s__	0	0	0	0	0	0	0	0	0	0	1	0.0128518	2	0.0228232	1	0.0088129	0	0	0	0	0	0	0	0	0	0	0	0	0	0	0	0	0	0	0	0	0	0
New.CleanUp.ReferenceOTU4059	k__Bacteria; p__Proteobacteria; c__Gammaproteobacteria; o__Oceanospirillales; f__Endozoicimonaceae; g__; s__	0	0	0	0	0	0	0	0	0	0	0	0	0	0	0	0	0	0	0	0	0	0	0	0	0	0	0	0	2	0.0147798	0	0	0	0	0	0	0	0
New.CleanUp.ReferenceOTU4071	k__Bacteria; p__Proteobacteria; c__Alphaproteobacteria; o__Ellin329; f__; g__; s__	0	0	0	0	2	0.0251889	1	0.0112473	3	0.0319353	4	0.0514073	0	0	3	0.0264387	0	0	0	0	0	0	0	0	0	0	0	0	0	0	0	0	0	0	0	0	0	0
New.CleanUp.ReferenceOTU4076	k__Bacteria; p__Proteobacteria; c__Alphaproteobacteria; o__Ellin329; f__; g__; s__	0	0	0	0	0	0	0	0	0	0	1	0.0128518	0	0	1	0.0088129	0	0	0	0	0	0	0	0	0	0	0	0	0	0	0	0	0	0	0	0	0	0
New.CleanUp.ReferenceOTU4078	k__Bacteria; p__Proteobacteria; c__Gammaproteobacteria; o__Oceanospirillales; f__Endozoicimonaceae; g__; s__	1	0.00823384	0	0	0	0	0	0	0	0	0	0	0	0	0	0	0	0	1	0.0097924	2	0.00912367	0	0	0	0	0	0	1	0.00738989	0	0	1	0.00664938	0	0	2	0.012427
New.CleanUp.ReferenceOTU4080	Unassigned	0	0	1	0.0121669	0	0	0	0	0	0	0	0	0	0	0	0	1	0.0078604	0	0	0	0	0	0	0	0	0	0	0	0	0	0	0	0	0	0	0	0
New.CleanUp.ReferenceOTU4082	k__Bacteria; p__Proteobacteria; c__Alphaproteobacteria; o__Caulobacterales; f__Caulobacteraceae; g__; s__	0	0	0	0	0	0	2	0.0224947	1	0.0106451	0	0	0	0	1	0.0088129	0	0	0	0	0	0	0	0	0	0	0	0	0	0	0	0	0	0	0	0	0	0
New.CleanUp.ReferenceOTU4083	k__Bacteria; p__Proteobacteria; c__Alphaproteobacteria; o__Rhodobacterales; f__Rhodobacteraceae; g__; s__	0	0	0	0	0	0	0	0	0	0	0	0	0	0	0	0	0	0	0	0	0	0	0	0	0	0	0	0	2	0.0147798	0	0	0	0	0	0	0	0
New.CleanUp.ReferenceOTU4086	k__Bacteria; p__Cyanobacteria; c__4C0d-2; o__MLE1-12; f__; g__; s__	196	1.61383	4	0.0486677	157	1.97733	132	1.48465	173	1.8416	198	2.54466	194	2.21385	306	2.69675	0	0	0	0	1	0.00456184	0	0	0	0	0	0	0	0	0	0	0	0	0	0	0	0
New.CleanUp.ReferenceOTU4092	k__Bacteria; p__Bacteroidetes; c__[Saprospirae]; o__[Saprospirales]; f__Chitinophagaceae; g__Sediminibacterium; s__	0	0	0	0	0	0	1	0.0112473	1	0.0106451	0	0	1	0.0114116	0	0	0	0	0	0	0	0	0	0	0	0	0	0	0	0	0	0	0	0	0	0	0	0
New.CleanUp.ReferenceOTU4093	k__Bacteria; p__Proteobacteria; c__Gammaproteobacteria; o__Oceanospirillales; f__Endozoicimonaceae; g__; s__	0	0	1	0.0121669	0	0	0	0	0	0	0	0	0	0	0	0	0	0	0	0	0	0	0	0	0	0	0	0	0	0	0	0	1	0.00664938	0	0	0	0
New.CleanUp.ReferenceOTU4096	k__Bacteria; p__Proteobacteria; c__Gammaproteobacteria; o__Oceanospirillales; f__Endozoicimonaceae; g__; s__	1	0.00823384	1	0.0121669	0	0	0	0	0	0	0	0	0	0	0	0	1	0.0078604	2	0.0195848	13	0.0593039	0	0	0	0	2	0.024325	3	0.0221697	1	0.00756716	3	0.0199481	21	0.0801619	10	0.062135
New.CleanUp.ReferenceOTU4097	k__Bacteria; p__Proteobacteria; c__Gammaproteobacteria; o__Oceanospirillales; f__Endozoicimonaceae; g__; s__	3	0.0247015	1	0.0121669	0	0	0	0	0	0	0	0	0	0	0	0	10	0.078604	8	0.0783392	7	0.0319328	1	0.0116293	1	0.0102575	0	0	3	0.0221697	10	0.0756716	14	0.0930913	9	0.0343551	5	0.0310675
New.CleanUp.ReferenceOTU4103	k__Bacteria; p__Proteobacteria; c__Alphaproteobacteria; o__Rhodospirillales; f__Rhodospirillaceae; g__Telmatospirillum; s__	1	0.00823384	0	0	10	0.125945	0	0	69	0.734511	5	0.0642591	11	0.125528	41	0.361329	0	0	0	0	0	0	0	0	113	1.15909	0	0	2	0.0147798	0	0	0	0	0	0	0	0
New.CleanUp.ReferenceOTU4110	k__Bacteria; p__Proteobacteria; c__Alphaproteobacteria; o__Rhizobiales; f__Bradyrhizobiaceae; g__; s__	0	0	0	0	5	0.0629723	14	0.157463	0	0	3	0.0385555	0	0	6	0.0528774	0	0	0	0	0	0	0	0	3	0.0307724	0	0	0	0	0	0	0	0	0	0	0	0
New.CleanUp.ReferenceOTU4111	k__Bacteria; p__Cyanobacteria; c__Synechococcophycideae; o__Pseudanabaenales; f__Pseudanabaenaceae; g__; s__	0	0	0	0	0	0	0	0	0	0	0	0	0	0	0	0	0	0	0	0	0	0	0	0	0	0	0	0	5	0.0369495	0	0	0	0	0	0	0	0
New.CleanUp.ReferenceOTU4112	k__Bacteria; p__Proteobacteria; c__Alphaproteobacteria; o__Rhodobacterales; f__Rhodobacteraceae; g__; s__	0	0	0	0	0	0	0	0	0	0	0	0	0	0	0	0	0	0	0	0	0	0	0	0	0	0	0	0	2	0.0147798	0	0	0	0	0	0	0	0
New.CleanUp.ReferenceOTU4114	k__Bacteria; p__Proteobacteria; c__Gammaproteobacteria; o__Oceanospirillales; f__Endozoicimonaceae; g__; s__	3	0.0247015	9	0.109502	0	0	0	0	0	0	0	0	1	0.0114116	0	0	13	0.102185	4	0.0391696	7	0.0319328	0	0	0	0	1	0.0121625	5	0.0369495	18	0.136209	6	0.0398963	0	0	2	0.012427
New.CleanUp.ReferenceOTU4115	k__Bacteria; p__Proteobacteria; c__Gammaproteobacteria; o__Oceanospirillales; f__Endozoicimonaceae; g__; s__	0	0	0	0	0	0	0	0	0	0	0	0	0	0	0	0	1	0.0078604	0	0	0	0	0	0	0	0	0	0	0	0	0	0	1	0.00664938	0	0	0	0
New.CleanUp.ReferenceOTU4116	k__Bacteria; p__Proteobacteria; c__Gammaproteobacteria; o__Oceanospirillales; f__Endozoicimonaceae; g__; s__	1	0.00823384	0	0	0	0	0	0	0	0	0	0	0	0	0	0	0	0	1	0.0097924	0	0	0	0	0	0	0	0	0	0	0	0	1	0.00664938	0	0	0	0
New.CleanUp.ReferenceOTU4127	k__Bacteria; p__Proteobacteria; c__Gammaproteobacteria; o__Oceanospirillales; f__Endozoicimonaceae; g__; s__	0	0	0	0	0	0	0	0	0	0	0	0	0	0	0	0	2	0.0157208	0	0	0	0	0	0	0	0	0	0	0	0	0	0	0	0	0	0	0	0
New.CleanUp.ReferenceOTU4130	k__Bacteria; p__Proteobacteria; c__Alphaproteobacteria; o__Caulobacterales; f__Caulobacteraceae; g__; s__	2	0.0164677	0	0	0	0	0	0	0	0	0	0	0	0	0	0	0	0	0	0	0	0	0	0	1	0.0102575	0	0	0	0	0	0	0	0	0	0	0	0
New.CleanUp.ReferenceOTU4133	k__Bacteria; p__Proteobacteria; c__Betaproteobacteria; o__Burkholderiales; f__Comamonadaceae	0	0	0	0	0	0	0	0	0	0	0	0	0	0	0	0	1	0.0078604	0	0	9	0.0410565	0	0	34	0.348754	0	0	1	0.00738989	0	0	0	0	0	0	0	0
New.CleanUp.ReferenceOTU4140	k__Bacteria; p__Proteobacteria; c__Gammaproteobacteria; o__Oceanospirillales; f__Endozoicimonaceae; g__; s__	0	0	2	0.0243339	0	0	0	0	0	0	0	0	0	0	0	0	0	0	0	0	0	0	0	0	0	0	0	0	0	0	0	0	0	0	0	0	1	0.0062135
New.CleanUp.ReferenceOTU4143	k__Bacteria; p__Firmicutes; c__Bacilli; o__Bacillales; f__Bacillaceae; g__Bacillus; s__	0	0	0	0	0	0	0	0	0	0	0	0	0	0	0	0	0	0	18	0.176263	0	0	0	0	0	0	0	0	0	0	0	0	1	0.00664938	0	0	0	0
New.CleanUp.ReferenceOTU4144	k__Bacteria; p__Bacteroidetes; c__[Saprospirae]; o__[Saprospirales]; f__Chitinophagaceae; g__Sediminibacterium; s__	0	0	0	0	0	0	1	0.0112473	1	0.0106451	1	0.0128518	0	0	1	0.0088129	0	0	0	0	0	0	0	0	0	0	0	0	0	0	0	0	0	0	0	0	0	0
New.CleanUp.ReferenceOTU4148	k__Bacteria; p__Proteobacteria; c__Gammaproteobacteria; o__Oceanospirillales; f__Endozoicimonaceae; g__; s__	0	0	0	0	0	0	0	0	0	0	0	0	0	0	0	0	0	0	0	0	0	0	0	0	0	0	0	0	0	0	0	0	1	0.00664938	4	0.0152689	0	0
New.CleanUp.ReferenceOTU4150	k__Bacteria; p__Proteobacteria; c__Alphaproteobacteria; o__Ellin329; f__; g__; s__	72	0.592837	2	0.0243339	116	1.46096	131	1.4734	193	2.0545	100	1.28518	84	0.958576	190	1.67445	1	0.0078604	0	0	1	0.00456184	0	0	32	0.328239	0	0	1	0.00738989	0	0	0	0	0	0	0	0
New.CleanUp.ReferenceOTU4153	k__Bacteria; p__Proteobacteria; c__Alphaproteobacteria; o__Rhizobiales; f__; g__; s__	0	0	1	0.0121669	3	0.0377834	0	0	0	0	3	0.0385555	0	0	0	0	2	0.0157208	6	0.0587544	0	0	0	0	0	0	0	0	6	0.0443393	0	0	11	0.0731432	0	0	0	0
New.CleanUp.ReferenceOTU4167	k__Bacteria; p__Bacteroidetes; c__[Saprospirae]; o__[Saprospirales]; f__Chitinophagaceae; g__Sediminibacterium; s__	6	0.049403	1	0.0121669	9	0.11335	14	0.157463	12	0.127741	14	0.179925	7	0.0798813	12	0.105755	0	0	0	0	0	0	0	0	0	0	0	0	0	0	0	0	0	0	0	0	0	0
New.CleanUp.ReferenceOTU4169	k__Bacteria; p__Proteobacteria; c__Betaproteobacteria; o__Burkholderiales; f__Comamonadaceae; g__Comamonas; s__	0	0	0	0	0	0	0	0	3	0.0319353	0	0	0	0	0	0	0	0	0	0	0	0	0	0	0	0	0	0	0	0	0	0	0	0	0	0	0	0
New.CleanUp.ReferenceOTU4174	k__Bacteria; p__Bacteroidetes; c__[Saprospirae]; o__[Saprospirales]; f__Chitinophagaceae; g__Sediminibacterium; s__	2	0.0164677	0	0	0	0	1	0.0112473	1	0.0106451	0	0	0	0	1	0.0088129	0	0	0	0	0	0	0	0	0	0	0	0	0	0	0	0	0	0	0	0	0	0
New.CleanUp.ReferenceOTU4178	k__Bacteria; p__Proteobacteria; c__Alphaproteobacteria; o__Rhodobacterales; f__Rhodobacteraceae; g__; s__	0	0	0	0	0	0	0	0	0	0	0	0	0	0	0	0	0	0	0	0	0	0	0	0	0	0	0	0	3	0.0221697	0	0	0	0	0	0	0	0
New.CleanUp.ReferenceOTU4179	k__Bacteria; p__Proteobacteria; c__Gammaproteobacteria; o__Oceanospirillales; f__Endozoicimonaceae; g__; s__	0	0	0	0	0	0	0	0	0	0	0	0	0	0	1	0.0088129	0	0	2	0.0195848	2	0.00912367	0	0	0	0	0	0	1	0.00738989	2	0.0151343	1	0.00664938	2	0.00763446	1	0.0062135
New.CleanUp.ReferenceOTU4184	k__Bacteria; p__Proteobacteria; c__Alphaproteobacteria; o__Rhodobacterales; f__Rhodobacteraceae; g__; s__	0	0	0	0	0	0	0	0	0	0	0	0	0	0	0	0	0	0	0	0	0	0	0	0	0	0	2	0.024325	0	0	0	0	0	0	0	0	0	0
New.CleanUp.ReferenceOTU4187	Unassigned	0	0	0	0	0	0	0	0	0	0	0	0	1	0.0114116	1	0.0088129	0	0	0	0	0	0	0	0	0	0	0	0	0	0	0	0	0	0	0	0	0	0
New.CleanUp.ReferenceOTU4192	Unassigned	0	0	0	0	1	0.0125945	0	0	1	0.0106451	0	0	0	0	0	0	0	0	0	0	0	0	0	0	0	0	0	0	0	0	0	0	0	0	0	0	0	0
New.CleanUp.ReferenceOTU4195	k__Bacteria; p__Proteobacteria; c__Gammaproteobacteria; o__Oceanospirillales; f__Endozoicimonaceae; g__; s__	0	0	0	0	0	0	0	0	0	0	0	0	0	0	0	0	1	0.0078604	3	0.0293772	1	0.00456184	0	0	0	0	0	0	0	0	0	0	0	0	0	0	0	0
New.CleanUp.ReferenceOTU4198	k__Bacteria; p__Proteobacteria; c__Alphaproteobacteria; o__Rhizobiales; f__Bradyrhizobiaceae; g__; s__	0	0	0	0	0	0	1	0.0112473	1	0.0106451	1	0.0128518	0	0	2	0.0176258	0	0	0	0	0	0	0	0	0	0	0	0	0	0	0	0	0	0	0	0	0	0
New.CleanUp.ReferenceOTU4204	k__Bacteria; p__Proteobacteria; c__Gammaproteobacteria; o__Oceanospirillales; f__Endozoicimonaceae; g__; s__	1	0.00823384	0	0	0	0	0	0	0	0	0	0	0	0	0	0	0	0	0	0	1	0.00456184	0	0	0	0	1	0.0121625	0	0	2	0.0151343	0	0	1	0.00381723	1	0.0062135
New.CleanUp.ReferenceOTU4208	Unassigned	0	0	0	0	0	0	0	0	0	0	0	0	0	0	0	0	1	0.0078604	0	0	0	0	0	0	0	0	0	0	0	0	2	0.0151343	2	0.0132988	0	0	0	0
New.CleanUp.ReferenceOTU4210	k__Bacteria; p__Proteobacteria; c__Gammaproteobacteria; o__Oceanospirillales; f__Endozoicimonaceae; g__; s__	0	0	0	0	0	0	0	0	0	0	0	0	0	0	0	0	3	0.0235812	0	0	1	0.00456184	0	0	0	0	0	0	0	0	3	0.0227015	1	0.00664938	0	0	0	0
New.CleanUp.ReferenceOTU4212	k__Bacteria; p__Proteobacteria; c__Gammaproteobacteria; o__Oceanospirillales; f__Endozoicimonaceae; g__; s__	1	0.00823384	0	0	0	0	0	0	0	0	0	0	1	0.0114116	0	0	3	0.0235812	0	0	1	0.00456184	0	0	0	0	1	0.0121625	0	0	5	0.0378358	4	0.0265975	0	0	2	0.012427
New.CleanUp.ReferenceOTU4213	k__Bacteria; p__Proteobacteria; c__Alphaproteobacteria; o__Rhodobacterales; f__Rhodobacteraceae; g__; s__	0	0	0	0	0	0	0	0	0	0	0	0	0	0	0	0	0	0	0	0	1	0.00456184	0	0	4	0.0410298	8	0.0972999	1	0.00738989	0	0	0	0	0	0	0	0
New.CleanUp.ReferenceOTU4220	k__Bacteria; p__Proteobacteria; c__Alphaproteobacteria; o__Rhodobacterales; f__Rhodobacteraceae; g__; s__	0	0	0	0	0	0	0	0	0	0	0	0	0	0	0	0	0	0	0	0	0	0	0	0	2	0.0205149	3	0.0364875	0	0	0	0	0	0	0	0	0	0
New.CleanUp.ReferenceOTU4223	Unassigned	0	0	0	0	0	0	0	0	0	0	0	0	0	0	0	0	1	0.0078604	0	0	0	0	0	0	0	0	0	0	0	0	3	0.0227015	0	0	0	0	0	0
New.CleanUp.ReferenceOTU4225	k__Bacteria; p__Proteobacteria; c__Alphaproteobacteria; o__Caulobacterales; f__Caulobacteraceae; g__; s__	1	0.00823384	0	0	0	0	1	0.0112473	0	0	0	0	1	0.0114116	1	0.0088129	0	0	0	0	0	0	0	0	0	0	0	0	0	0	0	0	0	0	0	0	0	0
New.CleanUp.ReferenceOTU4228	k__Bacteria; p__Proteobacteria; c__Alphaproteobacteria; o__Rhodobacterales; f__Rhodobacteraceae; g__; s__	0	0	0	0	0	0	0	0	0	0	0	0	0	0	0	0	0	0	0	0	0	0	0	0	2	0.0205149	0	0	0	0	0	0	0	0	0	0	0	0
New.CleanUp.ReferenceOTU4233	Unassigned	0	0	0	0	0	0	0	0	1	0.0106451	0	0	1	0.0114116	0	0	0	0	0	0	0	0	0	0	0	0	0	0	0	0	0	0	0	0	0	0	0	0
New.CleanUp.ReferenceOTU4235	k__Bacteria; p__Proteobacteria; c__Gammaproteobacteria; o__Oceanospirillales; f__Endozoicimonaceae; g__; s__	0	0	0	0	0	0	0	0	0	0	0	0	0	0	0	0	2	0.0157208	0	0	0	0	0	0	0	0	0	0	0	0	0	0	0	0	0	0	0	0
New.CleanUp.ReferenceOTU4236	k__Bacteria; p__Proteobacteria; c__Alphaproteobacteria; o__Rhodobacterales; f__Rhodobacteraceae; g__; s__	0	0	0	0	0	0	0	0	0	0	0	0	0	0	0	0	0	0	0	0	0	0	0	0	0	0	2	0.024325	0	0	0	0	0	0	0	0	0	0
New.CleanUp.ReferenceOTU4239	k__Bacteria; p__Proteobacteria; c__Alphaproteobacteria; o__Rhodobacterales; f__Rhodobacteraceae; g__; s__	0	0	0	0	0	0	0	0	0	0	0	0	0	0	0	0	0	0	0	0	0	0	0	0	0	0	26	0.316225	1	0.00738989	0	0	0	0	0	0	0	0
New.CleanUp.ReferenceOTU4244	k__Bacteria; p__Proteobacteria; c__Gammaproteobacteria; o__Oceanospirillales; f__Endozoicimonaceae; g__; s__	2	0.0164677	1	0.0121669	0	0	0	0	0	0	0	0	0	0	0	0	2	0.0157208	0	0	1	0.00456184	0	0	0	0	0	0	0	0	2	0.0151343	1	0.00664938	0	0	0	0
New.CleanUp.ReferenceOTU4246	k__Bacteria; p__Proteobacteria; c__Alphaproteobacteria; o__Rhodobacterales; f__Rhodobacteraceae; g__; s__	0	0	0	0	0	0	0	0	0	0	0	0	0	0	0	0	0	0	0	0	0	0	0	0	2	0.0205149	7	0.0851374	0	0	0	0	0	0	0	0	0	0
New.CleanUp.ReferenceOTU4256	k__Bacteria; p__Proteobacteria; c__Gammaproteobacteria; o__Oceanospirillales; f__Endozoicimonaceae; g__; s__	1	0.00823384	1	0.0121669	0	0	0	0	0	0	0	0	0	0	0	0	1	0.0078604	0	0	2	0.00912367	0	0	0	0	0	0	0	0	0	0	0	0	0	0	0	0
New.CleanUp.ReferenceOTU4258	k__Bacteria; p__Proteobacteria; c__Gammaproteobacteria; o__Oceanospirillales; f__Endozoicimonaceae; g__; s__	0	0	0	0	0	0	0	0	0	0	0	0	0	0	0	0	0	0	0	0	1	0.00456184	0	0	0	0	0	0	0	0	1	0.00756716	1	0.00664938	0	0	0	0
New.CleanUp.ReferenceOTU4260	k__Bacteria; p__Proteobacteria; c__Alphaproteobacteria; o__Rhodospirillales; f__Rhodospirillaceae; g__; s__	0	0	0	0	1	0.0125945	0	0	0	0	0	0	0	0	1	0.0088129	0	0	0	0	0	0	0	0	1	0.0102575	0	0	0	0	0	0	0	0	0	0	0	0
New.CleanUp.ReferenceOTU4270	k__Bacteria; p__Proteobacteria; c__Alphaproteobacteria; o__Rhodobacterales; f__Rhodobacteraceae; g__; s__	0	0	0	0	0	0	0	0	0	0	0	0	0	0	0	0	0	0	0	0	0	0	0	0	0	0	3	0.0364875	0	0	0	0	0	0	0	0	0	0
New.CleanUp.ReferenceOTU4272	k__Bacteria; p__Proteobacteria; c__Alphaproteobacteria; o__Rhodobacterales; f__Rhodobacteraceae; g__; s__	0	0	0	0	0	0	0	0	0	0	0	0	0	0	0	0	0	0	0	0	0	0	0	0	2	0.0205149	0	0	0	0	0	0	0	0	0	0	0	0
New.CleanUp.ReferenceOTU4275	k__Bacteria; p__Proteobacteria; c__Gammaproteobacteria; o__Oceanospirillales; f__Endozoicimonaceae; g__; s__	0	0	0	0	0	0	0	0	0	0	0	0	0	0	0	0	0	0	0	0	2	0.00912367	0	0	0	0	0	0	0	0	0	0	0	0	1	0.00381723	0	0
New.CleanUp.ReferenceOTU4276	k__Bacteria; p__Proteobacteria; c__Gammaproteobacteria; o__Oceanospirillales; f__Endozoicimonaceae; g__; s__	1	0.00823384	0	0	0	0	0	0	0	0	0	0	0	0	0	0	0	0	0	0	0	0	0	0	0	0	0	0	0	0	0	0	1	0.00664938	0	0	0	0
New.CleanUp.ReferenceOTU4285	k__Bacteria; p__Proteobacteria; c__Gammaproteobacteria; o__Oceanospirillales; f__Endozoicimonaceae; g__; s__	1	0.00823384	1	0.0121669	0	0	0	0	0	0	0	0	0	0	0	0	0	0	0	0	0	0	0	0	0	0	0	0	0	0	0	0	0	0	0	0	0	0
New.CleanUp.ReferenceOTU4288	k__Bacteria; p__Proteobacteria; c__Alphaproteobacteria; o__Rhizobiales; f__Methylobacteriaceae; g__; s__	0	0	0	0	0	0	0	0	0	0	0	0	0	0	0	0	0	0	1	0.0097924	0	0	0	0	1	0.0102575	0	0	0	0	0	0	0	0	0	0	0	0
New.CleanUp.ReferenceOTU4289	k__Bacteria; p__Cyanobacteria; c__Chloroplast; o__Stramenopiles; f__; g__; s__	0	0	0	0	0	0	0	0	0	0	0	0	0	0	0	0	0	0	0	0	0	0	0	0	0	0	0	0	15	0.110848	0	0	0	0	0	0	0	0
New.CleanUp.ReferenceOTU4290	k__Bacteria; p__Proteobacteria; c__Gammaproteobacteria; o__Oceanospirillales; f__Endozoicimonaceae; g__; s__	0	0	1	0.0121669	0	0	0	0	0	0	0	0	0	0	0	0	2	0.0157208	1	0.0097924	2	0.00912367	0	0	0	0	0	0	0	0	1	0.00756716	0	0	2	0.00763446	1	0.0062135
New.CleanUp.ReferenceOTU4292	k__Bacteria; p__Proteobacteria; c__Gammaproteobacteria; o__Oceanospirillales; f__Endozoicimonaceae; g__; s__	0	0	0	0	0	0	0	0	0	0	0	0	0	0	0	0	1	0.0078604	0	0	0	0	0	0	0	0	0	0	0	0	0	0	0	0	1	0.00381723	0	0
New.CleanUp.ReferenceOTU4294	k__Bacteria; p__Proteobacteria; c__Alphaproteobacteria; o__Rhizobiales; f__Bradyrhizobiaceae	0	0	0	0	0	0	1	0.0112473	0	0	0	0	0	0	1	0.0088129	0	0	0	0	0	0	0	0	0	0	0	0	0	0	0	0	0	0	0	0	0	0
New.CleanUp.ReferenceOTU4302	k__Bacteria; p__Cyanobacteria	0	0	0	0	0	0	0	0	0	0	0	0	0	0	0	0	0	0	0	0	0	0	0	0	0	0	0	0	18	0.133018	0	0	0	0	0	0	0	0
New.CleanUp.ReferenceOTU4308	k__Bacteria; p__Bacteroidetes; c__[Saprospirae]; o__[Saprospirales]; f__Saprospiraceae; g__; s__	0	0	0	0	0	0	0	0	0	0	0	0	0	0	0	0	0	0	0	0	0	0	0	0	0	0	0	0	8	0.0591191	0	0	0	0	0	0	0	0
New.CleanUp.ReferenceOTU4321	k__Bacteria; p__Proteobacteria; c__Gammaproteobacteria; o__Oceanospirillales; f__Endozoicimonaceae; g__; s__	0	0	0	0	0	0	0	0	0	0	0	0	0	0	0	0	0	0	2	0.0195848	2	0.00912367	0	0	0	0	0	0	0	0	0	0	1	0.00664938	0	0	0	0
New.CleanUp.ReferenceOTU4322	k__Bacteria; p__Proteobacteria; c__Alphaproteobacteria; o__Rhodospirillales; f__Rhodospirillaceae; g__; s__	0	0	0	0	1	0.0125945	0	0	0	0	0	0	0	0	1	0.0088129	0	0	0	0	0	0	0	0	0	0	0	0	0	0	0	0	0	0	0	0	0	0
New.CleanUp.ReferenceOTU4324	k__Bacteria; p__Proteobacteria; c__Alphaproteobacteria; o__Ellin329; f__; g__; s__	0	0	0	0	1	0.0125945	1	0.0112473	1	0.0106451	0	0	0	0	1	0.0088129	0	0	0	0	0	0	0	0	0	0	0	0	0	0	0	0	0	0	0	0	0	0
New.CleanUp.ReferenceOTU4333	k__Bacteria; p__Proteobacteria; c__Gammaproteobacteria; o__Oceanospirillales; f__Endozoicimonaceae; g__; s__	1	0.00823384	0	0	0	0	0	0	0	0	0	0	1	0.0114116	0	0	0	0	0	0	0	0	0	0	0	0	0	0	0	0	0	0	1	0.00664938	0	0	0	0
New.CleanUp.ReferenceOTU4334	k__Bacteria; p__Proteobacteria; c__Alphaproteobacteria; o__Caulobacterales; f__Caulobacteraceae; g__; s__	0	0	0	0	2	0.0251889	1	0.0112473	0	0	1	0.0128518	0	0	1	0.0088129	0	0	0	0	0	0	0	0	0	0	0	0	0	0	0	0	0	0	0	0	0	0
New.CleanUp.ReferenceOTU4335	k__Bacteria; p__Proteobacteria; c__Alphaproteobacteria; o__Kordiimonadales; f__Kordiimonadaceae; g__; s__	0	0	0	0	0	0	0	0	0	0	0	0	0	0	0	0	0	0	0	0	4	0.0182473	0	0	0	0	0	0	3	0.0221697	0	0	0	0	0	0	0	0
New.CleanUp.ReferenceOTU4338	k__Bacteria; p__Proteobacteria; c__Gammaproteobacteria; o__Oceanospirillales; f__Endozoicimonaceae; g__; s__	0	0	1	0.0121669	0	0	0	0	0	0	0	0	0	0	0	0	1	0.0078604	0	0	2	0.00912367	0	0	0	0	1	0.0121625	0	0	0	0	0	0	0	0	0	0
New.CleanUp.ReferenceOTU4342	k__Bacteria; p__Proteobacteria; c__Alphaproteobacteria; o__Rhodobacterales; f__Rhodobacteraceae; g__; s__	0	0	0	0	0	0	0	0	0	0	0	0	0	0	0	0	0	0	0	0	0	0	0	0	0	0	2	0.024325	0	0	0	0	0	0	0	0	0	0
New.CleanUp.ReferenceOTU4347	k__Bacteria; p__Proteobacteria; c__Gammaproteobacteria; o__Oceanospirillales; f__Endozoicimonaceae; g__; s__	1	0.00823384	0	0	0	0	0	0	0	0	0	0	0	0	0	0	0	0	0	0	0	0	0	0	0	0	1	0.0121625	0	0	0	0	0	0	0	0	1	0.0062135
New.CleanUp.ReferenceOTU4348	k__Bacteria; p__Proteobacteria; c__Alphaproteobacteria; o__Ellin329; f__; g__; s__	2	0.0164677	0	0	3	0.0377834	4	0.0449893	6	0.0638706	6	0.0771109	2	0.0228232	3	0.0264387	0	0	0	0	0	0	0	0	1	0.0102575	0	0	0	0	0	0	0	0	0	0	0	0
New.CleanUp.ReferenceOTU4360	k__Bacteria; p__Proteobacteria; c__Gammaproteobacteria; o__Oceanospirillales; f__Endozoicimonaceae; g__; s__	0	0	0	0	0	0	0	0	0	0	0	0	0	0	0	0	0	0	0	0	0	0	0	0	0	0	0	0	1	0.00738989	0	0	0	0	0	0	2	0.012427
New.CleanUp.ReferenceOTU4364	k__Bacteria; p__Proteobacteria; c__Alphaproteobacteria; o__Sphingomonadales; f__Sphingomonadaceae	0	0	0	0	1	0.0125945	0	0	0	0	0	0	0	0	0	0	0	0	0	0	0	0	71	0.825677	0	0	0	0	0	0	0	0	0	0	0	0	0	0
New.CleanUp.ReferenceOTU4368	k__Bacteria; p__Proteobacteria; c__Alphaproteobacteria; o__Rhodobacterales; f__Rhodobacteraceae; g__; s__	0	0	0	0	0	0	0	0	0	0	0	0	0	0	0	0	0	0	0	0	0	0	0	0	2	0.0205149	0	0	0	0	0	0	0	0	0	0	0	0
New.CleanUp.ReferenceOTU4370	k__Bacteria; p__Proteobacteria; c__Alphaproteobacteria; o__Ellin329; f__; g__; s__	0	0	0	0	2	0.0251889	1	0.0112473	1	0.0106451	0	0	0	0	0	0	0	0	0	0	0	0	0	0	0	0	0	0	0	0	0	0	0	0	0	0	0	0
New.CleanUp.ReferenceOTU4371	k__Bacteria; p__Proteobacteria; c__Alphaproteobacteria; o__Ellin329; f__; g__; s__	1	0.00823384	0	0	1	0.0125945	0	0	3	0.0319353	1	0.0128518	0	0	2	0.0176258	0	0	0	0	0	0	0	0	0	0	0	0	0	0	0	0	0	0	0	0	0	0
New.CleanUp.ReferenceOTU4376	k__Bacteria; p__Proteobacteria; c__Alphaproteobacteria; o__Caulobacterales; f__Caulobacteraceae; g__; s__	0	0	0	0	1	0.0125945	0	0	1	0.0106451	0	0	0	0	0	0	0	0	0	0	0	0	0	0	0	0	0	0	0	0	0	0	0	0	0	0	0	0
New.CleanUp.ReferenceOTU4383	k__Bacteria; p__Proteobacteria; c__Gammaproteobacteria; o__Oceanospirillales; f__Endozoicimonaceae; g__; s__	2	0.0164677	0	0	0	0	0	0	0	0	0	0	0	0	0	0	0	0	1	0.0097924	0	0	0	0	0	0	0	0	0	0	0	0	1	0.00664938	0	0	0	0
New.CleanUp.ReferenceOTU4385	k__Bacteria; p__Proteobacteria; c__Alphaproteobacteria; o__Rhodobacterales; f__Rhodobacteraceae; g__; s__	0	0	0	0	0	0	0	0	0	0	0	0	0	0	0	0	0	0	0	0	0	0	0	0	0	0	1	0.0121625	1	0.00738989	0	0	0	0	0	0	0	0
New.CleanUp.ReferenceOTU4386	k__Bacteria; p__Proteobacteria; c__Alphaproteobacteria; o__Rhodobacterales; f__Rhodobacteraceae; g__; s__	0	0	0	0	0	0	0	0	0	0	0	0	0	0	0	0	0	0	0	0	0	0	0	0	0	0	5	0.0608125	0	0	0	0	0	0	0	0	0	0
New.CleanUp.ReferenceOTU4392	k__Bacteria; p__Proteobacteria; c__Alphaproteobacteria; o__Caulobacterales; f__Caulobacteraceae; g__Phenylobacterium; s__	0	0	0	0	0	0	0	0	0	0	0	0	0	0	0	0	0	0	11	0.107716	0	0	1	0.0116293	0	0	0	0	0	0	0	0	0	0	0	0	0	0
New.CleanUp.ReferenceOTU4397	k__Bacteria; p__Acidobacteria; c__[Chloracidobacteria]; o__RB41; f__Ellin6075; g__; s__	0	0	0	0	0	0	0	0	0	0	0	0	0	0	0	0	0	0	0	0	0	0	0	0	0	0	0	0	2	0.0147798	0	0	0	0	0	0	0	0
New.CleanUp.ReferenceOTU4405	k__Bacteria; p__Actinobacteria; c__Acidimicrobiia; o__Acidimicrobiales; f__koll13; g__; s__	0	0	0	0	0	0	0	0	0	0	0	0	0	0	0	0	0	0	0	0	0	0	0	0	23	0.235922	0	0	0	0	0	0	0	0	0	0	0	0
New.CleanUp.ReferenceOTU4409	k__Bacteria; p__Proteobacteria; c__Gammaproteobacteria; o__Oceanospirillales; f__Endozoicimonaceae; g__; s__	1	0.00823384	0	0	0	0	0	0	0	0	0	0	0	0	0	0	0	0	0	0	0	0	0	0	0	0	0	0	0	0	0	0	1	0.00664938	0	0	0	0
New.CleanUp.ReferenceOTU4412	k__Bacteria; p__Proteobacteria; c__Gammaproteobacteria; o__Oceanospirillales; f__Endozoicimonaceae; g__; s__	0	0	1	0.0121669	0	0	0	0	0	0	0	0	0	0	0	0	1	0.0078604	0	0	1	0.00456184	0	0	0	0	0	0	0	0	1	0.00756716	0	0	0	0	1	0.0062135
New.CleanUp.ReferenceOTU4415	k__Bacteria; p__Proteobacteria; c__Alphaproteobacteria; o__Rhizobiales	0	0	0	0	0	0	0	0	2	0.0212902	0	0	0	0	1	0.0088129	0	0	0	0	0	0	0	0	0	0	0	0	0	0	0	0	0	0	0	0	0	0
New.CleanUp.ReferenceOTU4417	k__Bacteria; p__Proteobacteria; c__Alphaproteobacteria; o__Rhodobacterales; f__Rhodobacteraceae; g__; s__	0	0	0	0	0	0	0	0	0	0	0	0	0	0	0	0	0	0	0	0	0	0	0	0	3	0.0307724	0	0	0	0	0	0	0	0	0	0	0	0
New.CleanUp.ReferenceOTU4418	k__Bacteria; p__Bacteroidetes; c__[Saprospirae]; o__[Saprospirales]; f__Chitinophagaceae; g__; s__	0	0	0	0	0	0	2	0.0224947	1	0.0106451	0	0	0	0	0	0	0	0	0	0	0	0	0	0	0	0	0	0	0	0	0	0	0	0	0	0	0	0
New.CleanUp.ReferenceOTU4422	k__Bacteria; p__Proteobacteria; c__Gammaproteobacteria; o__Oceanospirillales; f__Endozoicimonaceae; g__; s__	0	0	0	0	0	0	0	0	0	0	0	0	0	0	0	0	1	0.0078604	0	0	2	0.00912367	0	0	0	0	0	0	0	0	1	0.00756716	0	0	0	0	1	0.0062135
New.CleanUp.ReferenceOTU4423	k__Bacteria; p__Proteobacteria; c__Alphaproteobacteria; o__Rhizobiales; f__Bradyrhizobiaceae; g__Bradyrhizobium	0	0	0	0	2	0.0251889	0	0	2	0.0212902	0	0	0	0	0	0	0	0	0	0	0	0	0	0	0	0	0	0	0	0	0	0	0	0	0	0	0	0
New.CleanUp.ReferenceOTU4428	k__Bacteria; p__Proteobacteria; c__Gammaproteobacteria; o__Oceanospirillales; f__Endozoicimonaceae; g__; s__	0	0	0	0	0	0	0	0	0	0	0	0	0	0	0	0	0	0	0	0	0	0	0	0	0	0	0	0	0	0	0	0	1	0.00664938	1	0.00381723	0	0
New.CleanUp.ReferenceOTU4435	k__Bacteria; p__Proteobacteria; c__Gammaproteobacteria; o__Oceanospirillales; f__Endozoicimonaceae; g__; s__	0	0	1	0.0121669	0	0	0	0	0	0	0	0	0	0	0	0	0	0	0	0	1	0.00456184	0	0	0	0	0	0	0	0	0	0	0	0	11	0.0419895	2	0.012427
New.CleanUp.ReferenceOTU4449	k__Bacteria; p__Acidobacteria; c__DA052; o__Ellin6513; f__; g__; s__	0	0	0	0	0	0	1	0.0112473	0	0	0	0	0	0	0	0	0	0	0	0	0	0	0	0	0	0	0	0	1	0.00738989	0	0	0	0	0	0	0	0
[truncated: 1,575 more rows]
