# Supplementary material for: Dynamics of coral‐associated microbiomes during a thermal bleaching event
Source: Microbiologyopen. 2018 Mar 23;7(5):e00604. doi: 10.1002/mbo3.604 (PMC6182559; doi:10.1002/mbo3.604)
Supplement: Supplementary file 5 [file MBO3-7-e00604-s005.xlsx]

## Sheet: Suppl Table S1
Table S1. Number of 16S rRNA CCS reads, processed sequences, OTUs and alpha diversity indices (Shannon, Simpson and Chao1) of bacterial communities in P. lutea from Maiton (MT) and Racha (RC) islands in the Andaman Sea during the bleaching event
Sampling site	Month	Sample name	Number of CCS reads	Number of processed reads*	Number of OTUs	Shannon	Simpson	Chao1
Maiton (MT)	Mar	MT Mar [1]	15159	12472	570	4.52272	0.853049	1169.75
		MT Mar [2]	10047	8421	406	2.70897	0.55052	823.554
	May	MT May [1]	11114	8457	487	5.42908	0.921799	726.757
		MT May [2]	10763	9110	378	4.67651	0.884518	620.912
		MT May [3]	11957	9717	455	4.91664	0.87348	734.886
	Aug	MT Aug [1]	11670	9250	544	4.58847	0.874485	636.265
		MT Aug [2]	9722	8022	371	5.26066	0.923781	934.888
		MT Aug [3]	14093	11782	543	5.03132	0.887723	892.91
Racha (RC)	Mar	RC Mar [1]	15357	13141	589	3.23579	0.633098	1017.93
		RC Mar [2]	13057	10756	579	3.7778	0.668805	1006.63
		RC Mar [3]	26093	22774	910	3.56201	0.628324	1270.06
	May	RC May [1]	17615	8740	158	4.17473	0.903695	203.452
		RC May [2]	12723	10379	551	6.67155	0.976326	686.441
		RC May [3]	11566	8896	608	6.51718	0.963494	751.02
		RC May [4]	16944	14369	1056	5.94669	0.894684	1311.85
	Aug	RC Aug [1]	15883	13672	594	3.2129	0.627428	982.025
		RC Aug [2]	17632	15511	648	2.91669	0.527926	1118.35
		RC Aug [3]	35672	26438	517	2.53632	0.543713	757.614
		RC Aug [4]	18888	16590	574	3.27708	0.649027	951.491
	Total:		295955	238497
*after the removal of chimeras and reads shorter than 1000 bases

## Sheet: Suppl Table S2
Table S2. Number of ITS CCS reads and processed sequences of dinoflagellate Symbiodinium associated with P. lutea from Maiton (MT) and Racha (RC) islands in the Andaman Sea during the bleaching event
Sampling site	Month	Sample name	Number of CCS reads	Number of processed reads*
Maiton (MT)	Mar	MT Mar [1]	11522	8328
		MT Mar [2]	8143	6068
	May	MT May [1]	11310	8593
		MT May [2]	8270	6455
		MT May [3]	10582	8151
	Aug	MT Aug [1]	12128	9187
		MT Aug [2]	5397	4140
		MT Aug [3]	13326	10583
Racha (RC)	Mar	RC Mar [1]	9595	7354
		RC Mar [2]	6928	4993
		RC Mar [3]	1940	986
	May	RC May [1]	9561	7066
		RC May [2]	8472	6282
		RC May [3]	2309	1475
		RC May [4]	3834	2434
	Aug	RC Aug [1]	6268	4609
		RC Aug [2]	3235	2121
		RC Aug [3]	4527	2337
		RC Aug [4]	4140	2372
	Total:		141487	103534
*after the removal of reads shorter than 650 bases

## Sheet: Suppl Table S3
Supplementary Table S3. Comparison of taxonomic profiles (at the genus level) obtained from V3-V4, V5-V6 or full-length 16S sequences. If a query sequence returned two or more best hits belonging to different genera, it was considered "unassigned."
MT Mar					MT May					MT Aug					RC Mar					RC May					RC Aug
Genus	full-length	V3-V4	V5-V6		Genus	full-length	V3-V4	V5-V6		Genus	full-length	V3-V4	V5-V6		Genus	full-length	V3-V4	V5-V6		Genus	full-length	V3-V4	V5-V6		Genus	full-length	V3-V4	V5-V6
Unassigned	3	32	721		Unassigned	13	1321	4060		Unassigned	5	427	3766		Unassigned	2	253	656		Unassigned	2	7954	4097		Unassigned	2	221	998
Endozoicomonas	12346	13435	13443		Prosthecomicrobium	6693	0	7		Prosthecomicrobium	6706	0	16		Endozoicomonas	37447	39449	39457		Endozoicomonas	7603	8092	8097		Endozoicomonas	61775	64704	64728
Sediminibacterium	1419	57	9		Sediminibacterium	4131	181	36		Sediminibacterium	4144	189	35		Kistimonas	1536	1	0		Bradyrhizobium	6458	536	6413		Kistimonas	2418	0	0
Prosthecomicrobium	1376	0	1		Asinibacterium	3271	3203	0		Asinibacterium	3447	3357	0		Phenylobacterium	618	644	614		Sphingomonas	2803	2763	2794		Phaeodactylum	721	694	2
Kistimonas	987	3	0		Thermosporothrix	2476	18	1145		Thermosporothrix	3225	26	1388		Sphingomonas	523	519	519		Porticoccus	2241	0	0		Devosia	631	4	3
Thermosporothrix	893	4	467		Methylocystis	1382	283	80		Caulobacter	1373	26	1442		Phaeodactylum	258	284	0		Tropicibacter	2039	1559	278		Prochlorococcus	239	237	236
Asinibacterium	628	610	0		Caulobacter	1303	21	1370		Endozoicomonas	1364	1388	1394		Paenibacillus	182	182	182		Ruegeria	1189	982	663		Pseudomonas	164	1	1
Caulobacter	291	12	297		Bradyrhizobium	1071	481	1009		Methylocystis	1053	37	65		Bradyrhizobium	175	39	147		Reyranella	1045	1043	1046		Planktothricoides	162	10	166
Methylocystis	268	28	9		Rhizomicrobium	464	8525	8392		Bradyrhizobium	849	721	759		Pseudomonas	143	7	6		Sediminibacterium	964	11	2		Bradyrhizobium	132	16	132
Rubidibacter	174	0	0		Reyranella	432	430	432		Rubidibacter	603	1	0		Rickettsia	128	128	127		Ralstonia	902	903	898		Haliea	129	135	1
Reyranella	155	156	155		Cucumis	417	0	0		Rhizomicrobium	454	8500	8339		Simiduia	116	1	0		Phaeodactylum	577	538	26		Ralstonia	117	117	116
Bradyrhizobium	94	90	91		Rubidibacter	409	0	0		Reyranella	300	301	303		Ostreococcus	101	0	0		Aliiroseovarius	574	961	0		Ostreococcus	107	43	43
Rhizomicrobium	91	1764	1746		Clostridium	292	6	3		Hyphomicrobium	250	227	243		Devosia	95	3	2		Clostridium	509	5	2		Simiduia	105	3	0
Hyphomicrobium	71	68	72		Mesostigma	229	0	0		Thermoanaerobacter	229	0	0		Bacillus	93	93	69		Prosthecomicrobium	451	0	1		Maritalea	85	0	0
Steroidobacter	66	0	71		Oligotropha	195	0	244		Phenylobacterium	227	1471	72		Dasania	88	0	0		Caulobacter	422	2	447		Microbulbifer	78	0	129
Sphingomonas	52	51	52		Hyphomicrobium	187	161	180		Brevundimonas	200	197	201		Brevundimonas	81	79	81		Kistimonas	415	1	0		Brevundimonas	67	65	67
Mesostigma	49	1	0		Parasegetibacter	178	81	85		Mesostigma	179	0	0		Microbulbifer	67	14	1		Thalassobius	378	32	38		Rickettsia	65	61	60
Filomicrobium	36	0	1		Phenylobacterium	161	1345	2		Filomicrobium	175	3	10		Lachnobacterium	53	0	0		Phenylobacterium	376	805	360		Prochlorothrix	61	0	61
Cellvibrio	35	0	0		Ralstonia	152	154	155		Tropicibacter	162	207	0		Sediminibacterium	48	9	5		Pseudoruegeria	356	126	326		Thalassiosira	58	78	97
Pseudomonas	30	0	2		Filomicrobium	149	5	0		Sphingomonas	159	147	162		Parvularcula	46	47	47		Shimia	338	230	7		Sphingomonas	57	49	49
Thermoanaerobacter	29	0	0		Sphingomonas	145	146	147		Clostridium	137	8	5		Ralstonia	41	41	38		Litoreibacter	319	1	821		Marinobacter	45	0	1
Dongia	27	11	1		Thermoanaerobacter	126	0	0		Oligotropha	126	2	194		Azotobacter	39	0	8		Hasllibacter	315	0	104		Dasania	42	0	0
Ktedonobacter	27	600	465		Caldanaerobacter	91	0	10		Caldanaerobacter	124	0	15		Cellulophaga	39	55	0		Massilia	308	313	316		Amphritea	41	9	0
Clostridium	24	9	0		Bryobacter	88	1	137		Burkholderia	113	113	114		Asinibacterium	37	37	0		Marivirga	298	5	281		Marivirga	36	0	0
Simiduia	21	0	0		Ktedonobacter	84	1849	1441		Rickettsia	94	93	94		Thalassobius	37	1	4		Novosphingobium	290	283	285		Parablastomonas	36	0	0
Paludibaculum	18	32	2		Vampirovibrio	79	852	11		Ktedonobacter	93	2527	1954		Variovorax	36	16	0		Pseudomonas	284	267	266		Lachnobacterium	35	0	0
Caldanaerobacter	17	0	3		Telmatospirillum	73	89	24		Vampirovibrio	76	971	7		Flavitalea	34	0	0		Wandonia	283	4	18		Thioprofundum	32	27	0
Vampirovibrio	17	269	1		Steroidobacter	71	0	100		Dongia	73	11	2		Leisingera	34	0	0		Gilvimarinus	267	0	1		Azotobacter	30	2	4
Phenylobacterium	16	282	0		Endozoicomonas	70	73	72		Cucumis	61	0	0		Prosthecomicrobium	33	0	1		Burkholderia	247	248	248		Caulobacter	30	8	30
Bryobacter	15	0	31		Paludibaculum	65	151	18		Gemmata	61	10	0		Zooshikella	32	0	1		Phycisphaera	221	219	232		Glaciimonas	30	0	0
Oligotropha	15	0	15		Comamonas	61	61	32		Bryobacter	54	0	95		Amphritea	31	8	0		Sulfitobacter	208	1	197		Novosphingobium	30	26	33
Haliangium	13	0	15		Tropicibacter	51	49	0		Telmatocola	53	0	161		Spirochaeta	31	32	31		Brevundimonas	204	197	199		Zooshikella	30	0	0
Zooshikella	13	0	0		Hydrocarboniphaga	47	7	2		Steroidobacter	52	0	101		Shinella	30	0	0		Cucumis	200	0	0		Porphyrobacter	24	0	20
Marinobacter	12	0	0		Stella	43	0	40		Telmatospirillum	50	57	13		Novosphingobium	29	23	26		Steroidobacter	200	0	215		Belliella	22	0	0
Microbulbifer	12	0	1		Roseomonas	42	43	40		Zavarzinella	50	111	2		Caulobacter	28	0	31		Thalassococcus	189	1	6		Aquabacterium	21	18	18
Thermogemmatispora	11	1	2		Burkholderia	37	37	38		Paludibaculum	47	101	7		Francisella	28	27	27		Blastopirellula	185	193	0		Ectothiorhodospira	21	0	1
Stella	10	0	9		Haliangium	37	0	42		Ponticoccus	47	0	0		Acinetobacter	27	27	27		Pseudochrobactrum	168	2	165		Lotus	21	0	0
Amphritea	9	1	0		Endobacter	35	0	0		Povalibacter	46	92	1		Fangia	27	27	27		Roseovarius	148	414	121		Acidisphaera	20	0	0
Azotobacter	9	0	4		Gemmata	34	9	0		Planctopirus	39	0	2		Phycisphaera	26	24	28		Euzebya	147	0	0		Rhizobium	20	4	0
Granulicella	9	0	0		Pleomorphomonas	32	5	1		Nevskia	34	33	7		Thermosporothrix	26	0	19		Prochlorococcus	147	137	113		Hahella	18	0	0
Planctopirus	8	0	0		Nymphaea	31	0	2		Pedomicrobium	33	44	32		Thalassospira	23	9	80		Gimesia	133	139	132		Zygnema	18	0	0
Rhizobium	8	4	3		Povalibacter	29	98	0		Pleomorphomonas	32	2	0		Delftia	22	22	22		Prochlorothrix	129	26	136		Prosthecomicrobium	17	0	0
Pleomorphomonas	7	0	0		Telmatocola	26	0	82		Ruegeria	32	26	26		Sediminitomix	22	23	22		Paracoccus	126	104	122		Cucumis	16	0	0
Endobacter	5	0	0		Phreatobacter	25	0	14		Stenotrophomonas	32	32	32		Marinobacter	20	0	0		Endobacter	125	0	0		Delftia	16	16	16
Neptunomonas	5	1	0		Terrimonas	23	2	26		Parasegetibacter	30	23	31		Owenweeksia	20	3	20		Poseidonocella	113	7	19		Francisella	16	16	17
Nevskia	5	5	0		Anaerococcus	22	22	22		Anaerococcus	28	28	28		Ehrlichia	19	10	17		Boseongicola	112	0	7		Halospirulina	15	191	7
Povalibacter	5	73	0		Ochrobactrum	22	207	0		Ralstonia	26	26	26		Alteromonas	18	0	17		Oceanirhabdus	112	108	107		Neptunomonas	15	0	0
Parasegetibacter	4	3	4		Zavarzinella	22	56	0		Pseudomonas	25	19	20		Winogradskyella	17	17	17		Eionea	110	0	0		Microvirga	13	3	4
Acidithiobacillus	3	0	0		Thermogemmatispora	21	2	7		Porphyrobacter	24	0	30		Arcobacter	16	15	0		Paenibacillus	110	112	111		Spongiibacter	13	13	64
Derxia	3	0	0		Planctopirus	20	0	2		Haliangium	23	0	31		Flaviramulus	16	0	0		Variovorax	108	73	0		Mesorhizobium	12	0	1
Glaciimonas	3	0	0		Halospirulina	19	0	0		Ochrobactrum	22	368	0		Hahella	16	0	0		Celeribacter	107	77	3		Aureibacter	11	0	1
Nymphaea	3	0	0		Rhizobium	19	25	9		Aquabacterium	21	0	0		Maritalea	16	0	0		Telmatospirillum	101	111	37		Tropicibacter	11	9	1
Prochlorococcus	3	0	0		Dongia	18	48	3		Thermogemmatispora	19	4	7		Parablastomonas	16	0	0		Ponticoccus	100	0	3		Anaeromyxobacter	10	0	0
Ranunculus	3	0	0		Magnetospirillum	16	0	0		Kistimonas	18	0	0		Siphonobacter	16	16	16		Owenweeksia	98	363	37		Litoribrevibacter	10	0	0
Rhodomonas	3	0	0		Solanum	16	0	0		Phreatobacter	16	0	6		Neptunomonas	15	2	0		Rhizobium	93	173	86		Ciceribacter	9	0	0
Stigmatella	3	0	0		Azorhizobium	15	0	2		Rhizobium	16	24	4		Thalassococcus	15	0	1		Sphingomicrobium	87	0	0		Thalassospira	9	0	97
Zavarzinella	3	4	0		Nevskia	15	11	53		Chlorokybus	14	0	0		Asticcacaulis	14	16	15		Fabibacter	82	91	7		Pseudoruegeria	8	0	0
Acidisphaera	2	1	0		Propionibacterium	15	15	15		Nymphaea	14	0	0		Moraxella	14	3	0		Aureibacter	79	2	8		Reyranella	8	7	6
Granulibacter	2	0	9		Chlorokybus	14	0	0		Acidisphaera	12	0	0		Methylobacterium	13	13	13		Methylocystis	73	2	5		Sinobacterium	8	0	0
Marinobacterium	2	0	0		Acidisphaera	13	4	0		Beijerinckia	12	0	0		Methylocystis	13	0	1		Planktomarina	67	0	0		Spirochaeta	8	7	9
Methylocella	2	2	0		Dechloromonas	13	13	0		Moraxella	12	0	0		Oceanospirillum	13	14	0		Chryseobacterium	65	65	65		Constrictibacter	7	0	0
Methyloferula	2	0	0		Platanus	13	0	0		Propionibacterium	12	12	12		Shimia	13	47	0		Portibacter	65	68	36		Diaphorobacter	7	8	8
Oceanibaculum	2	0	0		Afipia	12	2	6		Oceanibaculum	11	1	0		Chlorella	12	0	0		Caldanaerobacter	64	0	1		Guillardia	7	10	2
Ochrobactrum	2	50	0		Cellvibrio	12	0	0		Rhodomonas	11	0	0		Lutimaribacter	12	0	0		Calditerricola	64	0	0		Paracoccus	7	8	7
Phreatobacter	2	0	1		Beijerinckia	11	2	9		Granulicella	8	0	0		Acidisphaera	11	0	0		Tropicimonas	55	123	33		Pinus	7	0	0
Polyangium	2	0	0		Microvirga	11	0	3		Paracoccus	8	6	7		Fulvivirga	11	0	0		Rhizomicrobium	54	602	589		Asinibacterium	6	6	0
Pseudolabrys	2	0	0		Stigmatella	11	0	0		Ranunculus	8	0	0		Portibacter	11	0	15		Telmatocola	52	0	52		Cellvibrio	6	0	0
Sporolituus	2	0	0		Ranunculus	10	0	0		Stella	8	0	12		Porticoccus	11	0	0		Thalassiosira	49	83	274		Ehrlichia	6	70	0
Thalassolituus	2	0	0		Blastochloris	9	1	0		Thermogutta	8	0	0		Rhodobacter	11	0	0		Actibacterium	48	0	30		Flavirhabdus	6	0	0
Tropicibacter	2	2	0		Rhodomonas	9	0	0		Angiopteris	7	0	1		Roseivirga	11	31	11		Hydrocarboniphaga	47	2	0		Kiloniella	6	1	577
Zhongshania	2	0	0		Angiopteris	8	0	2		Azorhizobium	7	0	0		Tropicibacter	11	18	12		Roseivirga	45	45	118		Methylocystis	6	1	0
Anaerofustis	1	1	0		Brevundimonas	6	0	30		Halospirulina	7	0	1		Massilia	10	10	10		Rubritalea	45	0	0		Oceanospirillum	6	16	0
Azomonas	1	0	0		Glaciimonas	6	0	0		Marinobacter	7	0	0		Oligotropha	10	0	10		Ectothiorhodospira	43	0	0		Phenylobacterium	6	25	4
Azorhizophilus	1	0	0		Hathewaya	6	0	0		Massilia	7	9	9		Ruegeria	10	12	7		Leisingera	43	32	11		Rhodococcus	6	8	7
Bacillus	1	0	0		Nicotiana	6	0	0		Rhodoplanes	7	11	2		Thalassiosira	10	6	40		Halospirulina	42	143	22		Roseomonas	6	6	6
Beijerinckia	1	0	0		Thermogutta	6	0	0		Acinetobacter	6	6	6		Lotus	9	0	0		Oligotropha	42	0	45		Aestuariispira	5	2	2
Brevundimonas	1	0	3		Flavitalea	5	0	0		Erythrobacter	6	1	0		Burkholderia	8	7	8		Delftia	41	43	43		Chlorokybus	5	0	0
Burkholderia	1	0	0		Fonticella	5	0	0		Heliimonas	6	3997	0		Glaciimonas	8	0	0		Tateyamaria	41	18	32		Derxia	5	0	0
Cellulophaga	1	1	0		Oceanirhabdus	5	0	0		Hydrocarboniphaga	6	1	0		Prochlorococcus	8	9	0		Simiduia	40	0	0		Draconibacterium	5	0	0
Chlorokybus	1	0	0		Spinacia	5	0	0		Magnetospirillum	6	0	0		Reyranella	8	8	8		Lewinella	37	67	89		Fangia	5	5	4
Corallomonas	1	0	0		Bosea	4	0	7		Microvirga	6	0	5		Sinobacterium	8	0	0		Polyangium	36	0	0		Massilia	5	5	5
Cucumis	1	0	0		Granulicella	4	0	0		Platanus	6	0	0		Sphingobium	8	7	7		Aestuariivita	35	107	3		Oligotropha	5	0	4
Daeguia	1	0	0		Methylocella	4	6	4		Prochlorothrix	6	0	0		Granulicella	7	0	0		Planktothricoides	35	0	74		Serpens	5	0	0
Dasania	1	0	0		Prochlorococcus	4	0	0		Afipia	5	1	4		Haliscomenobacter	7	13	0		Thalassospira	35	0	58		Tistrella	5	0	0
Desulfoluna	1	36	0		Prochlorothrix	4	0	0		Enhydrobacter	5	0	0		Litoribrevibacter	7	5	0		Amphritea	34	1986	0		Alcanivorax	4	0	2
Ectothiorhodosinus	1	0	0		Pseudolabrys	4	2	1		Flavisolibacter	5	1	0		Loktanella	7	0	8		Sorangium	33	0	0		Aquamicrobium	4	0	0
Ectothiorhodospira	1	0	3		Chitinophaga	3	9	14		Novosphingobium	5	1	0		Neptuniibacter	7	66	24		Parvularcula	32	33	23		Aureispira	4	4	4
Flavisolibacter	1	0	0		Desulfosporosinus	3	0	1		Prochlorococcus	5	3	3		Parasegetibacter	7	42	40		Roseibacterium	32	16	10		Haliangium	4	0	14
Gemmata	1	0	0		Lysinimonas	3	3	3		Stigmatella	5	0	0		Polyangium	7	0	0		Aciditerrimonas	31	1	0		Halioglobus	4	0	1
Hahella	1	0	0		Methyloferula	3	0	0		Methylocella	4	13	2		Prochlorothrix	7	3	15		Thioprofundum	31	120	9		Leptonema	4	0	4
Halioglobus	1	0	0		Methylosinus	3	1	10		Oceanibacterium	4	2	0		Pseudahrensia	7	0	0		Acidisphaera	30	3	0		Marichromatium	4	0	0
Halomonas	1	0	0		Rhodoplanes	3	16	5		Polyangium	4	0	0		Pseudooctadecabacter	7	7	7		Planctopirus	30	0	4		Marinimicrobium	4	2	0
Halospirulina	1	0	0		Acidisoma	2	46	0		Shimia	4	1	0		Tenacibaculum	7	10	7		Fangia	29	27	26		Acanthopleuribacter	3	0	0
Heliobacterium	1	2	0		Anaeromyxobacter	2	0	1		Thalassococcus	4	1	0		Brevibacillus	6	6	6		Tistrella	29	0	0		Aciditerrimonas	3	0	0
Marinimicrobium	1	0	0		Conexibacter	2	0	0		Brockia	3	0	0		Ectothiorhodospira	6	0	0		Vallitalea	29	29	28		Amaricoccus	3	0	0
Methylosinus	1	0	0		Cupriavidus	2	0	0		Ectothiorhodospira	3	0	2		Fabibacter	6	0	6		Haliscomenobacter	28	13	24		Anaerococcus	3	1	1
Microvirga	1	0	1		Flavisolibacter	2	2	1		Flexithrix	3	0	0		Kordiimonas	6	4	4		Iamia	27	29	0		Arcobacter	3	3	0
Neptuniibacter	1	0	0		Granulibacter	2	0	46		Hathewaya	3	0	0		Marinimicrobium	6	1	0		Paracraurococcus	27	27	1		Clostridium	3	4	3
Oceanibacterium	1	2	0		Hansschlegelia	2	0	3		Kaistia	3	0	0		Ochrobactrum	6	2	0		Stenotrophomonas	27	28	27		Desulfobacter	3	3	3
Oceanococcus	1	0	0		Heliimonas	2	3998	0		Lysinimonas	3	3	3		Phyllobacterium	6	5	5		Bacillus	26	17	18		Formosa	3	1	0
Ottowia	1	0	0		Heliobacterium	2	9	0		Methylopila	3	0	0		Pseudodonghicola	6	0	0		Devosia	24	11	11		Maricurvus	3	1	1
Pelotomaculum	1	53	0		Heliophilum	2	0	0		Plasticicumulans	3	0	0		Bosea	5	5	16		Draconibacterium	24	13	7		Mesostigma	3	173	1
Phaeodactylum	1	0	0		Hydrotalea	2	0	6		Pseudohaliea	3	0	0		Cellvibrio	5	0	0		Noviherbaspirillum	24	22	24		Oceanobacter	3	1	0
Phaselicystis	1	0	0		Labrys	2	0	2		Pseudoxanthomonas	3	3	2		Chryseobacterium	5	6	6		Rhodococcus	24	24	50		Ochrobactrum	3	0	0
Piper	1	0	0		Lotus	2	0	0		Simiduia	3	0	0		Erythrobacter	5	5	0		Aureispira	23	22	36		Paenibacillus	3	3	3
Planktothricoides	1	0	0		Methyloceanibacter	2	1	0		Sporolituus	3	0	2		Gemmatimonas	5	5	5		Nevskia	23	20	63		Porticoccus	3	0	2
Plasticicumulans	1	0	0		Methylopila	2	1	0		Terrimonas	3	1	0		Halioglobus	5	0	0		Porphyrobacter	23	0	23		Rhizomicrobium	3	27	25
Platanus	1	0	1		Nandina	2	0	0		Cellvibrio	2	0	0		Legionella	5	0	1		Cellulophaga	22	25	0		Sediminibacterium	3	0	0
Pseudohaliea	1	0	0		Niveispirillum	2	0	11		Fonticella	2	0	0		Maricurvus	5	0	0		Erythrobacter	22	12	15		Thalassobius	3	0	2
Ralstonia	1	1	0		Oceanibacterium	2	2	1		Geobacter	2	0	2		Mesorhizobium	5	0	0		Asinibacterium	21	19	0		Thiohalocapsa	3	0	0
Rhodoplanes	1	4	0		Oceanibaculum	2	0	0		Granulibacter	2	0	0		Microvirga	5	0	0		Chondromyces	20	82	0		Umboniibacter	3	1	0
Roseomonas	1	1	1		Pedomicrobium	2	3	3		Hansschlegelia	2	0	0		Pinus	5	0	0		Methylobacterium	20	20	20		Adhaeribacter	2	3	2
Spirochaeta	1	1	1		Phaeospirillum	2	0	0		Herbaspirillum	2	0	0		Porphyrobacter	5	2	3		Microbulbifer	20	2	6		Agarivorans	2	0	2
Telmatospirillum	1	1	0		Phaselicystis	2	0	0		Hydrotalea	2	0	6		Rhizomicrobium	5	60	54		Streptomyces	20	120	19		Agrococcus	2	2	2
Thioprofundum	1	0	0		Polyangium	2	0	0		Methylobacterium	2	2	2		Sphingomicrobium	5	0	0		Amaricoccus	19	0	1		Alsobacter	2	0	0
Acidiferrobacter	0	0	0		Sporolituus	2	0	0		Methyloceanibacter	2	0	0		Thermonema	5	5	0		Spongiibacter	19	3	12		Alteromonas	2	1	2
Acidisoma	0	7	0		Thalassococcus	2	0	0		Methylosinus	2	0	4		Zygnema	5	0	0		Thioalkalivibrio	19	11	3		Azorhizophilus	2	0	0
Acidobacterium	0	0	9		Vibrionimonas	2	0	0		Microbulbifer	2	0	1		Afipia	4	3	3		Crocinitomix	18	18	346		Bacillus	2	2	2
Acidothermus	0	20	0		Vulgatibacter	2	0	1		Pelotomaculum	2	122	0		Azomonas	4	0	0		Neptunomonas	18	72	0		Bartonella	2	84	0
Afifella	0	0	4		Acidiferrobacter	1	0	3		Phaselicystis	2	0	0		Barrientosiimonas	4	4	4		Chlorokybus	17	11	11		Burkholderia	2	1	1
Alcanivorax	0	0	1		Acidithiobacillus	1	0	0		Planktomarina	2	0	0		Boseongicola	4	3	6		Lotus	17	0	0		Chelativorans	2	0	3
Amorphus	0	8	0		Angustibacter	1	2	0		Pseudoruegeria	2	0	0		Ferrovibrio	4	4	4		Acinetobacter	16	17	16		Eionea	2	21	0
Ancalomicrobium	0	0	2		Aquabacterium	1	0	0		Rhodopseudomonas	2	9	4		Filomicrobium	4	0	0		Lishizhenia	16	9	21		Flexithrix	2	3	0
Angiopteris	0	0	0		Armatimonas	1	17	0		Thermobrachium	2	0	0		Halomonas	4	0	0		Lutimaribacter	16	2	1		Granulibacter	2	0	0
Armatimonas	0	9	0		Aureimonas	1	0	0		Alsobacter	1	0	0		Kiloniella	4	2	90		Neptuniibacter	16	0	0		Haliscomenobacter	2	2	1
Azorhizobium	0	0	0		Caldilinea	1	1	0		Amaricoccus	1	0	0		Kushneria	4	0	0		Oceanicola	16	94	8		Halomonas	2	0	1
Bacteriovorax	0	0	1		Corallococcus	1	0	0		Amphritea	1	0	0		Microbacterium	4	4	4		Rhodobacter	16	0	86		Litorivivens	2	0	0
Bauldia	0	1	0		Derxia	1	0	0		Ancalomicrobium	1	0	14		Pseudoruegeria	4	10	1		Tenacibaculum	16	36	19		Marinoscillum	2	1	0
Bosea	0	0	1		Devosia	1	0	0		Aureimonas	1	1	0		Roseomonas	4	4	4		Filomicrobium	15	0	0		Muriicola	2	2	2
Caenispirillum	0	0	2		Dioscorea	1	0	1		Azospirillum	1	0	0		Thermogutta	4	0	0		Jannaschia	15	3	5		Nymphaea	2	0	0
Chelativorans	0	5	0		Fontimonas	1	0	0		Blastochloris	1	0	0		Aliiroseovarius	3	3	0		Asticcacaulis	14	15	15		Oceanococcus	2	0	0
Chitinophaga	0	2	1		Gluconacetobacter	1	0	0		Byssovorax	1	0	0		Amaricoccus	3	0	4		Chlorella	14	4	4		Paludibaculum	2	2	1
Chromatocurvus	0	0	0		Gracilibacter	1	0	0		Caldilinea	1	0	0		Aquamicrobium	3	2	0		Lachnobacterium	14	0	0		Pelomonas	2	2	2
Comamonas	0	1	0		Hydrobacter	1	1	0		Chelativorans	1	30	0		Chlorokybus	3	12	12		Marinobacter	14	4	4		Photobacterium	2	1	2
Cupriavidus	0	0	1		Kistimonas	1	0	0		Chitinophaga	1	2	8		Litorivivens	3	0	0		Nioella	14	21	2		Portibacter	2	1	1
Cystobacter	0	3	0		Labrenzia	1	0	0		Citrus	1	0	0		Lysobacter	3	1	1		Rhodovulum	14	4	36		Rhodovulum	2	1	0
Defluviimonas	0	1	0		Lutispora	1	0	0		Cnuella	1	0	0		Maritimimonas	3	0	3		Salinirepens	14	11	9		Sedimenticola	2	0	0
Desulfacinum	0	0	1		Methylorosula	1	0	5		Dasania	1	1	0		Nautella	3	3	3		Desulfobacterium	13	5	0		Sneathiella	2	0	36
Desulfatibacillum	0	1	0		Methylovorus	1	0	0		Desulfosporosinus	1	0	0		Nevskia	3	3	0		Formosa	13	0	0		Sphingosinicella	2	0	0
Desulfitobacterium	0	0	0		Morus	1	0	0		Ectothiorhodosinus	1	0	0		Oceanibaculum	3	0	0		Reichenbachiella	13	288	19		Sulfitobacter	2	0	0
Desulfobotulus	0	0	1		Neptunomonas	1	0	0		Gaetbulicola	1	0	0		Syntrophus	3	0	6		Spirochaeta	13	14	14		Syntrophus	2	0	0
Desulfonatronum	0	0	2		Niastella	1	103	4092		Gluconacetobacter	1	0	0		Terrimonas	3	2	0		Agrococcus	12	12	12		Thermosporothrix	2	0	0
Desulfosoma	0	0	2		Nitrobacter	1	23	1		Hartmannibacter	1	0	0		Thalassotalea	3	8	7		Lacibacter	12	0	12		Thiolapillus	2	0	0
Desulfosporosinus	0	0	0		Nitrospirillum	1	0	0		Heliobacterium	1	10	0		Umboniibacter	3	0	0		Loktanella	12	434	8		Vibrio	2	2	3
Desulfovibrio	0	0	1		Novosphingobium	1	0	0		Hippea	1	0	0		Vibrio	3	3	2		Lysobacter	12	13	16		Acidiphilium	1	0	1
Dichotomicrobium	0	0	2		Oxobacter	1	0	0		Hydrobacter	1	0	1		Alsobacter	2	0	0		Mameliella	12	3	0		Acorus	1	0	0
Dyella	0	1	0		Pigmentiphaga	1	0	0		Labilithrix	1	0	2		Anaeromyxobacter	2	0	2		Saprospira	12	7	7		Afifella	1	1	0
Eionea	0	1	0		Rhodoligotrophos	1	3	2		Labrenzia	1	0	0		Anderseniella	2	91	0		Aquimarina	11	7	0		Afipia	1	0	1
Elstera	0	0	1		Rhodomicrobium	1	1	0		Lutibaculum	1	0	0		Brucella	2	0	0		Congregibacter	11	16	0		Albibacter	1	0	0
Eubacterium	0	259	0		Rhodospirillum	1	0	0		Lutispora	1	0	0		Celeribacter	2	9	0		Dyella	11	0	0		Amycolatopsis	1	0	0
Ferrovibrio	0	0	26		Roseiarcus	1	3	1		Marchantia	1	0	0		Cucumibacter	2	0	4		Marivita	11	1	219		Asticcacaulis	1	1	1
Ferruginibacter	0	0	0		Rubinisphaera	1	0	0		Marinobacterium	1	0	0		Defluviimonas	2	0	0		Ostreococcus	11	0	0		Aureicoccus	1	1	1
Flavihumibacter	0	0	1		Syntrophaceticus	1	0	0		Marinovum	1	1	0		Desulfonatronobacter	2	0	0		Rickettsia	11	10	6		Balneatrix	1	4	0
Fodinicola	0	1	0		Thermanaeromonas	1	0	0		Motiliproteus	1	0	0		Draconibacterium	2	0	0		Saccharicrinis	11	0	28		Balneola	1	1	1
Geobacter	0	0	1		Thioprofundum	1	2	0		Nicotiana	1	0	0		Eionea	2	34	0		Microscilla	10	10	10		Blastococcus	1	1	1
Gimesia	0	3	0		Xanthobacter	1	0	0		Nitrosospira	1	0	0		Enterovibrio	2	0	0		Pseudahrensia	10	1	1		Bosea	1	0	13
Heliimonas	0	1375	0		Acetobacter	0	0	1		Oceanirhabdus	1	0	0		Haliea	2	0	0		Xenophilus	10	51	10		Chlorella	1	1	1
Heliobacillus	0	2	0		Acetonema	0	0	5		Oceanococcus	1	0	0		Hasllibacter	2	0	0		Alkanindiges	9	8	7		Chromatocurvus	1	0	0
Herminiimonas	0	0	1		Acidiphilium	0	0	1		Oxobacter	1	0	0		Herbiconiux	2	2	0		Aquihabitans	9	0	27		Chromohalobacter	1	0	0
Hydrogenispora	0	0	0		Acidobacterium	0	0	3		Phaeospirillum	1	0	0		Pararhodospirillum	2	4	0		Cerasicoccus	9	9	9		Chryseobacterium	1	1	1
Hydrotalea	0	0	4		Acidocella	0	0	3		Pseudolabrys	1	4	0		Parvibaculum	2	0	1		Gaetbulicola	9	2	21		Comamonas	1	0	0
Kofleria	0	16	0		Acidothermus	0	329	0		Rhodoblastus	1	0	1		Planktomarina	2	0	0		Pelobacter	9	68	3		Cucumibacter	1	0	0
Lactobacillus	0	0	1		Acidovorax	0	0	28		Rhodoligotrophos	1	1	0		Pseudobacteriovorax	2	2	2		Rhodomonas	9	4	36		Denitratisoma	1	0	0
Leptospira	0	0	4		Agaricicola	0	2	0		Rhodopila	1	15	0		Pseudohaliea	2	0	13		Azotobacter	8	11	5		Desulfobulbus	1	1	1
Litoribacillus	0	1	0		Albibacter	0	0	1		Roseiarcus	1	0	3		Psychroserpens	2	0	0		Coraliomargarita	8	8	8		Desulfomonile	1	1	3
Litoribrevibacter	0	1	0		Amborella	0	0	0		Roseivivax	1	0	0		Rhizobium	2	45	1		Fonticella	8	0	0		Desulfosarcina	1	0	0
Litorilinea	0	2	0		Ameyamaea	0	0	1		Roseospira	1	1	7		Rhodomonas	2	4	2		Heliimonas	8	955	0		Ensifer	1	0	0
Marchantia	0	0	2		Amorphus	0	30	0		Schlegelella	1	0	0		Roseateles	2	2	2		Magnetospirillum	8	0	0		Enterovibrio	1	0	0
Maricurvus	0	0	0		Amycolatopsis	0	1	0		Sinobacterium	1	0	0		Roseivivax	2	0	0		Marinobacterium	8	2	17		Fulvivirga	1	0	0
Mariprofundus	0	0	1		Ancalomicrobium	0	0	5		Sphingobium	1	15	0		Roseovarius	2	2	2		Marinoscillum	8	0	40		Garciella	1	2	0
Melittangium	0	0	3		Aneura	0	0	5		Sphingomicrobium	1	0	0		Salinirepens	2	2	2		Rubrivirga	8	0	8		Geobacter	1	0	0
Methylococcus	0	0	1		Anthoceros	0	0	0		Tepidimicrobium	1	0	0		Serpens	2	0	0		Sedimenticola	8	0	5		Gimesia	1	0	1
Methyloligella	0	4	0		Aquaspirillum	0	0	0		Thermolithobacter	1	3	0		Sneathiella	2	0	5		Afifella	7	0	1		Homoserinibacter	1	0	0
Methylorosula	0	0	2		Aquimonas	0	1	0		Thioalkalivibrio	1	0	0		Stenotrophomonas	2	2	2		Anaeromyxobacter	7	0	8		Hydrocarboniphaga	1	0	0
Moorella	0	1	0		Arthrobacter	0	1	0		Thioprofundum	1	5	0		Steroidobacter	2	2	4		Desulfotalea	7	15	7		Kocuria	1	1	1
Niastella	0	0	1367		Asaia	0	0	0		Truepera	1	1	1		Stigmatella	2	0	0		Lentisphaera	7	8	8		Kordiimonas	1	5	2
Niveispirillum	0	0	1		Atropa	0	0	0		Vulcaniibacterium	1	0	0		Teredinibacter	2	0	0		Litorivivens	7	0	1		Ktedonobacter	1	3	2
Novispirillum	0	0	1		Azonexus	0	0	13		Xanthobacter	1	0	0		Thalassolituus	2	0	0		Maritimibacter	7	165	102		Lentisphaera	1	0	0
Oceanospirillum	0	6	0		Bacillus	0	0	0		Zooshikella	1	0	1		Afifella	1	0	0		Photobacterium	7	7	8		Litoreibacter	1	0	2
Oleibacter	0	0	1		Bacteriovorax	0	0	1		Acidiferrobacter	0	0	1		Agrococcus	1	1	1		Primorskyibacter	7	0	0		Litorilinea	1	1	1
Paenibacillus	0	0	0		Bauldia	0	3	0		Acidiphilium	0	0	1		Altererythrobacter	1	3	0		Pseudolabrys	7	0	0		Litorimonas	1	0	0
Panacagrimonas	0	0	5		Caenispirillum	0	0	2		Acidobacterium	0	0	7		Bartonella	1	14	0		Rhodopirellula	7	5	187		Lutimaribacter	1	0	0
Parapusillimonas	0	6	0		Caloribacterium	0	0	0		Acidocella	0	0	15		Beijerinckia	1	0	0		Thiohalomonas	7	9	0		Marinobacterium	1	0	0
Parvibaculum	0	1	0		Chelativorans	0	24	0		Acidothermus	0	130	0		Caldanaerobacter	1	0	0		Winogradskyella	7	9	8		Methylobacterium	1	1	0
Pectinatus	0	0	26		Chloranthus	0	0	1		Albibacter	0	0	1		Chelativorans	1	0	1		Aestuariispira	6	9	0		Methylocapsa	1	0	0
Prochlorothrix	0	0	0		Chondromyces	0	1	0		Albidovulum	0	2	0		Chitinophaga	1	0	1		Alteromonas	6	0	6		Methylococcus	1	0	0
Propionispira	0	0	1		Coxiella	0	1	0		Alcanivorax	0	0	2		Chondromyces	1	8	0		Arenicella	6	6	56		Nafulsella	1	0	0
Rhodospirillum	0	0	0		Cystobacter	0	11	1		Altererythrobacter	0	3	0		Chromohalobacter	1	0	0		Bradymonas	6	1	0		Nephroselmis	1	0	0
Rhodovarius	0	0	1		Desulfacinum	0	0	3		Amorphus	0	29	0		Ciceribacter	1	0	0		Chromatocurvus	6	0	0		Nitratireductor	1	0	0
Rhodovulum	0	28	0		Desulfatibacillum	0	1	0		Anaerosalibacter	0	0	1		Clostridium	1	7	0		Cribrihabitans	6	177	11		Nocardiopsis	1	1	1
Roseospira	0	0	1		Desulfitobacterium	0	0	5		Aneura	0	0	0		Coraliomargarita	1	1	0		Desulfovibrio	6	8	1		Noviherbaspirillum	1	1	1
Roseovarius	0	1	0		Desulfocella	0	1	0		Angiococcus	0	0	1		Cucumis	1	0	0		Hoeflea	6	3	2		Phreatobacter	1	0	0
Rubrobacter	0	0	52		Desulfoluna	0	12	0		Angustibacter	0	1	0		Desulfatiferula	1	0	0		Muricauda	6	10	4		Phycisphaera	1	1	1
Saccharospirillum	0	0	0		Desulfonatronum	0	0	1		Aquabacter	0	0	0		Desulfopila	1	0	0		Muriicola	6	0	4		Phyllobacterium	1	1	0
Sinobacterium	0	0	0		Desulfosoma	0	0	8		Aquisphaera	0	1	0		Dongia	1	0	2		Peredibacter	6	6	6		Pseudahrensia	1	0	0
Solimonas	0	0	2		Desulfotomaculum	0	1	0		Arhodomonas	0	1	0		Enhydrobacter	1	0	1		Phaeocystidibacter	6	5	0		Rhodomonas	1	3	0
Spongiibacter	0	0	2		Desulfovibrio	0	1	0		Armatimonas	0	22	0		Ensifer	1	0	0		Pinus	6	0	0		Rhodopirellula	1	0	1
Sporomusa	0	0	1		Dichotomicrobium	0	0	6		Azoarcus	0	0	1		Filimonas	1	1	0		Povalibacter	6	205	0		Robertkochia	1	0	0
Syntrophomonas	0	0	253		Ectothiorhodosinus	0	0	1		Azorhizophilus	0	0	1		Flavisolibacter	1	0	0		Pseudodonghicola	6	2	1		Salinisphaera	1	0	0
Taonella	0	1	0		Ectothiorhodospira	0	0	1		Azotobacter	0	0	3		Flexithrix	1	0	0		Sediminitomix	6	20	0		Sediminitomix	1	0	2
Telmatocola	0	0	4		Elstera	0	0	62		Bacillus	0	0	1		Geobacter	1	6	0		Vadicella	6	1	0		Serinicoccus	1	0	1
Terrimonas	0	0	23		Eubacterium	0	566	0		Balneatrix	0	2	0		Gilvimarinus	1	0	0		Vampirovibrio	6	32	0		Sterolibacterium	1	0	2
Thermogutta	0	0	0		Ferrovibrio	0	0	20		Bauldia	0	6	0		Granulibacter	1	0	0		Zhongshania	6	2	4		Tetrasphaera	1	1	1
Thermovenabulum	0	0	0		Ferruginibacter	0	0	121		Blastopirellula	0	0	0		Guillardia	1	0	0		Afipia	5	10	0		Thalassolituus	1	0	0
Tumebacillus	0	1	0		Flavihumibacter	0	1	2		Bordetella	0	0	0		Hoeflea	1	0	0		Altererythrobacter	5	8	0		Thermogutta	1	0	0
Umboniibacter	0	0	0		Geobacter	0	0	1		Bosea	0	0	5		Hylemonella	1	0	0		Azorhizobium	5	0	0		Thioalkalispira	1	0	0
Winogradskyella	0	0	1		Gimesia	0	10	0		Brassicibacter	0	1	0		Iamia	1	1	0		Bosea	5	5	10		Thioalkalivibrio	1	38	0
Xenophilus	0	1	0		Haloferula	0	4	0		Caenispirillum	0	0	2		Litoreibacter	1	0	4		Dasania	5	0	0		Zhizhongheella	1	0	0
Total	19534	19534	19534		Heliobacillus	0	3	0		Chelatococcus	0	0	1		Lutibaculum	1	0	0		Desulfococcus	5	0	0		Acetobacterium	0	3	0
					Homoserinibacter	0	0	0		Chromatocurvus	0	0	0		Mesostigma	1	82	0		Desulfosarcina	5	0	11		Acidocella	0	0	22
					Hydrogenispora	0	1	0		Comamonas	0	1	0		Methylopila	1	0	0		Glaciimonas	5	0	0		Actinokineospora	0	3	0
					Kineosporia	0	3	0		Cribrihabitans	0	5	0		Nephroselmis	1	0	0		Granulicella	5	1	0		Aeromonas	0	1	0
					Kofleria	0	43	0		Cryptanaerobacter	0	0	1		Nitrosococcus	1	0	0		Kordiimonas	5	90	5		Albimonas	0	1	0
					Lactobacillus	0	0	2		Cyclobacterium	0	3	0		Niveispirillum	1	1	0		Luteibaculum	5	0	0		Algoriphagus	0	0	0
					Legionella	0	0	0		Cystobacter	0	6	0		Noviherbaspirillum	1	1	1		Maricurvus	5	1	0		Aliagarivorans	0	2	0
					Leptospira	0	0	2		Desulfacinum	0	0	4		Oceanicola	1	9	0		Mesorhizobium	5	2	3		Aliiroseovarius	0	1	0
					Litorilinea	0	5	0		Desulfitobacterium	0	0	11		Oceanobacter	1	2	0		Moorella	5	19	0		Alkalilimnicola	0	1	0
					Malonomonas	0	0	1		Desulfoluna	0	2	0		Oleibacter	1	0	0		Phaselicystis	5	1	61		Altererythrobacter	0	5	0
					Marchantia	0	0	0		Desulfomicrobium	0	0	1		Paracoccus	1	1	3		Thiothrix	5	5	5		Anderseniella	0	603	0
					Marispirillum	0	0	6		Desulfonema	0	0	1		Peptococcus	1	0	0		Zooshikella	5	0	0		Arenibacter	0	0	52
					Meganema	0	0	1		Desulfosoma	0	0	8		Phreatobacter	1	2	0		Adhaeribacter	4	10	3		Arenicella	0	0	25
					Megasphaera	0	0	0		Desulfotomaculum	0	1	0		Piper	1	0	0		Bartonella	4	5	0		Azoarcus	0	2	0
					Melittangium	0	0	11		Desulfovibrio	0	0	0		Planctopirus	1	0	0		Catenulispora	4	0	0		Azomonas	0	0	0
					Methylobrevis	0	0	1		Devosia	0	1	1		Pleomorphomonas	1	0	0		Geoalkalibacter	4	3	0		Bauldia	0	12	17
					Methylocapsa	0	1	0		Dichotomicrobium	0	0	2		Poseidonocella	1	1	0		Gluconobacter	4	0	0		Blastomonas	0	0	36
					Methyloligella	0	9	0		Echinicola	0	0	3		Povalibacter	1	1	0		Granulosicoccus	4	1	0		Bordetella	0	0	0
					Moorella	0	2	0		Elioraea	0	1	0		Pseudoxanthomonas	1	1	1		Halochromatium	4	0	0		Borrelia	0	1	0
					Mycoplana	0	1	0		Elstera	0	0	44		Rhodoligotrophos	1	0	0		Herbaspirillum	4	1	0		Bryobacter	0	0	1
					Nannocystis	0	0	1		Eubacterium	0	616	0		Rhodopila	1	13	0		Ilumatobacter	4	3	4		Caldicoprobacter	0	1	0
					Nitrospira	0	1	0		Ferrovibrio	0	0	85		Rhodovulum	1	1	12		Microvirga	4	0	1		Campylobacter	0	0	4
					Oenothera	0	0	1		Ferruginibacter	0	0	26		Riemerella	1	0	0		Nautella	4	6	0		Chara	0	0	0
					Panacagrimonas	0	0	9		Flavihumibacter	0	0	1		Roseibacterium	1	2	0		Nicotiana	4	0	0		Cohaesibacter	0	0	0
					Parapusillimonas	0	9	0		Fodinicola	0	1	0		Rudanella	1	1	0		Nymphaea	4	0	0		Colwellia	0	1	0
					Parasutterella	0	0	0		Gimesia	0	10	0		Saccharophagus	1	0	0		Oceanicella	4	0	0		Corallomonas	0	0	0
					Parvibaculum	0	0	1		Gracilibacter	0	1	0		Salinispira	1	0	0		Pelagibius	4	0	0		Cupriavidus	0	0	1
					Pectinatus	0	0	143		Haloferula	0	4	0		Sedimenticola	1	0	0		Planctomicrobium	4	0	1		Desulfatiferula	0	0	1
					Pediococcus	0	0	0		Halorhodospira	0	1	0		Sphingopyxis	1	0	3		Plasticicumulans	4	0	1		Desulfatirhabdium	0	1	0
					Pelobacter	0	0	0		Heliobacillus	0	2	0		Sphingosinicella	1	0	0		Pleomorphomonas	4	2	0		Desulfocarbo	0	0	1
					Pelotomaculum	0	114	1		Hydrogenispora	0	3	0		Spongiibacter	1	1	102		Propionigenium	4	4	4		Desulfofaba	0	0	0
					Piscinibacter	0	0	1		Kineosporia	0	1	0		Sulfitobacter	1	0	31		Shinella	4	0	3		Desulfoglaeba	0	0	1
					Planctomicrobium	0	0	1		Kofleria	0	31	0		Tateyamaria	1	4	0		Spinacia	4	0	0		Desulfonatronobacter	0	1	0
					Planktomarina	0	0	0		Lacibacterium	0	1	0		Thioalkalimicrobium	1	0	0		Sunxiuqinia	4	0	0		Desulfonatronovibrio	0	0	1
					Planktothricoides	0	0	13		Lactobacillus	0	0	1		Thiocapsa	1	0	0		Thiogranum	4	0	1		Desulfonema	0	0	1
					Polymorphobacter	0	0	1		Leisingera	0	0	0		Thiohalobacter	1	0	0		Anaerobacillus	3	0	0		Desulfotomaculum	0	0	3
					Propionispira	0	0	4		Litorilinea	0	8	0		Tranquillimonas	1	0	0		Aureimonas	3	0	0		Desulfurella	0	0	1
					Pseudomonas	0	0	0		Litorisediminicola	0	0	1		Variibacter	1	0	1		Bauldia	3	5	3		Donghicola	0	0	1
					Pseudoxanthobacter	0	0	0		Lutimaribacter	0	0	1		Acidiphilium	0	0	1		Denitratisoma	3	0	0		Eubacterium	0	2	0
					Psychroglaciecola	0	1	0		Marinimicrobium	0	1	0		Acidobacterium	0	0	5		Donghicola	3	4	6		Euglena	0	1	0
					Pyxidicoccus	0	0	2		Mariprofundus	0	0	2		Acidocella	0	0	12		Ehrlichia	3	2	6		Fabibacter	0	1	0
					Rhodoblastus	0	0	2		Marispirillum	0	0	3		Acidothermus	0	1	0		Ekhidna	3	5	6		Ferrimonas	0	1	0
					Rhodopila	0	2	0		Meganema	0	0	2		Aeromonas	0	0	0		Ensifer	3	0	23		Ferrovibrio	0	0	7
					Rhodopseudomonas	0	15	4		Megasphaera	0	0	4		Aestuariibacter	0	16	0		Ferrimonas	3	3	3		Finegoldia	0	1	0
					Rhodothermus	0	0	2		Melittangium	0	0	4		Aestuariispira	0	0	0		Flavitalea	3	1	0		Flavobacterium	0	0	1
					Rhodovulum	0	19	0		Methylobrevis	0	0	1		Ahrensia	0	1	0		Fulvivirga	3	5	5		Gallaecimonas	0	1	0
					Roseospira	0	2	3		Methylocapsa	0	1	0		Albibacter	0	0	0		Geobacter	3	5	4		Geminicoccus	0	7	0
					Roseovarius	0	1	0		Methyloligella	0	5	0		Alcanivorax	0	0	0		Guillardia	3	7	1		Geoalkalibacter	0	13	1
					Rubellimicrobium	0	0	3		Methylorosula	0	0	14		Algimonas	0	1	0		Haliea	3	1	0		Grimontia	0	1	0
					Rubrivivax	0	1	0		Minicystis	0	1	0		Aliiglaciecola	0	2	0		Halomonas	3	1	1		Halobacteriovorax	0	1	0
					Rubrobacter	0	0	231		Moorella	0	1	0		Amorphus	0	2	0		Litorisediminicola	3	1	10		Heliimonas	0	3	0
					Sandaracinobacter	0	1	0		Morus	0	0	0		Anaplasma	0	20	0		Marichromatium	3	0	0		Hellea	0	0	0
					Sandarakinorhabdus	0	0	1		Neptunomonas	0	0	0		Aquaspirillum	0	0	0		Maritalea	3	0	0		Herminiimonas	0	0	2
					Selenomonas	0	0	0		Niastella	0	6	4159		Aquihabitans	0	0	1		Methylosinus	3	3	0		Hoeflea	0	0	0
					Singulisphaera	0	17	0		Nitrobacter	0	6	1		Arenicella	0	0	7		Microbacterium	3	3	3		Holophaga	0	0	4
					Skermanella	0	1	0		Niveispirillum	0	0	1		Armatimonas	0	1	0		Pelagicola	3	0	0		Imperialibacter	0	16	2
					Sneathiella	0	0	1		Novispirillum	0	0	1		Aureimonas	0	0	1		Proteiniphilum	3	0	0		Jannaschia	0	0	0
					Solimonas	0	2	6		Oceanicola	0	1	1		Azoarcus	0	0	0		Pseudoalteromonas	3	4	3		Joostella	0	0	1
					Sphingobium	0	1	0		Oceanobacter	0	0	0		Azorhizophilus	0	0	0		Roseivivax	3	0	294		Labrenzia	0	0	0
					Sporichthya	0	1	0		Oceanospirillum	0	2	0		Balneatrix	0	9	0		Roseomonas	3	4	3		Lachnospira	0	0	0
					Sporomusa	0	0	6		Oenothera	0	0	0		Bauldia	0	7	3		Solanum	3	0	0		Lactobacillus	0	0	0
					Stackebrandtia	0	1	0		Panacagrimonas	0	0	33		Bermanella	0	0	0		Spongiibacterium	3	0	7		Lautropia	0	0	2
					Stenotrophomonas	0	0	1		Parvimonas	0	1	0		Blastomonas	0	0	4		Tetrasphaera	3	0	0		Lentilitoribacter	0	2	0
					Sterolibacterium	0	0	1		Patulibacter	0	0	1		Blastopirellula	0	2	0		Thermogutta	3	0	18		Leptosira	0	55	1
					Sulfitobacter	0	0	1		Pectinatus	0	0	106		Bradymonas	0	0	1		Thermosporothrix	3	0	0		Lewinella	0	1	1
					Syntrophomonas	0	0	972		Pelagibacterium	0	1	0		Budvicia	0	1	0		Xylophilus	3	0	0		Limibacter	0	0	1
					Taonella	0	1	0		Piscinibacter	0	0	22		Caldimonas	0	0	0		Zygnema	3	0	0		Litoricola	0	0	0
					Tardiphaga	0	0	11		Planctomicrobium	0	0	0		Caldithrix	0	0	1		Acidothermus	2	550	0		Loktanella	0	2	0
					Tepidisphaera	0	0	0		Planktothricoides	0	0	9		Campylobacter	0	0	13		Acidovorax	2	0	0		Lutibacter	0	50	0
					Thermoflavimicrobium	0	1	0		Polymorphobacter	0	0	4		Cardiobacterium	0	1	0		Aestuariibaculum	2	0	0		Lutispora	0	1	0
					Thermolithobacter	0	3	0		Pontibaca	0	0	2		Chlorobaculum	0	0	0		Alcanivorax	2	2	1		Lysinimonas	0	1	1
					Thermovenabulum	0	0	2		Propionispira	0	0	4		Chromatocurvus	0	0	1		Ascidiaceihabitans	2	0	0		Lysobacter	0	2	0
					Tistrella	0	1	0		Pyxidicoccus	0	0	0		Cocleimonas	0	0	4		Azomonas	2	0	0		Magnetovibrio	0	0	0
					Trachelium	0	0	1		Reinekea	0	2	0		Colwellia	0	0	3		Blastocatella	2	2	2		Marinicauda	0	3	0
					Tumebacillus	0	5	0		Rhodomicrobium	0	1	0		Cystobacter	0	2	0		Brockia	2	0	1		Marinomonas	0	0	18
					Total	25619	25619	25619		Rhodopirellula	0	0	0		Derxia	0	0	0		Byssovorax	2	0	1		Maritimibacter	0	4	0
										Rhodovarius	0	0	1		Desulfobulbus	0	1	0		Chelativorans	2	5	0		Marivita	0	0	2
										Rhodovulum	0	77	0		Desulfonatronovibrio	0	0	1		Comamonas	2	0	0		Methylocaldum	0	0	2
										Roseomonas	0	1	0		Desulfuromusa	0	1	0		Coxiella	2	0	0		Methyloligella	0	1	0
										Roseovarius	0	7	0		Dichotomicrobium	0	0	1		Desulfopila	2	1	11		Mongoliicoccus	0	2	0
										Rubellimicrobium	0	0	2		Echinicola	0	0	12		Epibacterium	2	6	0		Namhaeicola	0	0	0
										Rubinisphaera	0	0	0		Eubacterium	0	9	0		Falsochrobactrum	2	0	0		Nautilia	0	0	0
										Rubrivivax	0	22	0		Euglena	0	1	0		Filimonas	2	2	0		Neptuniibacter	0	23	4
										Rubrobacter	0	0	394		Ferrimonas	0	1	0		Flammeovirga	2	2	2		Nevskia	0	0	1
										Salinisphaera	0	0	1		Ferruginibacter	0	0	2		Flexithrix	2	0	1		Niastella	0	0	4
										Selenomonas	0	0	0		Flavobacterium	0	0	1		Granulibacter	2	0	148		Nitrincola	0	8	0
										Shewanella	0	0	0		Fulvibacter	0	3	0		Haliangium	2	9	2		Nitrosomonas	0	1	2
										Singulisphaera	0	44	0		Gallaecimonas	0	2	0		Hathewaya	2	0	5		Oceanicola	0	0	1
										Skermanella	0	9	0		Gramella	0	15	0		Jahnella	2	0	0		Oenococcus	0	0	1
										Smithella	0	0	1		Granulosicoccus	0	3	0		Lihuaxuella	2	0	0		Oenothera	0	0	0
										Solimonas	0	0	4		Halospirulina	0	3	0		Lutibacter	2	0	0		Oleibacter	0	0	0
										Spinacia	0	0	0		Halothiobacillus	0	0	0		Methyloceanibacter	2	0	0		Oltmannsiellopsis	0	0	1
										Spongiibacter	0	0	2		Hanstruepera	0	0	5		Moraxella	2	0	1		Ornithinimicrobium	0	1	0
										Sporomusa	0	0	2		Hartmannibacter	0	0	0		Motiliproteus	2	23	0		Oxalicibacterium	0	0	0
										Streptomyces	0	0	1		Helicobacter	0	0	4		Ottowia	2	0	0		Parachlamydia	0	0	0
										Sulfitobacter	0	0	1		Heliimonas	0	40	1		Parablastomonas	2	0	0		Parapusillimonas	0	32	0
										Syntrophaceticus	0	0	0		Heliobacterium	0	1	0		Phaeospirillum	2	0	0		Pararhodospirillum	0	1	0
										Syntrophomonas	0	0	929		Herminiimonas	0	0	1		Planifilum	2	0	0		Parvibaculum	0	0	3
										Syntrophus	0	0	1		Hydrogenophaga	0	0	21		Platanus	2	0	0		Paucimonas	0	0	1
										Tardiphaga	0	0	8		Hydrotalea	0	3	0		Polaribacter	2	0	2		Pedomicrobium	0	1	0
										Temperatibacter	0	1	0		Hyphomicrobium	0	0	7		Pontibacter	2	4	3		Pelagibius	0	0	1
										Thalassobius	0	0	7		Jannaschia	0	0	11		Pseudofulvibacter	2	3	0		Pelobacter	0	1	0
										Thalassolituus	0	0	0		Jhaorihella	0	3	0		Pseudohaliea	2	1	2686		Peptococcus	0	0	0
										Thermaerobacter	0	1	0		Kangiella	0	1	0		Pseudoxanthobacter	2	0	0		Permianibacter	0	1	0
										Thermovenabulum	0	0	3		Kofleria	0	2	0		Rapidithrix	2	0	6		Persicobacter	0	3	0
										Tistrella	0	1	0		Kribbia	0	0	0		Rhodanobacter	2	0	0		Piscinibacter	0	0	3
										Tumebacillus	0	1	0		Ktedonobacter	0	11	7		Roseobacter	2	1	0		Prolixibacter	0	5	0
										Total	27337	27337	27337		Lactobacillus	0	0	1		Sandaracinus	2	2	0		Pseudenhygromyxa	0	1	0
															Larkinella	0	0	1		Sphingobium	2	12	1		Pseudobacteriovorax	0	0	2
															Leifsonia	0	0	2		Thermoanaerobacter	2	0	0		Pseudohaliea	0	0	3
															Leptosira	0	92	1		Thioalbus	2	0	27		Pseudolabrys	0	1	0
															Lewinella	0	3	3		Thiohalobacter	2	1	0		Pseudorhodoferax	0	1	0
															Limnohabitans	0	1	0		Acetobacter	1	0	1		Pseudoteredinibacter	0	0	1
															Litorilinea	0	1	0		Achromobacter	1	0	0		Psychroserpens	0	9	0
															Mameliella	0	1	0		Acidiferrobacter	1	0	0		Reichenbachiella	0	0	18
															Maricaulis	0	1	1		Acidiphilium	1	0	1		Reinekea	0	1	0
															Marichromatium	0	1	0		Acidisoma	1	147	0		Rheinheimera	0	0	0
															Mariniflexile	0	0	56		Acidomonas	1	0	0		Rhodobaca	0	0	1
															Marinobacterium	0	0	1		Actinocorallia	1	3	0		Rhodoligotrophos	0	0	2
															Marinomonas	0	3	5		Albimonas	1	2	0		Rhodopila	0	23	0
															Maritimibacter	0	3	0		Alkalilimnicola	1	0	0		Rhodospirillum	0	9	0
															Marivita	0	0	16		Amorphus	1	6	0		Roseospira	0	0	1
															Melittangium	0	0	2		Aquaspirillum	1	0	0		Roseovarius	0	0	5
															Methylocella	0	0	0		Aquibacter	1	5	0		Rubrivivax	0	3	0
															Modicisalibacter	0	0	5		Blastochloris	1	0	0		Saccharibacter	0	0	1
															Natronocella	0	0	8		Blastococcus	1	28	0		Saccharicrinis	0	0	5
															Neochlamydia	0	0	1		Blastomonas	1	0	1		Salinimonas	0	1	0
															Niastella	0	0	40		Breoghania	1	0	0		Schlesneria	0	0	2
															Nitratireductor	0	0	2		Carica	1	0	0		Shewanella	0	1	0
															Nitrincola	0	6	0		Chitinophaga	1	0	3		Shimia	0	6	0
															Orientia	0	1	0		Citreicella	1	0	0		Sphingorhabdus	0	0	0
															Ottowia	0	0	0		Cohnella	1	0	0		Spinacia	0	0	0
															Panacagrimonas	0	0	3		Crenotalea	1	0	0		Spongiimonas	0	0	9
															Parapusillimonas	0	8	0		Croceitalea	1	0	0		Staphylococcus	0	0	1
															Pectinatus	0	0	1		Cryomorpha	1	1	1		Streptobacillus	0	0	0
															Pelagibacterium	0	1	0		Cryptosporangium	1	0	0		Sunxiuqinia	0	0	0
															Pelagicoccus	0	0	1		Cupriavidus	1	0	0		Temperatibacter	0	20	1
															Pelotomaculum	0	4	0		Defluviimonas	1	21	76		Tepidamorphus	0	0	1
															Phaselicystis	0	0	3		Derxia	1	0	0		Teredinibacter	0	0	0
															Photobacterium	0	2	1		Dongia	1	0	2		Thermohalobacter	0	0	4
															Planktothricoides	0	0	0		Duganella	1	0	1		Thioalbus	0	0	4
															Platanus	0	0	0		Enterovibrio	1	0	1		Thiohalospira	0	0	40
															Prolixibacter	0	2	0		Falsirhodobacter	1	0	0		Thiothrix	0	2	0
															Propionibacterium	0	0	0		Ferrimicrobium	1	0	0		Tropicimonas	0	1	0
															Pseudochrobactrum	0	5	0		Ferrovibrio	1	1	1		Vampirovibrio	0	0	2
															Pseudolabrys	0	2	0		Flaviramulus	1	0	0		Victivallis	0	0	1
															Reinekea	0	2	0		Flavirhabdus	1	0	0		Weissella	0	0	0
															Rheinheimera	0	1	0		Geodermatophilus	1	2	0		Zhongshania	0	0	1
															Rhodocista	0	0	1		Georgfuchsia	1	0	0		Zymomonas	0	0	0
															Rhodococcus	0	0	1		Gilvibacter	1	3	0		Total	68359	68359	68359
															Rhodoplanes	0	0	0		Gracilibacter	1	0	0
															Rhodospirillum	0	18	0		Haematobacter	1	0	2
															Rhodothermus	0	0	2		Hahella	1	0	0
															Rothia	0	0	0		Halioglobus	1	2	15
															Rubidibacter	0	0	0		Halobacteriovorax	1	1	1
															Rubinisphaera	0	0	2		Halothiobacillus	1	0	0
															Rubrimonas	0	0	1		Hartmannibacter	1	0	0
															Rubrobacter	0	0	2		Herminiimonas	1	0	0
															Saccharibacter	0	0	4		Homoserinibacter	1	0	0
															Saccharicrinis	0	0	2		Hymenobacter	1	1	1
															Sagittula	0	1	0		Hyphomicrobium	1	0	0
															Salicola	0	1	0		Inquilinus	1	2	2
															Salimicrobium	0	0	0		Insolitispirillum	1	0	2
															Salinisphaera	0	0	2		Janthinobacterium	1	0	0
															Sphaerochaeta	0	0	1		Kiloniella	1	0	12
															Sphingorhabdus	0	1	0		Kitasatospora	1	0	0
															Stakelama	0	0	1		Kushneria	1	0	0
															Staurastrum	0	0	2		Labrenzia	1	1	1
															Sulfurimonas	0	1	0		Lentzea	1	0	0
															Taonella	0	0	1		Litoribrevibacter	1	1	0
															Temperatibacter	0	8	0		Lutibaculum	1	0	0
															Terasakiella	0	0	1		Lutispora	1	0	0
															Thalassobaculum	0	2	0		Lysinimonas	1	2	2
															Thermohalobacter	0	0	1		Marinicella	1	1	1
															Thioalbus	0	0	1		Marinimicrobium	1	1	0
															Thiogranum	0	0	1		Marinomonas	1	0	2
															Thiohalophilus	0	0	0		Martelella	1	0	0
															Thioprofundum	0	7	0		Meridianimaribacter	1	0	7
															Tropicimonas	0	3	0		Methylocaldum	1	0	11
															Turneriella	0	0	0		Methylococcus	1	0	0
															Xanthobacter	0	1	0		Methyloferula	1	0	0
															Xenophilus	0	19	16		Nandina	1	0	0
															Zhongshania	0	0	2		Nitratireductor	1	0	3
															Zobellia	0	1	0		Oceanibaculum	1	0	0
															Total	43446	43446	43446		Oceanobacter	1	5	0
																				Ochrobactrum	1	17	0
																				Pararhodospirillum	1	2	0
																				Parvibaculum	1	0	13
																				Pelagibaca	1	14	1
																				Persicobacter	1	3	1
																				Phaeobacter	1	0	0
																				Phreatobacter	1	0	1
																				Phyllobacterium	1	14	0
																				Profundibacterium	1	0	0
																				Propionibacterium	1	1	1
																				Pseudooctadecabacter	1	0	9
																				Pseudoxanthomonas	1	0	0
																				Psychroserpens	1	9	0
																				Ranunculus	1	0	0
																				Rhodoferax	1	0	0
																				Rhodoligotrophos	1	0	0
																				Rhodomicrobium	1	0	0
																				Rhodopila	1	16	0
																				Rhodopseudomonas	1	0	8
																				Rhodospirillum	1	37	0
																				Rivibacter	1	0	0
																				Robiginitalea	1	1	0
																				Sagittula	1	6	0
																				Salinispira	1	0	0
																				Sinobacterium	1	0	0
																				Siphonobacter	1	1	1
																				Sphingopyxis	1	0	1
																				Sporosalibacterium	1	0	0
																				Staphylococcus	1	1	1
																				Stappia	1	7	0
																				Syntrophaceticus	1	0	0
																				Syntrophus	1	0	4
																				Thalassolituus	1	0	0
																				Thermoanaerobaculum	1	1	0
																				Thermovenabulum	1	0	2
																				Thioalkalispira	1	0	0
																				Thiobacimonas	1	0	1
																				Thiohalocapsa	1	0	0
																				Thiorhodococcus	1	0	0
																				Umboniibacter	1	0	0
																				Undibacterium	1	0	0
																				Vibrio	1	1	1
																				Victivallis	1	1	1
																				Vulcaniibacterium	1	0	0
																				Youngiibacter	1	0	0
																				Zeaxanthinibacter	1	7	2
																				Zhouia	1	0	0
																				Desulfosporomusa	0	0	1
																				Acetoanaerobium	0	2	0
																				Acholeplasma	0	0	0
																				Acidithiobacillus	0	0	1
																				Acidobacterium	0	0	3
																				Acidocella	0	0	16
																				Actibacter	0	0	1
																				Actinokineospora	0	39	0
																				Actinomadura	0	0	2
																				Actinospica	0	0	1
																				Aestuariibacter	0	5	0
																				Aestuariihabitans	0	0	1
																				Albidovulum	0	1	2
																				Algibacter	0	0	1
																				Aliiglaciecola	0	1	0
																				Alistipes	0	0	3
																				Alkalibacter	0	1	0
																				Alkalibacterium	0	0	0
																				Alkaliphilus	0	0	0
																				Alkalispirillum	0	3	0
																				Allochromatium	0	0	1
																				Alterococcus	0	0	40
																				Amborella	0	0	1
																				Amylibacter	0	1	0
																				Anaerobacterium	0	1	0
																				Anaerosphaera	0	0	0
																				Ancalomicrobium	0	0	1
																				Anderseniella	0	11	0
																				Angiopteris	0	0	2
																				Angustibacter	0	1	0
																				Antarctobacter	0	2	0
																				Aquamicrobium	0	4	1
																				Aquicella	0	0	2
																				Arcobacter	0	0	0
																				Ardenticatena	0	1	0
																				Armatimonas	0	1	0
																				Arsenicicoccus	0	0	0
																				Aureitalea	0	1	0
																				Azoarcus	0	1	0
																				Balneatrix	0	3	1
																				Belnapia	0	0	0
																				Blautia	0	0	1
																				Brassicibacter	0	4	0
																				Brevifollis	0	0	0
																				Calderihabitans	0	1	0
																				Caldicellulosiruptor	0	1	0
																				Caldicoprobacter	0	5	0
																				Caloramator	0	0	0
																				Caloribacterium	0	0	1
																				Calycanthus	0	0	1
																				Catalinimonas	0	0	30
																				Cecembia	0	1	0
																				Cellvibrio	0	0	0
																				Ceratophyllum	0	0	1
																				Christensenella	0	0	0
																				Citreimonas	0	91	1
																				Confluentimicrobium	0	0	8
																				Croceicoccus	0	0	3
																				Curvibacter	0	0	1
																				Deferrisoma	0	0	0
																				Desulfacinum	0	0	3
																				Desulfatibacillum	0	0	0
																				Desulfatiglans	0	0	7
																				Desulfitobacterium	0	0	6
																				Desulfocapsa	0	45	0
																				Desulfofustis	0	0	1
																				Desulfohalobium	0	0	0
																				Desulfomonile	0	5	159
																				Desulfonatronobacter	0	12	0
																				Desulforegula	0	1	0
																				Desulforhopalus	0	0	4
																				Desulfosalsimonas	0	1	0
																				Desulfosoma	0	0	75
																				Desulfosporosinus	0	0	0
																				Desulfuromonas	0	3	0
																				Desulfuromusa	0	0	5
																				Diaphorobacter	0	0	0
																				Diplorickettsia	0	0	1
																				Elstera	0	0	73
																				Empedobacter	0	1	0
																				Euglena	0	1	0
																				Ferrithrix	0	0	0
																				Flavicella	0	0	0
																				Flavobacterium	0	0	1
																				Fluviicola	0	6	0
																				Fodinicola	0	6	0
																				Francisella	0	0	1
																				Frateuria	0	0	1
																				Fulvibacter	0	9	0
																				Galbibacter	0	0	3
																				Gallaecimonas	0	1	0
																				Gemmata	0	9	0
																				Gemmatimonas	0	0	3
																				Glycocaulis	0	0	1
																				Glycomyces	0	0	1
																				Gramella	0	9	0
																				Haloferula	0	4	0
																				Haloplasma	0	0	8
																				Hanstruepera	0	0	6
																				Heliobacterium	0	0	0
																				Hirschia	0	0	0
																				Humibacillus	0	0	1
																				Hyalangium	0	0	1
																				Hydrogenophaga	0	0	39
																				Ignatzschineria	0	1	0
																				Imperialibacter	0	10	0
																				Jhaorihella	0	0	4
																				Jiangella	0	0	2
																				Kaistia	0	0	2
																				Kangiella	0	1	0
																				Kineosporia	0	5	0
																				Kribbella	0	0	5
																				Ktedonobacter	0	3	3
																				Lacibacterium	0	0	3
																				Lacinutrix	0	1	0
																				Lactobacillus	0	0	1
																				Lentibacter	0	0	1
																				Leptosira	0	16	0
																				Limimonas	0	2	0
																				Limisphaera	0	0	4
																				Limnohabitans	0	1	0
																				Lutimonas	0	1	0
																				Magnetospira	0	2	0
																				Magnetovibrio	0	0	14
																				Marchantia	0	0	3
																				Maribacter	0	1	0
																				Maribius	0	1	1
																				Maricaulis	0	1	11
																				Marinicauda	0	27	0
																				Marinifilum	0	3	3
																				Mariniflexile	0	0	25
																				Marinovum	0	0	0
																				Marispirillum	0	1	0
																				Marixanthomonas	0	0	2
																				Megasphaera	0	0	2
																				Meiothermus	0	0	1
																				Melghirimyces	0	1	0
																				Mesostigma	0	30	0
																				Methylophaga	0	2	0
																				Methylopila	0	0	0
																				Methyloprofundus	0	0	0
																				Micromonospora	0	3	0
																				Modicisalibacter	0	0	1
																				Mooreia	0	2	0
																				Mycobacterium	0	0	0
																				Mycoplana	0	2	0
																				Natranaerovirga	0	0	0
																				Natronocella	0	0	3
																				Neochlamydia	0	0	1
																				Niastella	0	0	947
																				Nitrobacter	0	14	0
																				Oceanibacterium	0	1	0
																				Oceanococcus	0	0	11
																				Oceanospirillum	0	23	0
																				Oenococcus	0	0	1
																				Oleibacter	0	0	0
																				Oleiphilus	0	0	1
																				Olleya	0	4	5
																				Oltmannsiellopsis	0	0	1
																				Orientia	0	1	0
																				Ornithinimicrobium	0	0	0
																				Oxalicibacterium	0	1	0
																				Paenirhodobacter	0	2	0
																				Paenochrobactrum	0	0	2
																				Panacagrimonas	0	0	6
																				Paraperlucidibaca	0	0	1
																				Parapusillimonas	0	5	0
																				Parasegetibacter	0	3	3
																				Pectinatus	0	0	99
																				Pelagimonas	0	0	1
																				Pelotomaculum	0	7	0
																				Perlucidibaca	0	0	1
																				Planktotalea	0	1	0
																				Pontibaca	0	0	1
																				Prolixibacter	0	28	0
																				Propionispira	0	0	9
																				Propionivibrio	0	1	0
																				Pseudopelagicola	0	1	0
																				Pseudoteredinibacter	0	0	0
																				Pseudovibrio	0	1	0
																				Psychromonas	0	1	0
																				Reinekea	0	1	0
																				Rheinheimera	0	5	0
																				Rhodobaca	0	0	118
																				Rhodobium	0	0	0
																				Robertkochia	0	3	0
																				Roseibaca	0	0	2
																				Roseicyclus	0	2	0
																				Roseospirillum	0	0	1
																				Rubidibacter	0	2	1
																				Rubinisphaera	0	0	4
																				Rubrobacter	0	0	95
																				Rufibacter	0	2	0
																				Saccharibacter	0	0	1
																				Salicola	0	0	0
																				Salinibacter	0	0	0
																				Salinihabitans	0	0	1
																				Salinimonas	0	0	0
																				Salinisphaera	0	0	1
																				Salipiger	0	5	0
																				Salisaeta	0	8	0
																				Sedimentitalea	0	0	0
																				Segetibacter	0	10	0
																				Serpens	0	0	0
																				Siansivirga	0	0	2
																				Singulisphaera	0	43	0
																				Smithella	0	0	16
																				Sneathiella	0	1	0
																				Solimonas	0	0	2
																				Spongiimonas	0	1	10
																				Sporichthya	0	5	0
																				Sporomusa	0	0	9
																				Stakelama	0	0	1
																				Stigmatella	0	1	0
																				Streptomonospora	0	0	0
																				Syntrophomonas	0	0	425
																				Taibaiella	0	1	0
																				Temperatibacter	0	2	0
																				Terrimonas	0	0	0
																				Thalassobaculum	0	0	3
																				Thalassotalea	0	481	0
																				Thermasporomyces	0	0	0
																				Thermodesulfovibrio	0	3	0
																				Thermolithobacter	0	2	0
																				Thioalkalibacter	0	0	11
																				Thioalkalimicrobium	0	1	0
																				Thioclava	0	2	83
																				Thiocystis	0	1	0
																				Thiohalospira	0	0	12
																				Thiolapillus	0	0	33
																				Thiomonas	0	1	0
																				Tindallia	0	4	0
																				Tumebacillus	0	2	0
																				Ulvibacter	0	0	1
																				Weissella	0	0	0
																				Wenxinia	0	7	0
																				Youngimonas	0	0	6
																				Zavarzinella	0	0	0
																				Total	39648	39648	39648
